# Supplementary material for: Full-length transcriptome and metabolite analysis reveal reticuline epimerase-independent pathways for benzylisoquinoline alkaloids biosynthesis in Sinomenium acutum
Source: Front Plant Sci. 2022 Dec 20;13:1086335. doi: 10.3389/fpls.2022.1086335 (PMC9808091; doi:10.3389/fpls.2022.1086335)
Supplement: Supplementary file 2 [file Table_1.xlsx]

## Sheet: Sheet1
Sample	fpkm>0	fpkm>1	fpkm>5	fpkm>10
YXH-ZQ-G-1	48191	36007	20607	13252
YXH-ZQ-G-2	48288	36013	20645	13242
YXH-ZQ-G-3	48240	35856	20404	13140
YXH-ZQ-J-1	48917	37091	22799	15073
YXH-ZQ-J-2	48664	36877	22584	14897
YXH-ZQ-J-3	49042	36814	22570	14947
YXH-ZQ-Y-1	49259	35937	20663	13281
YXH-ZQ-Y-2	49507	36055	20664	13301
YXH-ZQ-Y-3	50240	36266	20646	13273
YXH-ZQ-Z-1	49489	36992	21918	14050
YXH-ZQ-Z-2	49139	36999	21998	14139
YXH-ZQ-Z-3	49113	36934	21953	14156
