# Supplementary material for: Full-length transcriptome and metabolite analysis reveal reticuline epimerase-independent pathways for benzylisoquinoline alkaloids biosynthesis in Sinomenium acutum
Source: Front Plant Sci. 2022 Dec 20;13:1086335. doi: 10.3389/fpls.2022.1086335 (PMC9808091; doi:10.3389/fpls.2022.1086335)
Supplement: Supplementary file 3 [file Table_2.xlsx]

## Sheet: YXH-ZQ-G_vs_YXH-ZQ-Y.DEG.Ko.enr
Supplementary Table 4. Functional enrichment of DEGs.
#Term	Database	ID	Input number	Background number	P-Value	Corrected P-Value	Input	Hyperlink
Photosynthesis	KEGG PATHWAY	ko00195	109	212	1.24682e-26	3.8776e-24	gene33836|gene5970|gene35307|gene14717|gene54658|gene7419|gene6928|gene57564|gene32045|gene59228|gene44925|gene11731|gene12959|gene7054|gene44495|gene48136|gene9885|gene24953|gene7667|gene24525|gene35010|gene7196|gene58899|gene35523|gene7350|gene6584|gene7783|gene7867|gene56209|gene36507|gene53301|gene6629|gene7516|gene9890|gene46570|gene7226|gene6620|gene6450|gene37435|gene53438|gene54331|gene50…	http://www.genome.jp/kegg-bin/show_pathway?ko00195/K02113%09red/K02695%09red/K02111%09red/K02110%09red/K02692%09red/K02693%09red/K02698%09red/K02699%09red/K03542%09red/K02115%09red/K02114%09red/K02694%09red/K02714%09red/K03689%09red/K02701%09red/K02706%09red/K02704%09red/K02640%09red/K02709%09red/K02112%09red/K03541%09red/K02723%09red/K02641%09red/K02109%09red/K08905%09red/K08902%09red/K08903%09r…
Photosynthesis - antenna proteins	KEGG PATHWAY	ko00196	47	66	3.17467e-16	4.93661e-14	gene48300|gene5837|gene47217|gene42753|gene4575|gene48410|gene47991|gene51643|gene44992|gene5460|gene47784|gene44804|gene60229|gene5523|gene4323|gene5440|gene21866|gene5985|gene34049|gene49854|gene47934|gene47110|gene6134|gene49422|gene5944|gene44380|gene52524|gene52183|gene6097|gene41357|gene4565|gene5803|gene53313|gene48224|gene58347|gene47515|gene5040|gene5578|gene44431|gene51511|gene56631|gen…	http://www.genome.jp/kegg-bin/show_pathway?ko00196/K08914%09red/K14172%09red/K08908%09red/K08909%09red/K08915%09red/K08907%09red/K08917%09red/K08916%09red/K08911%09red/K08910%09red/K08913%09red/K08912%09red
Carbon fixation in photosynthetic organisms	KEGG PATHWAY	ko00710	82	266	1.35963e-10	1.40948e-08	gene2702|gene13207|gene42795|gene28637|gene42021|gene2544|gene2268|gene37949|gene10284|gene28816|gene43986|gene24377|gene51912|gene35577|gene40680|gene42568|gene3554|gene30651|gene40116|gene2746|gene37196|gene50085|gene26822|gene34971|gene12044|gene4164|gene37308|gene4777|gene27518|gene4010|gene2879|gene35143|gene35163|gene32260|gene58486|gene49346|gene17701|gene37814|gene52028|gene32936|gene3661…	http://www.genome.jp/kegg-bin/show_pathway?ko00710/K00855%09red/K00134%09red/K14454%09red/K01006%09red/K01100%09red/K00615%09red/K01803%09red/K03841%09red/K00051%09red/K01807%09red/K00025%09red/K14272%09red/K01623%09red/K01602%09red/K01610%09red/K00927%09red/K00029%09red/K01783%09red/K01595%09red/K00026%09red/K05298%09red
Phenylpropanoid biosynthesis	KEGG PATHWAY	ko00940	66	199	7.30017e-10	5.67589e-08	gene49940|gene20663|gene10002|gene28249|gene53456|gene15331|gene30957|gene43565|gene3929|gene33796|gene3585|gene47034|gene868|gene2111|gene4124|gene37094|gene47665|gene49321|gene43751|gene58450|gene3809|gene24348|gene18853|gene7857|gene5652|gene36171|gene3024|gene36199|gene55148|gene36715|gene26668|gene6291|gene44821|gene33803|gene36678|gene26362|gene5650|gene29928|gene37834|gene25889|gene15990|g…	http://www.genome.jp/kegg-bin/show_pathway?ko00940/K13065%09red/K10775%09red/K13066%09red/K01188%09red/K00083%09red/K12355%09red/K11188%09red/K01904%09red/K09755%09red/K09754%09red/K05350%09red/K00430%09red/K18368%09red/K00487%09red/K00588%09red/K09753%09red
Linoleic acid metabolism	KEGG PATHWAY	ko00591	28	48	7.73632e-09	4.81199e-07	gene284|gene53064|gene16913|gene13536|gene30284|gene2749|gene27568|gene15131|gene38622|gene27009|gene8983|gene44169|gene25521|gene13008|gene17150|gene45583|gene41884|gene18089|gene42196|gene11020|gene13506|gene18806|gene32500|gene51465|gene126|gene10346|gene27929|gene10457	http://www.genome.jp/kegg-bin/show_pathway?ko00591/K00454%09red/K15718%09red
alpha-Linolenic acid metabolism	KEGG PATHWAY	ko00592	49	145	6.56159e-08	3.40109e-06	gene2691|gene18089|gene51465|gene46364|gene26847|gene16913|gene13536|gene41975|gene52803|gene2749|gene4019|gene37039|gene26410|gene11020|gene39816|gene55939|gene38622|gene27009|gene47871|gene36260|gene44169|gene25521|gene56487|gene27349|gene567|gene13008|gene17150|gene27568|gene41884|gene12654|gene45583|gene284|gene42196|gene11266|gene47452|gene30284|gene57180|gene13506|gene18806|gene32500|gene32…	http://www.genome.jp/kegg-bin/show_pathway?ko00592/K05894%09red/K18857%09red/K08241%09red/K00232%09red/K00454%09red/K10527%09red/K10526%09red/K10529%09red/K10528%09red/K10525%09red
Carbon metabolism	KEGG PATHWAY	ko01200	185	922	8.443e-08	3.7511e-06	gene4968|gene39100|gene28637|gene40582|gene43304|gene23275|gene47099|gene56564|gene32518|gene4164|gene29321|gene2268|gene4010|gene51883|gene35143|gene20272|gene37133|gene52457|gene53230|gene51753|gene35099|gene33291|gene30800|gene3467|gene35018|gene4278|gene49895|gene3040|gene3207|gene35012|gene48785|gene36294|gene60239|gene50597|gene34667|gene42568|gene12492|gene42795|gene55092|gene27518|gene240…	http://www.genome.jp/kegg-bin/show_pathway?ko01200/K00855%09red/K00850%09red/K01689%09red/K00927%09red/K00640%09red/K00600%09red/K01623%09red/K01602%09red/K03841%09red/K00830%09red/K01810%09red/K00873%09red/K01455%09red/K00605%09red/K00134%09red/K00058%09red/K14454%09red/K01834%09red/K00281%09red/K00051%09red/K01647%09red/K05298%09red/K00036%09red/K00029%09red/K01895%09red/K00033%09red/K00031%09r…
Glycine, serine and threonine metabolism	KEGG PATHWAY	ko00260	59	203	2.56837e-07	9.98455e-06	gene39100|gene23441|gene33286|gene25187|gene29053|gene6864|gene24377|gene19921|gene22409|gene6536|gene13880|gene56566|gene29901|gene18034|gene32518|gene24472|gene11008|gene23304|gene768|gene48899|gene872|gene57395|gene49878|gene50176|gene330|gene26055|gene25790|gene51300|gene7056|gene17671|gene2327|gene54168|gene49465|gene20767|gene38064|gene30800|gene51275|gene12078|gene2024|gene49895|gene1938|g…	http://www.genome.jp/kegg-bin/show_pathway?ko00260/K01754%09red/K15893%09red/K00276%09red/K00058%09red/K00830%09red/K01834%09red/K14272%09red/K01696%09red/K00281%09red/K01620%09red/K00600%09red/K00827%09red/K02437%09red/K00605%09red/K00382%09red/K00108%09red/K14085%09red/K00928%09red/K15634%09red/K15633%09red/K01733%09red
Phenylalanine metabolism	KEGG PATHWAY	ko00360	39	119	2.51028e-06	8.67442e-05	gene30917|gene10284|gene43565|gene3929|gene3585|gene4978|gene868|gene12044|gene26663|gene15331|gene3809|gene37308|gene7857|gene35163|gene47034|gene32260|gene20272|gene32124|gene2206|gene330|gene53456|gene26362|gene5650|gene768|gene29041|gene2512|gene1691|gene6291|gene5101|gene25636|gene7669|gene55717|gene55714|gene3687|gene31783|gene52037|gene34546|gene47583|gene43751	http://www.genome.jp/kegg-bin/show_pathway?ko00360/K00276%09red/K10775%09red/K00811%09red/K11188%09red/K00815%09red/K07253%09red/K00430%09red/K00487%09red/K00588%09red/K01904%09red/K14454%09red
Ascorbate and aldarate metabolism	KEGG PATHWAY	ko00053	40	133	1.03674e-05	0.000322427	gene38223|gene19943|gene16209|gene19736|gene58868|gene32193|gene54345|gene2763|gene35325|gene25836|gene947|gene38664|gene5569|gene4259|gene19326|gene36957|gene4013|gene35844|gene29260|gene29899|gene43632|gene16975|gene40834|gene30467|gene56664|gene43122|gene14803|gene23458|gene45939|gene2436|gene5142|gene29197|gene40021|gene34056|gene2942|gene27400|gene50841|gene40155|gene58160|gene26778	http://www.genome.jp/kegg-bin/show_pathway?ko00053/K10046%09red/K08232%09red/K00128%09red/K14085%09red/K00012%09red/K14190%09red/K10047%09red/K00434%09red
Carotenoid biosynthesis	KEGG PATHWAY	ko00906	23	56	1.65938e-05	0.000469151	gene19555|gene9308|gene4514|gene56939|gene23181|gene22443|gene14774|gene47422|gene18812|gene16761|gene31183|gene39706|gene17176|gene48496|gene38330|gene19541|gene34016|gene57088|gene24448|gene42957|gene1980|gene46475|gene28045	http://www.genome.jp/kegg-bin/show_pathway?ko00906/K15746%09red/K15747%09red/K15744%09red/K09843%09red/K02291%09red/K02293%09red/K00514%09red/K06444%09red/K09837%09red/K06443%09red/K09839%09red/K09838%09red/K09841%09red
Ubiquinone and other terpenoid-quinone biosynthesis	KEGG PATHWAY	ko00130	26	70	1.99968e-05	0.00051825	gene30917|gene22218|gene31293|gene17380|gene2505|gene2832|gene7857|gene32124|gene2206|gene3844|gene30960|gene26404|gene26362|gene23842|gene32938|gene3891|gene16417|gene45461|gene44444|gene2512|gene6162|gene36744|gene34546|gene52668|gene1691|gene39833	http://www.genome.jp/kegg-bin/show_pathway?ko00130/K14760%09red/K01661%09red/K05928%09red/K06127%09red/K12501%09red/K12502%09red/K02552%09red/K03183%09red/K00815%09red/K09833%09red/K00487%09red/K01904%09red
Glutathione metabolism	KEGG PATHWAY	ko00480	71	309	2.26529e-05	0.00053861	gene20667|gene48653|gene34484|gene42712|gene10725|gene905|gene58407|gene15542|gene7034|gene53736|gene55281|gene45868|gene3070|gene35325|gene49563|gene7656|gene58536|gene55723|gene47088|gene52168|gene7091|gene5569|gene4259|gene6828|gene48085|gene36957|gene4013|gene35844|gene47036|gene6070|gene40834|gene30467|gene5199|gene37133|gene50078|gene42585|gene44941|gene23532|gene43014|gene19564|gene45939|g…	http://www.genome.jp/kegg-bin/show_pathway?ko00480/K18592%09red/K00797%09red/K00036%09red/K00799%09red/K00383%09red/K00432%09red/K00033%09red/K00434%09red/K00031%09red
Cysteine and methionine metabolism	KEGG PATHWAY	ko00270	66	281	2.42461e-05	0.00053861	gene30917|gene37392|gene36898|gene42021|gene10284|gene3370|gene43304|gene3070|gene30050|gene4104|gene27107|gene4109|gene26663|gene38382|gene38646|gene3631|gene37308|gene35163|gene33062|gene16756|gene32260|gene20272|gene41407|gene44643|gene32124|gene27796|gene1509|gene2206|gene39083|gene31779|gene33802|gene41886|gene38182|gene427|gene5843|gene29041|gene16274|gene55598|gene3349|gene19564|gene41350|…	http://www.genome.jp/kegg-bin/show_pathway?ko00270/K05933%09red/K14454%09red/K00811%09red/K01244%09red/K08967%09red/K00928%09red/K00640%09red/K00025%09red/K00026%09red/K01611%09red/K00815%09red/K01760%09red/K00797%09red/K00789%09red/K01762%09red/K00547%09red/K01738%09red/K01739%09red
Plant hormone signal transduction	KEGG PATHWAY	ko04075	109	548	4.6958e-05	0.000923477	gene13633|gene34795|gene29934|gene1397|gene27685|gene45806|gene37636|gene54651|gene23180|gene24557|gene22115|gene50353|gene36032|gene3801|gene4998|gene40089|gene34913|gene28529|gene11101|gene56943|gene6802|gene2571|gene57652|gene33510|gene2944|gene15780|gene50610|gene39759|gene1226|gene24356|gene56045|gene5877|gene51044|gene43324|gene13716|gene11964|gene4264|gene30014|gene29780|gene31089|gene1828…	http://www.genome.jp/kegg-bin/show_pathway?ko04075/K14486%09red/K14487%09red/K14484%09red/K14485%09red/K14488%09red/K13946%09red/K14432%09red/K14431%09red/K14514%09red/K14515%09red/K14516%09red/K14495%09red/K14494%09red/K14497%09red/K14496%09red/K14491%09red/K14490%09red/K14493%09red/K14492%09red/K14499%09red/K14498%09red/K14506%09red/K14504%09red/K14503%09red/K14502%09red/K14500%09red/K14508%09r…
Tropane, piperidine and pyridine alkaloid biosynthesis	KEGG PATHWAY	ko00960	23	61	4.87431e-05	0.000923477	gene30917|gene56383|gene10284|gene48048|gene31339|gene12044|gene26663|gene37308|gene35163|gene32260|gene20272|gene32124|gene2206|gene330|gene768|gene29041|gene5496|gene2512|gene25636|gene6482|gene52037|gene48597|gene49595	http://www.genome.jp/kegg-bin/show_pathway?ko00960/K00811%09red/K00276%09red/K00815%09red/K08081%09red/K14454%09red
Drug metabolism - cytochrome P450	KEGG PATHWAY	ko00982	47	182	5.04794e-05	0.000923477	gene29426|gene22519|gene43014|gene53736|gene55281|gene54632|gene35247|gene3747|gene49563|gene7656|gene58536|gene55723|gene47088|gene52168|gene6828|gene48085|gene29244|gene58407|gene53035|gene6724|gene47036|gene6070|gene5199|gene50078|gene44941|gene45058|gene55293|gene42585|gene50119|gene51007|gene6814|gene39988|gene7034|gene35012|gene6630|gene56458|gene48688|gene7091|gene4642|gene45187|gene6717|g…	http://www.genome.jp/kegg-bin/show_pathway?ko00982/K00121%09red/K00485%09red/K00001%09red/K00799%09red
Metabolism of xenobiotics by cytochrome P450	KEGG PATHWAY	ko00980	46	178	5.93912e-05	0.00102615	gene29426|gene22519|gene43014|gene53736|gene55281|gene54632|gene35247|gene3747|gene49563|gene7656|gene58536|gene55723|gene47088|gene52168|gene6828|gene48085|gene29244|gene58407|gene6724|gene47036|gene6070|gene5199|gene50078|gene44941|gene45058|gene55293|gene42585|gene50119|gene51007|gene6814|gene39988|gene7034|gene35012|gene6630|gene56458|gene48688|gene7091|gene4642|gene45187|gene6717|gene5572|ge…	http://www.genome.jp/kegg-bin/show_pathway?ko00980/K00121%09red/K00001%09red/K00799%09red
Glyoxylate and dicarboxylate metabolism	KEGG PATHWAY	ko00630	53	219	7.54211e-05	0.00123452	gene23441|gene33286|gene42021|gene28429|gene6864|gene43986|gene6786|gene6536|gene22440|gene40680|gene38178|gene34854|gene50085|gene32518|gene24472|gene4777|gene2954|gene25423|gene22070|gene4229|gene37684|gene26399|gene3418|gene20255|gene8194|gene2664|gene44518|gene38182|gene7018|gene29708|gene7056|gene3341|gene29702|gene51753|gene54168|gene43248|gene32294|gene2024|gene2775|gene23304|gene51912|gen…	http://www.genome.jp/kegg-bin/show_pathway?ko00630/K03781%09red/K15893%09red/K01091%09red/K11517%09red/K00284%09red/K14272%09red/K01681%09red/K01647%09red/K00600%09red/K02437%09red/K01602%09red/K00830%09red/K01915%09red/K00025%09red/K00122%09red/K00026%09red/K01455%09red
Sulfur metabolism	KEGG PATHWAY	ko00920	35	123	9.05761e-05	0.00140846	gene40190|gene2019|gene36898|gene26009|gene43304|gene30050|gene4104|gene1965|gene38646|gene33062|gene41746|gene38382|gene51243|gene12616|gene40081|gene33802|gene41886|gene5843|gene3349|gene41350|gene35018|gene4278|gene55631|gene25060|gene4155|gene24467|gene29608|gene27743|gene30890|gene4743|gene1739|gene47008|gene12927|gene23280|gene45101	http://www.genome.jp/kegg-bin/show_pathway?ko00920/K05907%09red/K08738%09red/K00640%09red/K13811%09red/K00860%09red/K01082%09red/K15422%09red/K01738%09red/K01739%09red
Biosynthesis of amino acids	KEGG PATHWAY	ko01230	167	939	0.000118394	0.00175336	gene4968|gene39100|gene3370|gene43304|gene22409|gene56564|gene43656|gene4164|gene4010|gene1938|gene35143|gene53682|gene20272|gene32124|gene40081|gene43339|gene53230|gene57878|gene16274|gene41350|gene35018|gene4278|gene49895|gene3040|gene36293|gene36294|gene22806|gene14255|gene23275|gene42568|gene12492|gene32629|gene24009|gene44931|gene17671|gene56974|gene27511|gene28731|gene31779|gene44659|gene43…	http://www.genome.jp/kegg-bin/show_pathway?ko01230/K14085%09red/K01689%09red/K00891%09red/K00927%09red/K01681%09red/K01620%09red/K00600%09red/K00850%09red/K01623%09red/K00815%09red/K01626%09red/K01915%09red/K00873%09red/K00620%09red/K01647%09red/K12657%09red/K00134%09red/K00058%09red/K14454%09red/K00264%09red/K01834%09red/K00640%09red/K00052%09red/K00053%09red/K01657%09red/K00789%09red/K00800%09r…
Tyrosine metabolism	KEGG PATHWAY	ko00350	31	105	0.000127907	0.00180815	gene2691|gene30917|gene29426|gene10284|gene35247|gene3747|gene12044|gene26663|gene37039|gene37308|gene29244|gene39816|gene35163|gene2894|gene55293|gene32260|gene20272|gene32124|gene56487|gene2206|gene330|gene10664|gene768|gene29041|gene2512|gene35012|gene7669|gene57180|gene25636|gene22519|gene52037	http://www.genome.jp/kegg-bin/show_pathway?ko00350/K00276%09red/K14454%09red/K00001%09red/K18857%09red/K00811%09red/K00815%09red/K01555%09red/K07253%09red/K00121%09red
Chemical carcinogenesis	KEGG PATHWAY	ko05204	41	163	0.000234081	0.00316518	gene43014|gene53736|gene55281|gene54632|gene49563|gene7656|gene58536|gene55723|gene47088|gene52168|gene6828|gene48085|gene39988|gene58407|gene6724|gene47036|gene6070|gene5199|gene50078|gene44941|gene45058|gene55293|gene42585|gene50119|gene51007|gene6814|gene6401|gene7034|gene35012|gene6630|gene56458|gene48688|gene7091|gene4642|gene45187|gene6717|gene5572|gene49022|gene50672|gene30269|gene51354	http://www.genome.jp/kegg-bin/show_pathway?ko05204/K00121%09red/K00799%09red
Diterpenoid biosynthesis	KEGG PATHWAY	ko00904	10	16	0.000355357	0.00460484	gene4644|gene4225|gene24357|gene27038|gene26880|gene56494|gene35139|gene3991|gene30883|gene30244	http://www.genome.jp/kegg-bin/show_pathway?ko00904/K04124%09red/K04125%09red/K04122%09red/K04123%09red
Flavonoid biosynthesis	KEGG PATHWAY	ko00941	20	59	0.000459448	0.00571553	gene34546|gene36766|gene50401|gene29928|gene26519|gene3024|gene16204|gene3170|gene26362|gene10922|gene39489|gene30957|gene1691|gene3098|gene32476|gene24702|gene33796|gene3781|gene55714|gene2350	http://www.genome.jp/kegg-bin/show_pathway?ko00941/K13065%09red/K00475%09red/K00660%09red/K09754%09red/K00588%09red/K05278%09red/K00487%09red/K05280%09red
Oxidative phosphorylation	KEGG PATHWAY	ko00190	111	604	0.000555205	0.0066411	gene416|gene8406|gene16260|gene6928|gene57276|gene11023|gene10211|gene48877|gene11535|gene32358|gene30725|gene9885|gene42399|gene14551|gene40582|gene14253|gene33349|gene6464|gene46595|gene43423|gene43628|gene11746|gene56049|gene52887|gene46015|gene16205|gene8792|gene9890|gene6450|gene57773|gene33350|gene52639|gene14942|gene39726|gene14938|gene47247|gene36613|gene47492|gene13088|gene35376|gene1039…	http://www.genome.jp/kegg-bin/show_pathway?ko00190/K02113%09red/K02112%09red/K02111%09red/K02110%09red/K02115%09red/K02114%09red/K01507%09red/K02256%09red/K05581%09red/K05582%09red/K02132%09red/K02152%09red/K02150%09red/K02262%09red/K03884%09red/K03883%09red/K03881%09red/K01535%09red/K02109%09red/K02140%09red/K05578%09red/K02128%09red/K02261%09red/K11352%09red/K02126%09red/K02267%09red/K02266%09r…
Stilbenoid, diarylheptanoid and gingerol biosynthesis	KEGG PATHWAY	ko00945	13	29	0.000580295	0.00668413	gene29928|gene39950|gene3024|gene26362|gene30957|gene56973|gene33796|gene1691|gene41648|gene1693|gene48448|gene34546|gene55714	http://www.genome.jp/kegg-bin/show_pathway?ko00945/K09754%09red/K00487%09red/K00588%09red/K13065%09red/K00517%09red
Porphyrin and chlorophyll metabolism	KEGG PATHWAY	ko00860	35	141	0.000781838	0.00868399	gene40457|gene2701|gene3168|gene10727|gene3231|gene30878|gene34190|gene22722|gene18773|gene49408|gene3297|gene1624|gene30603|gene17078|gene40115|gene47856|gene2538|gene36654|gene51876|gene3559|gene42822|gene31149|gene2287|gene31063|gene2602|gene55948|gene33925|gene29337|gene4846|gene35481|gene47021|gene24987|gene2315|gene31608|gene40252	http://www.genome.jp/kegg-bin/show_pathway?ko00860/K02492%09red/K08099%09red/K13071%09red/K01698%09red/K04040%09red/K03405%09red/K18010%09red/K00231%09red/K13545%09red/K04035%09red/K03428%09red/K03404%09red/K13606%09red/K01845%09red/K10960%09red/K00218%09red/K01599%09red
Arginine and proline metabolism	KEGG PATHWAY	ko00330	53	246	0.00083292	0.00893235	gene10284|gene13456|gene41247|gene54226|gene12068|gene3070|gene27107|gene32260|gene12044|gene38173|gene26663|gene22542|gene44241|gene37308|gene19881|gene2632|gene35163|gene36750|gene43820|gene3418|gene20272|gene43206|gene2664|gene27796|gene1509|gene44518|gene38664|gene30095|gene30865|gene29708|gene58868|gene29041|gene57878|gene26476|gene19564|gene54345|gene30677|gene28731|gene1627|gene36293|gene4…	http://www.genome.jp/kegg-bin/show_pathway?ko00330/K00318%09red/K14454%09red/K00811%09red/K00294%09red/K01915%09red/K13366%09red/K00128%09red/K01438%09red/K01611%09red/K12657%09red/K01583%09red/K14085%09red/K00797%09red/K00472%09red/K00620%09red/K13427%09red
Glycolysis / Gluconeogenesis	KEGG PATHWAY	ko00010	87	459	0.000934687	0.00968959	gene39100|gene28637|gene18784|gene23275|gene32847|gene2763|gene56564|gene37039|gene20148|gene38761|gene39660|gene35143|gene1182|gene52028|gene20770|gene53230|gene15068|gene49895|gene11918|gene35012|gene36294|gene57180|gene60239|gene29197|gene27518|gene26207|gene56974|gene30935|gene2691|gene13880|gene35247|gene3747|gene40116|gene26822|gene35434|gene2894|gene36610|gene40731|gene29901|gene46787|gene…	http://www.genome.jp/kegg-bin/show_pathway?ko00010/K00850%09red/K01689%09red/K01810%09red/K18857%09red/K01623%09red/K14085%09red/K00873%09red/K03103%09red/K00134%09red/K01835%09red/K01834%09red/K01895%09red/K00844%09red/K01792%09red/K03841%09red/K01610%09red/K00927%09red/K00001%09red/K01803%09red/K00162%09red/K00128%09red/K01785%09red/K01568%09red/K00382%09red/K00121%09red/K15634%09red/K15633%09r…
Monoterpenoid biosynthesis	KEGG PATHWAY	ko00902	8	12	0.00102869	0.0103201	gene5689|gene50443|gene39029|gene31671|gene21932|gene42818|gene20073|gene21344	http://www.genome.jp/kegg-bin/show_pathway?ko00902/K15095%09red/K18108%09red/K15086%09red
2-Oxocarboxylic acid metabolism	KEGG PATHWAY	ko01210	45	202	0.00110794	0.0107678	gene905|gene53682|gene10284|gene24377|gene47080|gene46710|gene12044|gene38173|gene26663|gene1484|gene37308|gene50812|gene22070|gene35163|gene32260|gene20255|gene20272|gene37785|gene43206|gene26476|gene30095|gene30865|gene29041|gene23191|gene38064|gene12078|gene2024|gene3040|gene28731|gene36293|gene1321|gene16756|gene56011|gene22806|gene30677|gene14255|gene4238|gene53932|gene21977|gene24009|gene44…	http://www.genome.jp/kegg-bin/show_pathway?ko01210/K00031%09red/K01704%09red/K14454%09red/K00811%09red/K01681%09red/K14272%09red/K00052%09red/K00053%09red/K01438%09red/K01649%09red/K00928%09red/K01653%09red/K00620%09red/K01647%09red/K12153%09red
Starch and sucrose metabolism	KEGG PATHWAY	ko00500	74	380	0.00115112	0.0108484	gene19943|gene8859|gene49940|gene16567|gene20663|gene10002|gene410|gene43561|gene22317|gene3600|gene2111|gene32484|gene15442|gene22568|gene1742|gene9899|gene19753|gene30593|gene1700|gene24348|gene20893|gene32794|gene10028|gene18853|gene36199|gene9103|gene8097|gene36597|gene12172|gene16975|gene13825|gene16064|gene29787|gene9929|gene26668|gene9709|gene20770|gene36678|gene22993|gene10739|gene5652|ge…	http://www.genome.jp/kegg-bin/show_pathway?ko00500/K01176%09red/K01177%09red/K16055%09red/K01810%09red/K00975%09red/K01187%09red/K00700%09red/K01188%09red/K00705%09red/K00688%09red/K05350%09red/K00012%09red/K01087%09red/K00847%09red/K15920%09red/K00844%09red/K01193%09red/K01835%09red/K01051%09red/K08679%09red/K00696%09red/K00695%09red
Isoquinoline alkaloid biosynthesis	KEGG PATHWAY	ko00950	16	47	0.00158084	0.01446	gene30917|gene25636|gene37308|gene2512|gene29041|gene768|gene10284|gene35163|gene32260|gene20272|gene52037|gene32124|gene2206|gene12044|gene330|gene26663	http://www.genome.jp/kegg-bin/show_pathway?ko00950/K00811%09red/K00276%09red/K00815%09red/K14454%09red
Alanine, aspartate and glutamate metabolism	KEGG PATHWAY	ko00250	35	149	0.00175503	0.0155947	gene51300|gene29053|gene10284|gene18892|gene24377|gene28851|gene32260|gene12044|gene26663|gene56566|gene32518|gene37308|gene19881|gene35163|gene3418|gene20272|gene57395|gene44518|gene26055|gene21501|gene29708|gene22189|gene8869|gene2664|gene25541|gene26037|gene2024|gene45529|gene29041|gene19316|gene9113|gene23599|gene53913|gene13671|gene29626	http://www.genome.jp/kegg-bin/show_pathway?ko00250/K14454%09red/K00264%09red/K00294%09red/K01953%09red/K01939%09red/K00811%09red/K00827%09red/K14272%09red/K01580%09red/K00830%09red/K01915%09red/K00609%09red/K00820%09red
Cyanoamino acid metabolism	KEGG PATHWAY	ko00460	28	115	0.00311611	0.0269197	gene20667|gene49940|gene20663|gene10002|gene23441|gene36406|gene2111|gene1700|gene1484|gene24348|gene18853|gene25889|gene36199|gene26668|gene36678|gene5652|gene29702|gene24385|gene53647|gene31285|gene2647|gene45527|gene23304|gene24472|gene23191|gene1491|gene27355|gene26041	http://www.genome.jp/kegg-bin/show_pathway?ko00460/K12153%09red/K01188%09red/K18592%09red/K00600%09red/K05350%09red/K01455%09red/K13035%09red
Bacterial secretion system	KEGG PATHWAY	ko03070	14	46	0.00682886	0.0573993	gene25742|gene55840|gene28290|gene40231|gene22310|gene22386|gene31620|gene39629|gene25619|gene7705|gene45520|gene42383|gene58401|gene26496	http://www.genome.jp/kegg-bin/show_pathway?ko03070/K03118%09red/K03106%09red/K03070%09red/K03217%09red/K03116%09red
Anthocyanin biosynthesis	KEGG PATHWAY	ko00942	5	7	0.0077391	0.0633384	gene32323|gene21056|gene30293|gene34557|gene2468	http://www.genome.jp/kegg-bin/show_pathway?ko00942/K12338%09red/K12930%09red
Insulin secretion	KEGG PATHWAY	ko04911	7	15	0.00917401	0.0731568	gene42433|gene6774|gene36776|gene55097|gene32533|gene33928|gene39151	http://www.genome.jp/kegg-bin/show_pathway?ko04911/K18211%09red
Degradation of aromatic compounds	KEGG PATHWAY	ko01220	10	30	0.0127395	0.0990494	gene34546|gene29426|gene26362|gene29244|gene55293|gene22519|gene1691|gene35247|gene3747|gene35012	http://www.genome.jp/kegg-bin/show_pathway?ko01220/K00121%09red/K00487%09red/K00001%09red
Pentose and glucuronate interconversions	KEGG PATHWAY	ko00040	29	137	0.0134806	0.102256	gene19943|gene37949|gene43561|gene54345|gene35577|gene49346|gene38664|gene8077|gene30175|gene4164|gene42568|gene4010|gene16975|gene29787|gene59460|gene58868|gene32878|gene6403|gene37196|gene4509|gene2763|gene4046|gene29197|gene50828|gene45620|gene58486|gene44919|gene37103|gene29114	http://www.genome.jp/kegg-bin/show_pathway?ko00040/K00854%09red/K01805%09red/K00008%09red/K00128%09red/K01051%09red/K01783%09red/K00012%09red/K01728%09red
Pyruvate metabolism	KEGG PATHWAY	ko00620	56	312	0.0164497	0.121806	gene13207|gene12760|gene4765|gene28637|gene30912|gene58868|gene50315|gene46127|gene54345|gene23275|gene2763|gene13880|gene47080|gene22726|gene56564|gene8116|gene21977|gene21339|gene56947|gene2268|gene23234|gene53682|gene2585|gene46465|gene28524|gene17701|gene49582|gene23802|gene17352|gene38664|gene38182|gene52457|gene15846|gene42021|gene742|gene524|gene3060|gene50597|gene52028|gene21777|gene48785…	http://www.genome.jp/kegg-bin/show_pathway?ko00620/K00026%09red/K01006%09red/K01759%09red/K00162%09red/K00051%09red/K00128%09red/K01595%09red/K01649%09red/K00029%09red/K01962%09red/K00382%09red/K14085%09red/K00025%09red/K00873%09red/K01895%09red/K11262%09red/K01610%09red
Cardiac muscle contraction	KEGG PATHWAY	ko04260	24	110	0.0173473	0.125284	gene8933|gene14938|gene22275|gene16260|gene49110|gene11023|gene56|gene10211|gene36220|gene11535|gene41316|gene20941|gene12753|gene19724|gene10398|gene15993|gene25593|gene14761|gene13680|gene56829|gene10327|gene33349|gene59569|gene43423	http://www.genome.jp/kegg-bin/show_pathway?ko04260/K02256%09red/K00411%09red/K00412%09red/K02261%09red/K02262%09red/K02267%09red/K02266%09red
Tetracycline biosynthesis	KEGG PATHWAY	ko00253	11	37	0.0177251	0.125284	gene50597|gene9236|gene50315|gene2585|gene46127|gene524|gene56947|gene17352|gene52457|gene48785|gene8116	http://www.genome.jp/kegg-bin/show_pathway?ko00253/K01962%09red
Valine, leucine and isoleucine biosynthesis	KEGG PATHWAY	ko00290	14	54	0.0203957	0.140957	gene35106|gene50812|gene44659|gene53682|gene20767|gene21977|gene872|gene37785|gene47080|gene20285|gene27482|gene46710|gene1321|gene43426	http://www.genome.jp/kegg-bin/show_pathway?ko00290/K01754%09red/K00052%09red/K00053%09red/K01649%09red/K01653%09red/K01704%09red
Limonene and pinene degradation	KEGG PATHWAY	ko00903	10	33	0.0210139	0.142072	gene29197|gene39950|gene58868|gene54345|gene56973|gene2763|gene41648|gene1693|gene48448|gene38664	http://www.genome.jp/kegg-bin/show_pathway?ko00903/K00128%09red/K00517%09red
Pathogenic Escherichia coli infection	KEGG PATHWAY	ko05130	16	67	0.0249037	0.164789	gene52249|gene59915|gene40292|gene2498|gene22506|gene4028|gene3081|gene12659|gene58694|gene56481|gene4189|gene57221|gene2792|gene3086|gene33017|gene30017	http://www.genome.jp/kegg-bin/show_pathway?ko05130/K07374%09red/K11294%09red/K07375%09red/K05758%09red/K05754%09red/K05756%09red
Chloroalkane and chloroalkene degradation	KEGG PATHWAY	ko00625	12	45	0.0258644	0.16758	gene29426|gene58868|gene29197|gene29244|gene55293|gene22519|gene54345|gene2763|gene35247|gene3747|gene35012|gene38664	http://www.genome.jp/kegg-bin/show_pathway?ko00625/K00128%09red/K00121%09red/K00001%09red
Pentose phosphate pathway	KEGG PATHWAY	ko00030	38	204	0.0272551	0.172986	gene4968|gene44899|gene19753|gene37949|gene35577|gene15442|gene37196|gene34971|gene4164|gene29321|gene51077|gene4010|gene51883|gene31739|gene2847|gene37133|gene20770|gene3179|gene46787|gene37814|gene35099|gene14378|gene36294|gene3228|gene4509|gene3467|gene20883|gene29334|gene3389|gene42568|gene49391|gene45620|gene49346|gene58486|gene29568|gene2312|gene30851|gene30935	http://www.genome.jp/kegg-bin/show_pathway?ko00030/K03841%09red/K00850%09red/K01835%09red/K01810%09red/K01807%09red/K01057%09red/K00948%09red/K01623%09red/K01783%09red/K00615%09red/K00036%09red/K00616%09red/K00033%09red
Ether lipid metabolism	KEGG PATHWAY	ko00565	21	99	0.031223	0.192573	gene23530|gene7858|gene5595|gene352|gene56054|gene237|gene33258|gene9031|gene10365|gene17781|gene42940|gene2386|gene2079|gene39554|gene16341|gene9729|gene30535|gene11993|gene41825|gene39320|gene52102	http://www.genome.jp/kegg-bin/show_pathway?ko00565/K13510%09red/K01114%09red/K00993%09red/K01115%09red
Parkinson's disease	KEGG PATHWAY	ko05012	77	469	0.0315795	0.192573	gene52887|gene14329|gene16205|gene8792|gene35713|gene11252|gene416|gene6901|gene22275|gene48105|gene34194|gene16260|gene39726|gene10327|gene33542|gene13680|gene27143|gene34089|gene49110|gene11023|gene56|gene43423|gene60305|gene48877|gene52639|gene19365|gene56335|gene45733|gene30725|gene14938|gene36220|gene11535|gene11461|gene49637|gene46015|gene20941|gene12753|gene14942|gene28438|gene33262|gene19…	http://www.genome.jp/kegg-bin/show_pathway?ko05012/K02256%09red/K10578%09red/K10575%09red/K05863%09red/K02132%09red/K02262%09red/K08738%09red/K03884%09red/K03883%09red/K03881%09red/K02128%09red/K02261%09red/K11352%09red/K02126%09red/K02267%09red/K02266%09red/K03879%09red/K03878%09red/K00411%09red/K00412%09red/K03955%09red/K03178%09red/K03953%09red/K00235%09red/K00236%09red/K03936%09red/K03934%09r…
PPAR signaling pathway	KEGG PATHWAY	ko03320	33	175	0.0329372	0.19699	gene3426|gene4435|gene4699|gene29874|gene40496|gene48020|gene49560|gene15509|gene53347|gene44687|gene1047|gene37365|gene2342|gene24996|gene24773|gene37170|gene54121|gene37601|gene15844|gene15063|gene45815|gene11266|gene34356|gene22662|gene18763|gene42946|gene31741|gene31747|gene48867|gene45339|gene20075|gene29770|gene58659	http://www.genome.jp/kegg-bin/show_pathway?ko03320/K01897%09red/K08770%09red/K00232%09red/K00507%09red
Bisphenol degradation	KEGG PATHWAY	ko00363	5	12	0.0372246	0.218431	gene56973|gene48448|gene1693|gene39950|gene41648	http://www.genome.jp/kegg-bin/show_pathway?ko00363/K00517%09red
Fatty acid degradation	KEGG PATHWAY	ko00071	29	153	0.041206	0.237316	gene2691|gene3747|gene29426|gene58868|gene54345|gene2763|gene35247|gene15509|gene52803|gene38664|gene37039|gene29244|gene39816|gene2894|gene56487|gene567|gene46364|gene55293|gene45815|gene11266|gene35012|gene57180|gene22662|gene29197|gene18763|gene22519|gene58160|gene20075|gene29770	http://www.genome.jp/kegg-bin/show_pathway?ko00071/K00001%09red/K18857%09red/K00128%09red/K00232%09red/K10527%09red/K14085%09red/K01897%09red/K00121%09red
Novobiocin biosynthesis	KEGG PATHWAY	ko00401	4	9	0.0524172	0.296396	gene2206|gene30917|gene32124|gene2512	http://www.genome.jp/kegg-bin/show_pathway?ko00401/K00815%09red
Plant-pathogen interaction	KEGG PATHWAY	ko04626	78	493	0.0563219	0.311087	gene11560|gene15585|gene17102|gene21651|gene22095|gene40764|gene13619|gene517|gene14324|gene33911|gene17229|gene54383|gene50123|gene55602|gene53191|gene13732|gene28943|gene53126|gene46616|gene16030|gene23235|gene39187|gene36287|gene48188|gene6883|gene42680|gene26906|gene56256|gene19985|gene16462|gene33119|gene11632|gene59436|gene56883|gene52415|gene2536|gene35942|gene24322|gene56669|gene21400|gen…	http://www.genome.jp/kegg-bin/show_pathway?ko04626/K04079%09red/K09487%09red/K13412%09red/K13436%09red/K13457%09red/K13420%09red/K05391%09red/K18834%09red/K18875%09red/K13448%09red/K13447%09red/K13459%09red/K13430%09red/K13425%09red/K13424%09red/K13427%09red/K02183%09red
Naphthalene degradation	KEGG PATHWAY	ko00626	7	24	0.0570159	0.311087	gene29426|gene29244|gene55293|gene22519|gene35247|gene3747|gene35012	http://www.genome.jp/kegg-bin/show_pathway?ko00626/K00121%09red/K00001%09red
Thiamine metabolism	KEGG PATHWAY	ko00730	9	35	0.058313	0.312678	gene44702|gene40301|gene37021|gene4209|gene3836|gene35335|gene58258|gene32336|gene53280	http://www.genome.jp/kegg-bin/show_pathway?ko00730/K04487%09red/K03147%09red/K03146%09red
Methane metabolism	KEGG PATHWAY	ko00680	40	235	0.0668345	0.352297	gene39100|gene23441|gene596|gene29901|gene43618|gene34971|gene32518|gene35434|gene11008|gene2954|gene36294|gene37684|gene31739|gene50176|gene49465|gene15846|gene18034|gene3179|gene34854|gene29568|gene46787|gene53230|gene55293|gene37814|gene49895|gene35012|gene23304|gene2847|gene24472|gene2312|gene3389|gene12492|gene3467|gene26207|gene17671|gene20644|gene29626|gene26996|gene49391|gene30935	http://www.genome.jp/kegg-bin/show_pathway?ko00680/K03841%09red/K00058%09red/K01689%09red/K01834%09red/K01895%09red/K00600%09red/K01595%09red/K01623%09red/K00863%09red/K00830%09red/K15634%09red/K00121%09red/K00122%09red/K15633%09red/K00850%09red
Polycyclic aromatic hydrocarbon degradation	KEGG PATHWAY	ko00624	5	15	0.0700359	0.36302	gene56973|gene48448|gene1693|gene39950|gene41648	http://www.genome.jp/kegg-bin/show_pathway?ko00624/K00517%09red
beta-Alanine metabolism	KEGG PATHWAY	ko00410	22	117	0.0721656	0.367926	gene58868|gene54345|gene3070|gene2632|gene38664|gene26889|gene330|gene22189|gene29146|gene768|gene19564|gene26037|gene52505|gene26930|gene25636|gene29197|gene19316|gene23599|gene2763|gene52037|gene58160|gene49590	http://www.genome.jp/kegg-bin/show_pathway?ko00410/K00276%09red/K01464%09red/K00128%09red/K13366%09red/K00207%09red/K01578%09red/K01580%09red/K14085%09red/K00797%09red/K00140%09red
Fluorobenzoate degradation	KEGG PATHWAY	ko00364	3	6	0.0740518	0.371453	gene46171|gene57800|gene54060	http://www.genome.jp/kegg-bin/show_pathway?ko00364/K01061%09red
Fatty acid biosynthesis	KEGG PATHWAY	ko00061	28	159	0.083477	0.412085	gene41343|gene30912|gene50315|gene46127|gene15509|gene8116|gene31757|gene2585|gene56947|gene17352|gene57617|gene52457|gene45815|gene524|gene2286|gene44566|gene48785|gene48397|gene22662|gene38394|gene50597|gene9236|gene18763|gene24313|gene30527|gene20075|gene29770|gene47861	http://www.genome.jp/kegg-bin/show_pathway?ko00061/K10781%09red/K09458%09red/K00648%09red/K00645%09red/K01962%09red/K01897%09red/K11262%09red/K03921%09red/K00059%09red
Toluene degradation	KEGG PATHWAY	ko00623	3	7	0.0970727	0.450402	gene46171|gene57800|gene54060	http://www.genome.jp/kegg-bin/show_pathway?ko00623/K01061%09red
Flavone and flavonol biosynthesis	KEGG PATHWAY	ko00944	3	7	0.0970727	0.450402	gene16204|gene32476|gene24702	http://www.genome.jp/kegg-bin/show_pathway?ko00944/K05280%09red
Nitrogen metabolism	KEGG PATHWAY	ko00910	13	64	0.0972819	0.450402	gene21501|gene29708|gene44854|gene29702|gene8194|gene3418|gene22440|gene48935|gene2664|gene42289|gene44518|gene22689|gene2190	http://www.genome.jp/kegg-bin/show_pathway?ko00910/K01673%09red/K00264%09red/K00284%09red/K02575%09red/K10534%09red/K01915%09red/K01455%09red
Selenocompound metabolism	KEGG PATHWAY	ko00450	13	64	0.0972819	0.450402	gene21656|gene5843|gene26009|gene4743|gene16274|gene30694|gene1739|gene45975|gene51243|gene23280|gene45159|gene3370|gene1890	http://www.genome.jp/kegg-bin/show_pathway?ko00450/K00384%09red/K13811%09red/K01874%09red/K08247%09red/K01760%09red/K01739%09red
Aminobenzoate degradation	KEGG PATHWAY	ko00627	5	17	0.0984801	0.450402	gene56973|gene48448|gene1693|gene39950|gene41648	http://www.genome.jp/kegg-bin/show_pathway?ko00627/K00517%09red
Retinol metabolism	KEGG PATHWAY	ko00830	8	34	0.100651	0.45366	gene29426|gene29244|gene55293|gene22519|gene45123|gene35247|gene3747|gene35012	http://www.genome.jp/kegg-bin/show_pathway?ko00830/K00121%09red/K00001%09red/K11147%09red
Streptomycin biosynthesis	KEGG PATHWAY	ko00521	10	47	0.111018	0.493235	gene58639|gene48130|gene28228|gene15442|gene1770|gene27524|gene36717|gene29492|gene32484|gene20770	http://www.genome.jp/kegg-bin/show_pathway?ko00521/K01835%09red/K01858%09red/K01092%09red/K00844%09red
Carbon fixation pathways in prokaryotes	KEGG PATHWAY	ko00720	22	126	0.120605	0.528283	gene13207|gene50472|gene905|gene50315|gene46127|gene8116|gene2585|gene27324|gene56947|gene17352|gene52457|gene15846|gene28702|gene524|gene3040|gene48785|gene50597|gene9236|gene42795|gene44931|gene20255|gene26996	http://www.genome.jp/kegg-bin/show_pathway?ko00720/K01006%09red/K01681%09red/K01648%09red/K01595%09red/K01962%09red/K01895%09red/K00031%09red
Taurine and hypotaurine metabolism	KEGG PATHWAY	ko00430	9	42	0.122903	0.530872	gene33811|gene20667|gene22189|gene19316|gene15339|gene23599|gene26037|gene45256|gene40343	http://www.genome.jp/kegg-bin/show_pathway?ko00430/K10712%09red/K01580%09red/K18592%09red
Fructose and mannose metabolism	KEGG PATHWAY	ko00051	32	196	0.130435	0.555687	gene16220|gene28878|gene56684|gene40116|gene34971|gene31739|gene21485|gene36610|gene23869|gene3179|gene32878|gene780|gene46787|gene37814|gene40731|gene30175|gene2829|gene32484|gene36294|gene2847|gene59460|gene4046|gene3467|gene31259|gene4027|gene3389|gene49391|gene30935|gene29568|gene2312|gene37103|gene3567	http://www.genome.jp/kegg-bin/show_pathway?ko00051/K00966%09red/K03841%09red/K00847%09red/K00844%09red/K00895%09red/K01803%09red/K01805%09red/K00008%09red/K01623%09red/K00850%09red
Fatty acid metabolism	KEGG PATHWAY	ko01212	43	275	0.140216	0.575435	gene54121|gene41343|gene3426|gene30912|gene50315|gene40496|gene46127|gene48020|gene46364|gene15509|gene53347|gene52803|gene8116|gene24313|gene31757|gene2585|gene37365|gene37170|gene56947|gene17352|gene57617|gene52457|gene37601|gene13582|gene26018|gene45815|gene11266|gene524|gene2286|gene44566|gene48785|gene48397|gene567|gene22662|gene38394|gene50597|gene9236|gene18763|gene48867|gene30527|gene2007…	http://www.genome.jp/kegg-bin/show_pathway?ko01212/K10781%09red/K09458%09red/K00059%09red/K00645%09red/K10703%09red/K10257%09red/K00232%09red/K01962%09red/K10527%09red/K01897%09red/K11262%09red/K03921%09red/K00507%09red/K00648%09red
Terpenoid backbone biosynthesis	KEGG PATHWAY	ko00900	23	136	0.141638	0.575435	gene28244|gene34412|gene47319|gene38053|gene5057|gene29325|gene41130|gene30170|gene32399|gene24776|gene11323|gene12881|gene42749|gene2538|gene2680|gene57033|gene27362|gene25805|gene53931|gene3832|gene37795|gene40627|gene53422	http://www.genome.jp/kegg-bin/show_pathway?ko00900/K10960%09red/K00099%09red/K03526%09red/K00991%09red/K01823%09red/K00787%09red/K05356%09red/K03527%09red/K00938%09red/K13789%09red/K01641%09red/K00919%09red
Nicotine addiction	KEGG PATHWAY	ko05033	4	14	0.142471	0.575435	gene22870|gene25296|gene1430|gene15175	http://www.genome.jp/kegg-bin/show_pathway?ko05033/K15015%09red
Zeatin biosynthesis	KEGG PATHWAY	ko00908	4	14	0.142471	0.575435	gene1567|gene1912|gene25177|gene21828	http://www.genome.jp/kegg-bin/show_pathway?ko00908/K13495%09red/K00279%09red/K00791%09red/K10760%09red
Bile secretion	KEGG PATHWAY	ko04976	5	20	0.150142	0.597213	gene9424|gene15889|gene9089|gene9411|gene788	http://www.genome.jp/kegg-bin/show_pathway?ko04976/K05658%09red
Vitamin B6 metabolism	KEGG PATHWAY	ko00750	7	32	0.151704	0.597213	gene60126|gene25187|gene5631|gene27476|gene5895|gene3329|gene48825	http://www.genome.jp/kegg-bin/show_pathway?ko00750/K13248%09red/K01733%09red/K06215%09red
Nicotinate and nicotinamide metabolism	KEGG PATHWAY	ko00760	10	51	0.154417	0.600295	gene4691|gene30755|gene4332|gene5529|gene3155|gene39171|gene13998|gene47693|gene33548|gene44363	http://www.genome.jp/kegg-bin/show_pathway?ko00760/K18551%09red/K01240%09red/K00858%09red/K01950%09red/K03787%09red
MAPK signaling pathway - yeast	KEGG PATHWAY	ko04011	5	21	0.169467	0.65067	gene49582|gene46465|gene4765|gene3060|gene28524	http://www.genome.jp/kegg-bin/show_pathway?ko04011/K01759%09red
Chlorocyclohexane and chlorobenzene degradation	KEGG PATHWAY	ko00361	3	10	0.179463	0.680646	gene46171|gene57800|gene54060	http://www.genome.jp/kegg-bin/show_pathway?ko00361/K01061%09red
Phosphonate and phosphinate metabolism	KEGG PATHWAY	ko00440	10	54	0.19173	0.718411	gene23530|gene5595|gene16341|gene33258|gene52102|gene10365|gene17781|gene2386|gene30535|gene41825	http://www.genome.jp/kegg-bin/show_pathway?ko00440/K00993%09red
Cell cycle - Caulobacter	KEGG PATHWAY	ko04112	12	68	0.200119	0.740916	gene35745|gene40967|gene42659|gene33267|gene2987|gene28229|gene4399|gene21161|gene4106|gene43757|gene28733|gene53377	http://www.genome.jp/kegg-bin/show_pathway?ko04112/K01358%09red/K03531%09red
Brassinosteroid biosynthesis	KEGG PATHWAY	ko00905	3	11	0.210149	0.768899	gene38056|gene18925|gene21362	http://www.genome.jp/kegg-bin/show_pathway?ko00905/K12637%09red/K09587%09red/K09588%09red
GABAergic synapse	KEGG PATHWAY	ko04727	16	97	0.218301	0.789436	gene29708|gene22189|gene22870|gene19316|gene6897|gene13285|gene23599|gene26037|gene15175|gene3418|gene7505|gene2664|gene44518|gene58121|gene25296|gene1430	http://www.genome.jp/kegg-bin/show_pathway?ko04727/K08341%09red/K14207%09red/K15015%09red/K01580%09red/K01915%09red
Glycerophospholipid metabolism	KEGG PATHWAY	ko00564	40	269	0.225194	0.805004	gene418|gene35825|gene52102|gene39554|gene10365|gene2079|gene7858|gene38601|gene237|gene33258|gene56054|gene19035|gene16341|gene449|gene42446|gene30880|gene9729|gene30535|gene11993|gene45654|gene49537|gene23530|gene5595|gene29539|gene26139|gene17781|gene28684|gene34690|gene2386|gene41825|gene41038|gene2966|gene24068|gene9031|gene38617|gene42940|gene352|gene20055|gene39320|gene43257	http://www.genome.jp/kegg-bin/show_pathway?ko00564/K00006%09red/K14156%09red/K18696%09red/K00894%09red/K06130%09red/K00993%09red/K01115%09red/K15728%09red/K01114%09red/K01613%09red/K00901%09red/K13511%09red/K13510%09red
C5-Branched dibasic acid metabolism	KEGG PATHWAY	ko00660	4	18	0.239141	0.83802	gene50812|gene27482|gene46710|gene37785	http://www.genome.jp/kegg-bin/show_pathway?ko00660/K01653%09red/K01704%09red/K00052%09red
Thyroid hormone synthesis	KEGG PATHWAY	ko04918	31	206	0.239819	0.83802	gene48653|gene14420|gene42712|gene10725|gene16563|gene13619|gene15542|gene285|gene16527|gene45868|gene13732|gene24078|gene17359|gene676|gene9743|gene678|gene53765|gene23532|gene17229|gene21891|gene2849|gene585|gene5637|gene31273|gene11790|gene33904|gene52836|gene44691|gene34484|gene15349|gene13677	http://www.genome.jp/kegg-bin/show_pathway?ko04918/K00432%09red/K09487%09red/K09490%09red/K00383%09red
Amyotrophic lateral sclerosis (ALS)	KEGG PATHWAY	ko05014	15	93	0.250827	0.866747	gene45277|gene29643|gene49149|gene25423|gene57012|gene37958|gene26399|gene57132|gene43248|gene31586|gene48013|gene55585|gene51269|gene42305|gene24467	http://www.genome.jp/kegg-bin/show_pathway?ko05014/K03781%09red/K08738%09red/K06268%09red/K04565%09red/K04392%09red/K04569%09red
Biosynthesis of unsaturated fatty acids	KEGG PATHWAY	ko01040	18	115	0.259497	0.881886	gene37601|gene13582|gene44566|gene3426|gene2286|gene54121|gene26018|gene11266|gene48020|gene40496|gene48867|gene37365|gene34187|gene37170|gene30527|gene53347|gene48397|gene38394	http://www.genome.jp/kegg-bin/show_pathway?ko01040/K01068%09red/K00059%09red/K10703%09red/K00232%09red/K10257%09red/K03921%09red/K00507%09red
Prion diseases	KEGG PATHWAY	ko05020	28	187	0.260879	0.881886	gene14420|gene29643|gene13491|gene16563|gene16527|gene24078|gene48485|gene57012|gene57132|gene17359|gene676|gene9743|gene51269|gene18056|gene678|gene53765|gene31586|gene21891|gene2849|gene585|gene2641|gene11790|gene33904|gene52836|gene31273|gene47904|gene15349|gene55585	http://www.genome.jp/kegg-bin/show_pathway?ko05020/K04371%09red/K04565%09red/K09490%09red/K09553%09red
Glucosinolate biosynthesis	KEGG PATHWAY	ko00966	2	7	0.275333	0.920736	gene23191|gene1484	http://www.genome.jp/kegg-bin/show_pathway?ko00966/K12153%09red
Protein export	KEGG PATHWAY	ko03060	38	264	0.290496	0.956173	gene7705|gene14420|gene40231|gene16563|gene22310|gene15349|gene16527|gene42383|gene11790|gene25742|gene28290|gene38447|gene58401|gene39629|gene17359|gene676|gene9743|gene45208|gene26496|gene53765|gene21891|gene2849|gene25619|gene585|gene24078|gene45520|gene59964|gene32762|gene33904|gene52836|gene26795|gene31273|gene55840|gene22386|gene31620|gene678|gene57025|gene2316	http://www.genome.jp/kegg-bin/show_pathway?ko03060/K03070%09red/K03217%09red/K09481%09red/K10956%09red/K09490%09red/K03116%09red/K03118%09red/K03106%09red/K03100%09red
Morphine addiction	KEGG PATHWAY	ko05032	4	20	0.292079	0.956173	gene22870|gene25296|gene1430|gene15175	http://www.genome.jp/kegg-bin/show_pathway?ko05032/K15015%09red
Propanoate metabolism	KEGG PATHWAY	ko00640	15	97	0.298053	0.95823	gene15846|gene50597|gene9236|gene30912|gene52457|gene50315|gene2585|gene46127|gene524|gene26889|gene56947|gene48785|gene52505|gene17352|gene8116	http://www.genome.jp/kegg-bin/show_pathway?ko00640/K00140%09red/K01895%09red/K11262%09red/K01578%09red/K01962%09red
Toxoplasmosis	KEGG PATHWAY	ko05145	65	466	0.298869	0.95823	gene17102|gene13491|gene802|gene54718|gene46291|gene20975|gene19768|gene36667|gene19982|gene37921|gene24018|gene949|gene18056|gene16030|gene18914|gene42680|gene1166|gene35925|gene28294|gene21332|gene18119|gene33119|gene52415|gene35942|gene18618|gene19808|gene42608|gene19081|gene703|gene911|gene17507|gene35097|gene43124|gene23517|gene1053|gene20716|gene49183|gene2536|gene22095|gene14661|gene2641|g…	http://www.genome.jp/kegg-bin/show_pathway?ko05145/K04371%09red/K04733%09red/K08738%09red/K13412%09red/K03283%09red
Salivary secretion	KEGG PATHWAY	ko04970	7	41	0.307242	0.975023	gene15585|gene60430|gene55602|gene56489|gene35546|gene57299|gene7956	http://www.genome.jp/kegg-bin/show_pathway?ko04970/K13899%09red/K02183%09red
Inositol phosphate metabolism	KEGG PATHWAY	ko00562	24	164	0.315312	0.983156	gene38223|gene40190|gene21887|gene38524|gene28228|gene1808|gene39660|gene40116|gene43632|gene50383|gene8230|gene31207|gene36717|gene26889|gene36610|gene48130|gene40731|gene17466|gene1770|gene27524|gene29492|gene58639|gene4027|gene42940	http://www.genome.jp/kegg-bin/show_pathway?ko00562/K00140%09red/K01092%09red/K01803%09red/K01114%09red/K15422%09red/K05857%09red/K00921%09red/K01858%09red/K03103%09red/K10047%09red/K00889%09red
Non-alcoholic fatty liver disease (NAFLD)	KEGG PATHWAY	ko04932	46	327	0.316127	0.983156	gene52887|gene8933|gene59569|gene35713|gene24555|gene22275|gene48105|gene16260|gene49110|gene11023|gene56|gene10211|gene21311|gene30725|gene14938|gene36220|gene11535|gene41316|gene46015|gene20941|gene12753|gene33262|gene19724|gene10398|gene15993|gene25593|gene14761|gene54564|gene49149|gene2517|gene40582|gene13680|gene2778|gene56829|gene47099|gene24467|gene14253|gene33349|gene38650|gene24658|gene5…	http://www.genome.jp/kegg-bin/show_pathway?ko04932/K02256%09red/K11352%09red/K00411%09red/K00412%09red/K03955%09red/K03083%09red/K08738%09red/K02261%09red/K03935%09red/K07198%09red/K04392%09red/K00236%09red/K03953%09red/K03936%09red/K00235%09red/K03934%09red/K02262%09red/K02267%09red/K02266%09red
Arachidonic acid metabolism	KEGG PATHWAY	ko00590	7	42	0.326383	1	gene44691|gene20667|gene48653|gene34484|gene45868|gene5637|gene52008	http://www.genome.jp/kegg-bin/show_pathway?ko00590/K00432%09red/K18592%09red/K15730%09red
Glutamatergic synapse	KEGG PATHWAY	ko04724	20	136	0.328754	1	gene29708|gene45277|gene37958|gene13491|gene2079|gene47904|gene56054|gene237|gene13285|gene9031|gene3418|gene48013|gene2641|gene2664|gene9729|gene18056|gene44518|gene11993|gene39320|gene352	http://www.genome.jp/kegg-bin/show_pathway?ko04724/K04371%09red/K14207%09red/K01115%09red/K06268%09red/K01915%09red
Peroxisome	KEGG PATHWAY	ko04146	36	255	0.334314	1	gene29643|gene3040|gene905|gene28429|gene15509|gene38178|gene39089|gene32518|gene25423|gene57012|gene26399|gene57132|gene27879|gene51269|gene31586|gene45815|gene50296|gene56394|gene11266|gene43248|gene2775|gene35011|gene52505|gene22662|gene29770|gene32386|gene18763|gene3283|gene48864|gene45123|gene44931|gene55585|gene32294|gene7681|gene20075|gene29626	http://www.genome.jp/kegg-bin/show_pathway?ko04146/K03781%09red/K13356%09red/K04564%09red/K11517%09red/K13348%09red/K04565%09red/K00232%09red/K01578%09red/K00830%09red/K11147%09red/K01897%09red/K13343%09red/K00031%09red
Antigen processing and presentation	KEGG PATHWAY	ko04612	74	542	0.344565	1	gene11560|gene19808|gene40764|gene802|gene54718|gene46291|gene51816|gene8680|gene19768|gene36667|gene37921|gene53368|gene23198|gene49567|gene949|gene14620|gene19985|gene46616|gene30110|gene45554|gene18914|gene31404|gene375|gene35925|gene28294|gene32031|gene21332|gene18119|gene35808|gene19982|gene59436|gene24018|gene26213|gene2356|gene18618|gene28886|gene42608|gene27632|gene9166|gene703|gene911|ge…	http://www.genome.jp/kegg-bin/show_pathway?ko04612/K08057%09red/K01369%09red/K08059%09red/K01363%09red/K09489%09red/K04079%09red/K08066%09red/K08064%09red/K03283%09red
ABC transporters	KEGG PATHWAY	ko02010	5	29	0.347921	1	gene9424|gene15889|gene9089|gene9411|gene788	http://www.genome.jp/kegg-bin/show_pathway?ko02010/K05658%09red
Two-component system	KEGG PATHWAY	ko02020	9	58	0.357544	1	gene29708|gene2664|gene41316|gene3418|gene16260|gene44518|gene56829|gene13680|gene24467	http://www.genome.jp/kegg-bin/show_pathway?ko02020/K00411%09red/K08738%09red/K00412%09red/K01915%09red
Mineral absorption	KEGG PATHWAY	ko04978	5	30	0.37167	1	gene31435|gene58644|gene35002|gene48275|gene19548	http://www.genome.jp/kegg-bin/show_pathway?ko04978/K12347%09red/K14685%09red/K14686%09red/K07213%09red/K00522%09red
Lipopolysaccharide biosynthesis	KEGG PATHWAY	ko00540	3	16	0.372761	1	gene4507|gene42145|gene42894	http://www.genome.jp/kegg-bin/show_pathway?ko00540/K01627%09red
Purine metabolism	KEGG PATHWAY	ko00230	55	404	0.377995	1	gene12760|gene1868|gene41346|gene38546|gene26009|gene46969|gene29684|gene23275|gene58296|gene22678|gene14672|gene56445|gene29976|gene28851|gene44186|gene56564|gene1741|gene22726|gene51077|gene23234|gene24248|gene23903|gene15442|gene57816|gene51243|gene23802|gene20770|gene37181|gene1569|gene47800|gene56974|gene22228|gene47196|gene455|gene6562|gene34918|gene53138|gene51569|gene4155|gene26870|gene39…	http://www.genome.jp/kegg-bin/show_pathway?ko00230/K02083%09red/K14977%09red/K01466%09red/K03022%09red/K03005%09red/K01939%09red/K00939%09red/K00873%09red/K03046%09red/K03009%09red/K03787%09red/K01835%09red/K01519%09red/K01510%09red/K13811%09red/K00948%09red/K03013%09red/K00942%09red/K00860%09red/K00940%09red/K01945%09red/K00759%09red/K14641%09red/K00365%09red
Amino sugar and nucleotide sugar metabolism	KEGG PATHWAY	ko00520	43	315	0.39065	1	gene39361|gene19943|gene16220|gene19753|gene55568|gene5747|gene11116|gene28878|gene15442|gene56684|gene1742|gene1929|gene16708|gene44309|gene21965|gene16975|gene38097|gene21548|gene42064|gene25016|gene20770|gene28628|gene17224|gene8869|gene3173|gene37563|gene48525|gene2829|gene2046|gene32484|gene34056|gene31259|gene5415|gene5414|gene4317|gene35613|gene16966|gene49450|gene33593|gene36545|gene10763…	http://www.genome.jp/kegg-bin/show_pathway?ko00520/K00965%09red/K01183%09red/K00847%09red/K00975%09red/K15920%09red/K00844%09red/K01835%09red/K08679%09red/K00966%09red/K00326%09red/K00972%09red/K00820%09red/K12446%09red/K01810%09red/K12448%09red/K12449%09red/K00012%09red/K10046%09red/K12451%09red/K06118%09red
Circadian rhythm - plant	KEGG PATHWAY	ko04712	24	173	0.40375	1	gene10742|gene53610|gene12768|gene10922|gene3098|gene497|gene59284|gene15795|gene26519|gene39489|gene16769|gene57520|gene53974|gene3170|gene10996|gene17194|gene18805|gene36766|gene36969|gene16455|gene17494|gene12592|gene11478|gene25334	http://www.genome.jp/kegg-bin/show_pathway?ko04712/K10143%09red/K12118%09red/K12119%09red/K00660%09red/K12116%09red/K16241%09red/K12130%09red/K12124%09red/K12129%09red
Glycosaminoglycan biosynthesis - heparan sulfate / heparin	KEGG PATHWAY	ko00534	2	10	0.406472	1	gene31253|gene54854	http://www.genome.jp/kegg-bin/show_pathway?ko00534/K02366%09red/K02367%09red
Glycerolipid metabolism	KEGG PATHWAY	ko00561	21	151	0.410082	1	gene43618|gene2966|gene26587|gene58868|gene29197|gene418|gene26139|gene35825|gene19035|gene21965|gene2763|gene28684|gene58160|gene38664|gene24068|gene41038|gene54345|gene55626|gene449|gene1929|gene25016	http://www.genome.jp/kegg-bin/show_pathway?ko00561/K00679%09red/K14085%09red/K00128%09red/K00901%09red/K00863%09red/K15728%09red/K06119%09red/K06118%09red
p53 signaling pathway	KEGG PATHWAY	ko04115	13	91	0.411293	1	gene34734|gene41391|gene15795|gene2665|gene37236|gene54824|gene42253|gene29|gene30624|gene34342|gene24467|gene45680|gene33665	http://www.genome.jp/kegg-bin/show_pathway?ko04115/K10143%09red/K04506%09red/K04728%09red/K10144%09red/K08738%09red/K02206%09red
Lysine degradation	KEGG PATHWAY	ko00310	13	91	0.411293	1	gene33159|gene29197|gene58160|gene21637|gene58868|gene20714|gene22793|gene2763|gene10989|gene53914|gene54345|gene26727|gene38664	http://www.genome.jp/kegg-bin/show_pathway?ko00310/K14085%09red/K00658%09red/K11433%09red/K00128%09red/K11420%09red/K14157%09red
Tryptophan metabolism	KEGG PATHWAY	ko00380	9	63	0.442265	1	gene29197|gene25423|gene58868|gene26399|gene43248|gene2763|gene58160|gene54345|gene38664	http://www.genome.jp/kegg-bin/show_pathway?ko00380/K03781%09red/K00128%09red/K14085%09red
Type I diabetes mellitus	KEGG PATHWAY	ko04940	10	71	0.449575	1	gene59891|gene22189|gene19316|gene20966|gene23599|gene26037|gene18315|gene53337|gene12089|gene55633	http://www.genome.jp/kegg-bin/show_pathway?ko04940/K04077%09red/K01580%09red
Pyrimidine metabolism	KEGG PATHWAY	ko00240	35	262	0.452539	1	gene41346|gene51660|gene46657|gene30694|gene29684|gene53138|gene58296|gene22678|gene56445|gene29976|gene1741|gene21656|gene40931|gene25541|gene34918|gene40408|gene37181|gene1569|gene1890|gene29146|gene6562|gene26930|gene3771|gene4332|gene45529|gene51569|gene30755|gene49694|gene45051|gene37436|gene47800|gene29277|gene455|gene3449|gene33653	http://www.genome.jp/kegg-bin/show_pathway?ko00240/K03022%09red/K16904%09red/K01240%09red/K03787%09red/K01519%09red/K03005%09red/K01464%09red/K01510%09red/K00384%09red/K01493%09red/K00207%09red/K00761%09red/K01489%09red/K03013%09red/K00943%09red/K00609%09red/K14641%09red/K00940%09red/K03046%09red/K09903%09red/K03009%09red
Lysine biosynthesis	KEGG PATHWAY	ko00300	5	34	0.465822	1	gene53932|gene38064|gene12078|gene16756|gene58160	http://www.genome.jp/kegg-bin/show_pathway?ko00300/K00928%09red/K14085%09red
Sesquiterpenoid and triterpenoid biosynthesis	KEGG PATHWAY	ko00909	4	27	0.480381	1	gene40407|gene27397|gene15633|gene55889	http://www.genome.jp/kegg-bin/show_pathway?ko00909/K00511%09red/K15813%09red
Betalain biosynthesis	KEGG PATHWAY	ko00965	2	12	0.487346	1	gene49731|gene5319	http://www.genome.jp/kegg-bin/show_pathway?ko00965/K15777%09red
Phenylalanine, tyrosine and tryptophan biosynthesis	KEGG PATHWAY	ko00400	26	197	0.489968	1	gene30917|gene37750|gene10284|gene22409|gene48795|gene32260|gene22136|gene12044|gene26663|gene43656|gene37308|gene25073|gene35163|gene48899|gene29041|gene20272|gene32124|gene2206|gene24383|gene43339|gene40612|gene53174|gene47223|gene2512|gene1938|gene42924	http://www.genome.jp/kegg-bin/show_pathway?ko00400/K14454%09red/K00811%09red/K00891%09red/K01696%09red/K01658%09red/K01657%09red/K00815%09red/K01626%09red/K05359%09red/K15227%09red/K00800%09red
Citrate cycle (TCA cycle)	KEGG PATHWAY	ko00020	27	205	0.4926	1	gene50472|gene905|gene13880|gene28637|gene22070|gene20255|gene27324|gene52028|gene32936|gene38182|gene42021|gene28702|gene742|gene20714|gene3040|gene40582|gene47099|gene56011|gene60239|gene3282|gene58754|gene50713|gene22793|gene3835|gene24009|gene44931|gene53914	http://www.genome.jp/kegg-bin/show_pathway?ko00020/K00235%09red/K00236%09red/K00658%09red/K00162%09red/K01681%09red/K01648%09red/K01610%09red/K00382%09red/K00025%09red/K00026%09red/K01647%09red/K00031%09red
Protein digestion and absorption	KEGG PATHWAY	ko04974	3	20	0.49889	1	gene2453|gene13285|gene29453	http://www.genome.jp/kegg-bin/show_pathway?ko04974/K14207%09red/K01285%09red
Circadian rhythm	KEGG PATHWAY	ko04710	11	82	0.501098	1	gene33034|gene59946|gene24555|gene31251|gene42677|gene55524|gene55579|gene2517|gene24658|gene2778|gene47641	http://www.genome.jp/kegg-bin/show_pathway?ko04710/K03094%09red/K07198%09red/K02295%09red/K03347%09red
Pantothenate and CoA biosynthesis	KEGG PATHWAY	ko00770	9	67	0.509131	1	gene30228|gene29146|gene39071|gene52251|gene10693|gene26930|gene27482|gene1321|gene43426	http://www.genome.jp/kegg-bin/show_pathway?ko00770/K01464%09red/K00053%09red/K00207%09red/K09680%09red/K00606%09red/K01922%09red/K01653%09red/K02201%09red
Biosynthesis of ansamycins	KEGG PATHWAY	ko01051	1	5	0.517562	1	gene14378	http://www.genome.jp/kegg-bin/show_pathway?ko01051/K00615%09red
Salmonella infection	KEGG PATHWAY	ko05132	17	131	0.531091	1	gene33091|gene59915|gene56346|gene49149|gene13491|gene51565|gene12659|gene42413|gene54650|gene47904|gene6593|gene57221|gene2641|gene18056|gene49544|gene7221|gene39426	http://www.genome.jp/kegg-bin/show_pathway?ko05132/K05758%09red/K05759%09red/K07897%09red/K04392%09red/K04371%09red/K05754%09red/K05756%09red
Ribosome	KEGG PATHWAY	ko03010	119	926	0.535747	1	gene3169|gene41477|gene47374|gene37961|gene53325|gene6570|gene58350|gene40228|gene6726|gene35598|gene45659|gene52026|gene46422|gene55373|gene56764|gene57871|gene43537|gene55000|gene51225|gene3116|gene58922|gene26521|gene7464|gene48989|gene56201|gene50512|gene43420|gene55406|gene53898|gene29079|gene49095|gene40054|gene24433|gene6624|gene58379|gene7224|gene58100|gene55931|gene58575|gene6704|gene505…	http://www.genome.jp/kegg-bin/show_pathway?ko03010/K02931%09red/K02929%09red/K02948%09red/K02950%09red/K02912%09red/K02901%09red/K02883%09red/K02863%09red/K02930%09red/K02933%09red/K02918%09red/K02935%09red/K02888%09red/K02936%09red/K02885%09red/K02884%09red/K02910%09red/K02881%09red/K02880%09red/K02959%09red/K02914%09red/K02993%09red/K02992%09red/K02990%09red/K02997%09red/K02996%09red/K02995%09r…
Legionellosis	KEGG PATHWAY	ko05134	61	477	0.549689	1	gene59891|gene1053|gene19808|gene43026|gene802|gene54718|gene46291|gene5764|gene36667|gene19982|gene37921|gene949|gene18914|gene18315|gene1166|gene35925|gene28294|gene21332|gene18119|gene4673|gene16289|gene6170|gene38441|gene24018|gene19768|gene18618|gene42608|gene19081|gene703|gene32089|gene911|gene17507|gene55357|gene18436|gene23517|gene20966|gene46507|gene49183|gene53337|gene19538|gene46549|ge…	http://www.genome.jp/kegg-bin/show_pathway?ko05134/K13525%09red/K03596%09red/K07953%09red/K08738%09red/K07874%09red/K07937%09red/K03231%09red/K04077%09red/K03283%09red
Apoptosis	KEGG PATHWAY	ko04210	12	94	0.560584	1	gene46876|gene41391|gene45277|gene34885|gene43124|gene37958|gene48782|gene48013|gene56675|gene46483|gene27338|gene24467	http://www.genome.jp/kegg-bin/show_pathway?ko04210/K04728%09red/K04733%09red/K06268%09red/K08738%09red
Adipocytokine signaling pathway	KEGG PATHWAY	ko04920	13	103	0.574677	1	gene29770|gene18763|gene45815|gene31251|gene33034|gene24555|gene55579|gene2517|gene15509|gene24658|gene20075|gene2778|gene22662	http://www.genome.jp/kegg-bin/show_pathway?ko04920/K01897%09red/K07198%09red
Measles	KEGG PATHWAY	ko05162	54	428	0.586217	1	gene949|gene19808|gene802|gene54718|gene46291|gene19768|gene36667|gene37921|gene34342|gene42608|gene18914|gene34734|gene1166|gene35925|gene28294|gene21332|gene18119|gene19982|gene45680|gene24018|gene30624|gene21311|gene18618|gene703|gene33665|gene911|gene17507|gene43124|gene23517|gene49183|gene29|gene51816|gene46483|gene48782|gene26873|gene19081|gene1053|gene46876|gene6775|gene21284|gene21775|gen…	http://www.genome.jp/kegg-bin/show_pathway?ko05162/K02206%09red/K04733%09red/K10144%09red/K03083%09red/K03283%09red
Butanoate metabolism	KEGG PATHWAY	ko00650	7	56	0.591353	1	gene22189|gene19316|gene23599|gene26037|gene3579|gene27482|gene53422	http://www.genome.jp/kegg-bin/show_pathway?ko00650/K01653%09red/K01641%09red/K18121%09red/K01580%09red
Hypertrophic cardiomyopathy (HCM)	KEGG PATHWAY	ko05410	7	56	0.591353	1	gene33034|gene31251|gene24555|gene55579|gene2517|gene24658|gene2778	http://www.genome.jp/kegg-bin/show_pathway?ko05410/K07198%09red
Drug metabolism - other enzymes	KEGG PATHWAY	ko00983	5	40	0.597013	1	gene26930|gene40408|gene41346|gene29146|gene47800	http://www.genome.jp/kegg-bin/show_pathway?ko00983/K00207%09red/K01489%09red/K01464%09red/K01519%09red
Fatty acid elongation	KEGG PATHWAY	ko00062	7	57	0.608491	1	gene19488|gene13582|gene34488|gene25669|gene34187|gene1886|gene18473	http://www.genome.jp/kegg-bin/show_pathway?ko00062/K01068%09red/K10703%09red/K15397%09red
Caffeine metabolism	KEGG PATHWAY	ko00232	1	7	0.621633	1	gene39631	http://www.genome.jp/kegg-bin/show_pathway?ko00232/K00365%09red
Type II diabetes mellitus	KEGG PATHWAY	ko04930	15	123	0.622983	1	gene12760|gene21777|gene13491|gene47904|gene23234|gene56974|gene23275|gene18056|gene2641|gene23802|gene1790|gene32484|gene50436|gene22726|gene56564	http://www.genome.jp/kegg-bin/show_pathway?ko04930/K04371%09red/K00873%09red/K00844%09red
Gap junction	KEGG PATHWAY	ko04540	12	100	0.639254	1	gene52249|gene3081|gene13491|gene2498|gene22506|gene47904|gene58694|gene18056|gene2641|gene2792|gene3086|gene30017	http://www.genome.jp/kegg-bin/show_pathway?ko04540/K04371%09red/K07374%09red/K07375%09red
Retrograde endocannabinoid signaling	KEGG PATHWAY	ko04723	8	68	0.652121	1	gene13491|gene1430|gene47904|gene15175|gene22870|gene18056|gene2641|gene25296	http://www.genome.jp/kegg-bin/show_pathway?ko04723/K04371%09red/K15015%09red
Aflatoxin biosynthesis	KEGG PATHWAY	ko00254	1	8	0.664921	1	gene30912	http://www.genome.jp/kegg-bin/show_pathway?ko00254/K11262%09red
Lipoic acid metabolism	KEGG PATHWAY	ko00785	1	8	0.664921	1	gene30910	http://www.genome.jp/kegg-bin/show_pathway?ko00785/K03644%09red
Galactose metabolism	KEGG PATHWAY	ko00052	22	185	0.675299	1	gene23878|gene54614|gene3034|gene22317|gene32847|gene13470|gene15442|gene20893|gene9709|gene37440|gene462|gene20770|gene40205|gene37975|gene2731|gene32484|gene14176|gene21933|gene58671|gene345|gene35613|gene2312	http://www.genome.jp/kegg-bin/show_pathway?ko00052/K00965%09red/K00850%09red/K01187%09red/K00844%09red/K01835%09red/K18819%09red/K01785%09red/K01193%09red/K06611%09red/K06617%09red
Other types of O-glycan biosynthesis	KEGG PATHWAY	ko00514	2	18	0.684452	1	gene41600|gene25317	http://www.genome.jp/kegg-bin/show_pathway?ko00514/K18134%09red
Choline metabolism in cancer	KEGG PATHWAY	ko05231	26	219	0.687457	1	gene418|gene13491|gene21887|gene34690|gene2079|gene352|gene237|gene35825|gene56054|gene19035|gene449|gene18056|gene31207|gene9729|gene8230|gene11993|gene26139|gene17466|gene28684|gene2641|gene2966|gene49149|gene24068|gene47904|gene9031|gene39320	http://www.genome.jp/kegg-bin/show_pathway?ko05231/K01115%09red/K04392%09red/K14156%09red/K00901%09red/K04371%09red/K00889%09red
Valine, leucine and isoleucine degradation	KEGG PATHWAY	ko00280	15	130	0.698796	1	gene51188|gene22069|gene29197|gene18996|gene58868|gene16805|gene54345|gene36469|gene2763|gene13880|gene58160|gene26889|gene53422|gene40433|gene38664	http://www.genome.jp/kegg-bin/show_pathway?ko00280/K18660%09red/K05607%09red/K00140%09red/K00128%09red/K00382%09red/K14085%09red/K01641%09red/K09699%09red/K00020%09red
Shigellosis	KEGG PATHWAY	ko05131	15	130	0.698796	1	gene59915|gene56346|gene49149|gene58764|gene13491|gene51565|gene12659|gene20442|gene47904|gene6593|gene57221|gene2641|gene18056|gene49544|gene7221	http://www.genome.jp/kegg-bin/show_pathway?ko05131/K13728%09red/K12836%09red/K05758%09red/K05759%09red/K04392%09red/K04371%09red/K05754%09red/K05756%09red
Leishmaniasis	KEGG PATHWAY	ko05140	12	106	0.709865	1	gene46876|gene13491|gene43124|gene47904|gene31443|gene48782|gene34885|gene18056|gene56675|gene2641|gene46483|gene27338	http://www.genome.jp/kegg-bin/show_pathway?ko05140/K04371%09red/K01404%09red/K04733%09red
Glycosaminoglycan degradation	KEGG PATHWAY	ko00531	2	19	0.710483	1	gene31172|gene13191	http://www.genome.jp/kegg-bin/show_pathway?ko00531/K10532%09red/K01205%09red
Steroid biosynthesis	KEGG PATHWAY	ko00100	7	64	0.71673	1	gene42310|gene5134|gene36688|gene36099|gene27397|gene36980|gene33000	http://www.genome.jp/kegg-bin/show_pathway?ko00100/K00227%09red/K00511%09red/K14424%09red/K00222%09red/K00559%09red
Huntington's disease	KEGG PATHWAY	ko05016	60	500	0.724944	1	gene52887|gene29643|gene8933|gene33262|gene35713|gene19724|gene416|gene58296|gene48105|gene34194|gene16260|gene16019|gene34089|gene49110|gene11023|gene56|gene57012|gene60305|gene57132|gene51269|gene14938|gene36220|gene11535|gene41316|gene49637|gene46015|gene20941|gene31586|gene12753|gene50296|gene30725|gene10398|gene15993|gene25593|gene14761|gene54564|gene42399|gene34379|gene40582|gene55572|gene2…	http://www.genome.jp/kegg-bin/show_pathway?ko05016/K02256%09red/K05863%09red/K02132%09red/K03009%09red/K02262%09red/K08738%09red/K04564%09red/K04565%09red/K02128%09red/K03013%09red/K02261%09red/K11352%09red/K02126%09red/K02267%09red/K02266%09red/K00411%09red/K00412%09red/K03955%09red/K03953%09red/K11644%09red/K00235%09red/K00236%09red/K03936%09red/K03934%09red/K03935%09red
Cutin, suberine and wax biosynthesis	KEGG PATHWAY	ko00073	2	20	0.734688	1	gene5860|gene56394	http://www.genome.jp/kegg-bin/show_pathway?ko00073/K17991%09red/K13356%09red
African trypanosomiasis	KEGG PATHWAY	ko05143	1	10	0.737207	1	gene31443	http://www.genome.jp/kegg-bin/show_pathway?ko05143/K01404%09red
Histidine metabolism	KEGG PATHWAY	ko00340	6	57	0.741139	1	gene29197|gene58868|gene54345|gene2763|gene58160|gene38664	http://www.genome.jp/kegg-bin/show_pathway?ko00340/K00128%09red/K14085%09red
GnRH signaling pathway	KEGG PATHWAY	ko04912	15	135	0.746978	1	gene15585|gene56489|gene13491|gene2079|gene47904|gene56054|gene237|gene9031|gene352|gene55602|gene18056|gene2641|gene9729|gene11993|gene39320	http://www.genome.jp/kegg-bin/show_pathway?ko04912/K04371%09red/K02183%09red/K01115%09red
Viral myocarditis	KEGG PATHWAY	ko05416	5	49	0.75468	1	gene25845|gene8419|gene13958|gene49149|gene24467	http://www.genome.jp/kegg-bin/show_pathway?ko05416/K08738%09red/K03260%09red/K04392%09red
Riboflavin metabolism	KEGG PATHWAY	ko00740	2	21	0.757145	1	gene20747|gene39998	http://www.genome.jp/kegg-bin/show_pathway?ko00740/K14379%09red/K11752%09red
Glycosphingolipid biosynthesis - globo series	KEGG PATHWAY	ko00603	1	11	0.767274	1	gene28424	http://www.genome.jp/kegg-bin/show_pathway?ko00603/K01988%09red
Inflammatory mediator regulation of TRP channels	KEGG PATHWAY	ko04750	7	68	0.768618	1	gene15585|gene32077|gene42991|gene55602|gene36266|gene56489|gene29598	http://www.genome.jp/kegg-bin/show_pathway?ko04750/K06269%09red/K02183%09red
Folate biosynthesis	KEGG PATHWAY	ko00790	4	41	0.772305	1	gene49906|gene59288|gene45673|gene23750	http://www.genome.jp/kegg-bin/show_pathway?ko00790/K03635%09red/K18482%09red
Phosphatidylinositol signaling system	KEGG PATHWAY	ko04070	21	189	0.774433	1	gene38223|gene2966|gene40190|gene24068|gene418|gene26139|gene21887|gene35825|gene38524|gene15585|gene28228|gene19035|gene43632|gene50383|gene55602|gene449|gene28684|gene31207|gene56489|gene17466|gene8230	http://www.genome.jp/kegg-bin/show_pathway?ko04070/K01092%09red/K10047%09red/K05857%09red/K00921%09red/K00901%09red/K15422%09red/K00889%09red/K02183%09red
Fc gamma R-mediated phagocytosis	KEGG PATHWAY	ko04666	23	206	0.775766	1	gene59915|gene13491|gene21887|gene2079|gene352|gene237|gene56054|gene7261|gene18056|gene31207|gene9729|gene8230|gene11993|gene57038|gene12659|gene17466|gene57221|gene2641|gene34333|gene49149|gene47904|gene9031|gene39320	http://www.genome.jp/kegg-bin/show_pathway?ko04666/K01115%09red/K05758%09red/K05765%09red/K05768%09red/K04371%09red/K00889%09red/K05754%09red/K05756%09red/K04392%09red
Regulation of actin cytoskeleton	KEGG PATHWAY	ko04810	26	232	0.781499	1	gene59915|gene42991|gene13491|gene21887|gene38524|gene49544|gene7221|gene8230|gene7261|gene36266|gene6593|gene31207|gene18056|gene57038|gene12659|gene17466|gene34333|gene49149|gene57221|gene2641|gene29598|gene36765|gene56346|gene32077|gene51565|gene47904	http://www.genome.jp/kegg-bin/show_pathway?ko04810/K04392%09red/K00921%09red/K05754%09red/K05749%09red/K05758%09red/K05759%09red/K05756%09red/K04371%09red/K05765%09red/K06269%09red/K00889%09red/K05768%09red
MAPK signaling pathway	KEGG PATHWAY	ko04010	47	406	0.782694	1	gene13491|gene802|gene54718|gene46291|gene45164|gene36667|gene37921|gene949|gene18056|gene18914|gene1166|gene35925|gene28294|gene21332|gene18119|gene19982|gene24018|gene19768|gene18618|gene19808|gene42608|gene703|gene911|gene17507|gene21284|gene23517|gene37958|gene49183|gene49149|gene48013|gene2641|gene51816|gene26873|gene19081|gene1053|gene6775|gene45277|gene21775|gene24330|gene20421|gene23158|g…	http://www.genome.jp/kegg-bin/show_pathway?ko04010/K04371%09red/K06268%09red/K04392%09red/K03283%09red
Amphetamine addiction	KEGG PATHWAY	ko05031	10	96	0.784665	1	gene15585|gene32077|gene42991|gene37958|gene55602|gene45277|gene48013|gene36266|gene56489|gene29598	http://www.genome.jp/kegg-bin/show_pathway?ko05031/K06269%09red/K06268%09red/K02183%09red
Vasopressin-regulated water reabsorption	KEGG PATHWAY	ko04962	10	96	0.784665	1	gene35760|gene48338|gene54724|gene48076|gene41244|gene49483|gene47946|gene49651|gene57072|gene53750	http://www.genome.jp/kegg-bin/show_pathway?ko04962/K10418%09red/K07904%09red
Neuroactive ligand-receptor interaction	KEGG PATHWAY	ko04080	1	12	0.793901	1	gene55279	http://www.genome.jp/kegg-bin/show_pathway?ko04080/K05770%09red
Alzheimer's disease	KEGG PATHWAY	ko05010	58	502	0.808241	1	gene52887|gene15585|gene13491|gene8933|gene33262|gene35713|gene416|gene22275|gene14253|gene48105|gene34194|gene16260|gene3554|gene49110|gene11023|gene56|gene10211|gene35143|gene60305|gene21311|gene56489|gene30725|gene14938|gene36220|gene11535|gene41316|gene46015|gene20941|gene18056|gene12753|gene19724|gene37958|gene10398|gene15993|gene25593|gene14761|gene54564|gene42399|gene48013|gene2641|gene405…	http://www.genome.jp/kegg-bin/show_pathway?ko05010/K02256%09red/K03083%09red/K11352%09red/K02132%09red/K00134%09red/K08738%09red/K04371%09red/K06268%09red/K02183%09red/K02128%09red/K02261%09red/K02262%09red/K02126%09red/K02267%09red/K02266%09red/K00411%09red/K00412%09red/K03955%09red/K03953%09red/K00235%09red/K00236%09red/K03936%09red/K03934%09red/K03935%09red
Olfactory transduction	KEGG PATHWAY	ko04740	3	34	0.811461	1	gene15585|gene55602|gene56489	http://www.genome.jp/kegg-bin/show_pathway?ko04740/K02183%09red
Gastric acid secretion	KEGG PATHWAY	ko04971	3	34	0.811461	1	gene15585|gene55602|gene56489	http://www.genome.jp/kegg-bin/show_pathway?ko04971/K02183%09red
cAMP signaling pathway	KEGG PATHWAY	ko04024	21	195	0.815085	1	gene56489|gene15585|gene32077|gene42991|gene13491|gene2079|gene47904|gene56054|gene237|gene9031|gene352|gene55602|gene49149|gene18056|gene36266|gene2641|gene29598|gene9729|gene11266|gene11993|gene39320	http://www.genome.jp/kegg-bin/show_pathway?ko04024/K01115%09red/K00232%09red/K04392%09red/K04371%09red/K06269%09red/K02183%09red
Non-homologous end-joining	KEGG PATHWAY	ko03450	1	13	0.817482	1	gene59069	http://www.genome.jp/kegg-bin/show_pathway?ko03450/K10886%09red
Estrogen signaling pathway	KEGG PATHWAY	ko04915	67	580	0.824172	1	gene11560|gene15585|gene13491|gene39366|gene13619|gene54718|gene46291|gene285|gene36667|gene37921|gene19808|gene13732|gene949|gene39614|gene19985|gene46616|gene59436|gene18914|gene24240|gene1166|gene35925|gene28294|gene32031|gene21332|gene18119|gene19982|gene30110|gene802|gene17640|gene19768|gene18618|gene56489|gene42608|gene19081|gene54585|gene703|gene911|gene17507|gene18056|gene17229|gene23517|…	http://www.genome.jp/kegg-bin/show_pathway?ko04915/K09487%09red/K09571%09red/K04079%09red/K04371%09red/K03283%09red/K02183%09red
Aminoacyl-tRNA biosynthesis	KEGG PATHWAY	ko00970	18	172	0.832942	1	gene15183|gene41522|gene26721|gene45159|gene56637|gene26452|gene17631|gene17914|gene28344|gene44104|gene54027|gene59|gene1442|gene14845|gene9826|gene45663|gene50255|gene36235	http://www.genome.jp/kegg-bin/show_pathway?ko00970/K01881%09red/K01874%09red/K01887%09red/K01870%09red/K01872%09red/K01875%09red/K00604%09red/K01876%09red/K01866%09red/K01889%09red/K01868%09red/K01869%09red/K01892%09red/K01890%09red
Styrene degradation	KEGG PATHWAY	ko00643	1	14	0.838366	1	gene10664	http://www.genome.jp/kegg-bin/show_pathway?ko00643/K01555%09red
Small cell lung cancer	KEGG PATHWAY	ko05222	3	36	0.838928	1	gene34734|gene37236|gene24467	http://www.genome.jp/kegg-bin/show_pathway?ko05222/K02206%09red/K08738%09red
Butirosin and neomycin biosynthesis	KEGG PATHWAY	ko00524	1	15	0.85686	1	gene32484	http://www.genome.jp/kegg-bin/show_pathway?ko00524/K00844%09red
Phototransduction - fly	KEGG PATHWAY	ko04745	3	38	0.862862	1	gene15585|gene55602|gene56489	http://www.genome.jp/kegg-bin/show_pathway?ko04745/K02183%09red
Platelet activation	KEGG PATHWAY	ko04611	8	87	0.863833	1	gene32077|gene42991|gene13491|gene47904|gene36266|gene18056|gene2641|gene29598	http://www.genome.jp/kegg-bin/show_pathway?ko04611/K04371%09red/K06269%09red
Meiosis - yeast	KEGG PATHWAY	ko04113	13	133	0.864981	1	gene32077|gene42991|gene36312|gene43611|gene50704|gene27277|gene36266|gene27883|gene2201|gene25403|gene29598|gene30251|gene49881	http://www.genome.jp/kegg-bin/show_pathway?ko04113/K02365%09red/K06669%09red/K11584%09red/K04382%09red/K03354%09red/K12761%09red/K06269%09red
Pertussis	KEGG PATHWAY	ko05133	16	160	0.865943	1	gene46876|gene15585|gene57038|gene13491|gene43124|gene47904|gene48782|gene34885|gene55602|gene56489|gene18056|gene56675|gene2641|gene46483|gene7261|gene27338	http://www.genome.jp/kegg-bin/show_pathway?ko05133/K04371%09red/K05765%09red/K04733%09red/K02183%09red
Rap1 signaling pathway	KEGG PATHWAY	ko04015	13	134	0.871002	1	gene56346|gene49149|gene56489|gene13491|gene51565|gene15585|gene47904|gene55602|gene6593|gene2641|gene18056|gene49544|gene7221	http://www.genome.jp/kegg-bin/show_pathway?ko04015/K04371%09red/K05759%09red/K04392%09red/K02183%09red
Synthesis and degradation of ketone bodies	KEGG PATHWAY	ko00072	1	16	0.873239	1	gene53422	http://www.genome.jp/kegg-bin/show_pathway?ko00072/K01641%09red
Leukocyte transendothelial migration	KEGG PATHWAY	ko04670	1	16	0.873239	1	gene49149	http://www.genome.jp/kegg-bin/show_pathway?ko04670/K04392%09red
Pancreatic secretion	KEGG PATHWAY	ko04972	6	70	0.879733	1	gene49149|gene4657|gene48076|gene49483|gene47946|gene49651	http://www.genome.jp/kegg-bin/show_pathway?ko04972/K07901%09red/K04392%09red/K07904%09red
Lysosome	KEGG PATHWAY	ko04142	21	207	0.880068	1	gene5554|gene41259|gene52466|gene31435|gene36515|gene3478|gene35808|gene17580|gene38541|gene45928|gene54254|gene35951|gene46521|gene1283|gene13191|gene56044|gene14620|gene50177|gene4570|gene27632|gene31172	http://www.genome.jp/kegg-bin/show_pathway?ko04142/K12382%09red/K01369%09red/K12391%09red/K12403%09red/K01366%09red/K01373%09red/K01363%09red/K10532%09red/K01205%09red/K12347%09red
Influenza A	KEGG PATHWAY	ko05164	54	490	0.882842	1	gene13491|gene802|gene54718|gene46291|gene45164|gene36667|gene37921|gene949|gene18056|gene46572|gene53931|gene42608|gene18914|gene1166|gene35925|gene28294|gene21332|gene18119|gene19982|gene24018|gene19768|gene21311|gene19808|gene18618|gene19081|gene703|gene911|gene17507|gene43124|gene23517|gene49183|gene2641|gene51816|gene46483|gene48782|gene26873|gene24467|gene1053|gene46876|gene6775|gene21284|g…	http://www.genome.jp/kegg-bin/show_pathway?ko05164/K04733%09red/K03083%09red/K08738%09red/K12812%09red/K00787%09red/K04371%09red/K03283%09red
Phototransduction	KEGG PATHWAY	ko04744	3	40	0.883609	1	gene15585|gene55602|gene56489	http://www.genome.jp/kegg-bin/show_pathway?ko04744/K02183%09red
Aldosterone-regulated sodium reabsorption	KEGG PATHWAY	ko04960	4	51	0.887983	1	gene47904|gene18056|gene2641|gene13491	http://www.genome.jp/kegg-bin/show_pathway?ko04960/K04371%09red
Sphingolipid metabolism	KEGG PATHWAY	ko00600	7	81	0.888921	1	gene57137|gene38050|gene43538|gene39656|gene10632|gene25538|gene23306	http://www.genome.jp/kegg-bin/show_pathway?ko00600/K04713%09red/K17108%09red/K04710%09red/K00654%09red
Hippo signaling pathway - fly	KEGG PATHWAY	ko04391	9	101	0.894282	1	gene44672|gene35606|gene29811|gene10841|gene56200|gene4100|gene1630|gene49899|gene30251	http://www.genome.jp/kegg-bin/show_pathway?ko04391/K04382%09red/K16675%09red/K06630%09red/K04354%09red
Carbohydrate digestion and absorption	KEGG PATHWAY	ko04973	2	30	0.894834	1	gene32484|gene27724	http://www.genome.jp/kegg-bin/show_pathway?ko04973/K01176%09red/K00844%09red
One carbon pool by folate	KEGG PATHWAY	ko00670	7	82	0.895474	1	gene23441|gene24472|gene24501|gene2327|gene45663|gene30800|gene23304	http://www.genome.jp/kegg-bin/show_pathway?ko00670/K00600%09red/K00605%09red/K00604%09red
Proximal tubule bicarbonate reclamation	KEGG PATHWAY	ko04964	1	18	0.900588	1	gene50713	http://www.genome.jp/kegg-bin/show_pathway?ko04964/K00025%09red
Cell cycle	KEGG PATHWAY	ko04110	19	194	0.90062	1	gene34734|gene41391|gene58764|gene14815|gene44672|gene50704|gene37236|gene35606|gene42677|gene56200|gene4100|gene21311|gene49881|gene39734|gene27277|gene55524|gene49899|gene9544|gene47641	http://www.genome.jp/kegg-bin/show_pathway?ko04110/K02365%09red/K04728%09red/K03354%09red/K04681%09red/K06638%09red/K13728%09red/K06669%09red/K03094%09red/K03083%09red/K03347%09red/K02206%09red/K06630%09red
Other glycan degradation	KEGG PATHWAY	ko00511	2	31	0.904525	1	gene10632|gene25538	http://www.genome.jp/kegg-bin/show_pathway?ko00511/K17108%09red
Chagas disease (American trypanosomiasis)	KEGG PATHWAY	ko05142	15	160	0.909833	1	gene46876|gene13491|gene43124|gene47904|gene32332|gene48782|gene10841|gene34885|gene26213|gene18056|gene56675|gene2641|gene46483|gene30251|gene27338	http://www.genome.jp/kegg-bin/show_pathway?ko05142/K04371%09red/K04733%09red/K08057%09red/K04382%09red/K04354%09red
Endocytosis	KEGG PATHWAY	ko04144	79	711	0.911237	1	gene8230|gene1053|gene19808|gene802|gene54718|gene46291|gene36667|gene19982|gene54650|gene51543|gene24018|gene53004|gene949|gene25644|gene40376|gene27280|gene237|gene1166|gene35925|gene28294|gene352|gene21332|gene18119|gene49651|gene56054|gene6170|gene5839|gene19768|gene18618|gene31207|gene9729|gene42608|gene43069|gene18914|gene31020|gene703|gene39426|gene911|gene17507|gene30895|gene55357|gene461…	http://www.genome.jp/kegg-bin/show_pathway?ko04144/K12193%09red/K12185%09red/K11866%09red/K12195%09red/K12198%09red/K12184%09red/K01115%09red/K07897%09red/K07937%09red/K12493%09red/K12197%09red/K12486%09red/K07904%09red/K00889%09red/K03283%09red
Toll-like receptor signaling pathway	KEGG PATHWAY	ko04620	12	134	0.917575	1	gene46876|gene49149|gene13491|gene43124|gene47904|gene48782|gene34885|gene18056|gene56675|gene2641|gene46483|gene27338	http://www.genome.jp/kegg-bin/show_pathway?ko04620/K04371%09red/K04733%09red/K04392%09red
Systemic lupus erythematosus	KEGG PATHWAY	ko05322	6	76	0.918715	1	gene55435|gene7372|gene6568|gene59347|gene57638|gene60100	http://www.genome.jp/kegg-bin/show_pathway?ko05322/K11251%09red/K11252%09red/K11253%09red
Progesterone-mediated oocyte maturation	KEGG PATHWAY	ko04914	18	190	0.919737	1	gene34734|gene58764|gene13491|gene14815|gene11560|gene54585|gene19985|gene37236|gene59436|gene40764|gene47904|gene32031|gene18056|gene2641|gene27277|gene30110|gene46616|gene10453	http://www.genome.jp/kegg-bin/show_pathway?ko04914/K06638%09red/K13728%09red/K03354%09red/K04079%09red/K04371%09red/K02206%09red
Sulfur relay system	KEGG PATHWAY	ko04122	2	33	0.921452	1	gene49906|gene53280	http://www.genome.jp/kegg-bin/show_pathway?ko04122/K04487%09red/K03635%09red
NF-kappa B signaling pathway	KEGG PATHWAY	ko04064	8	97	0.923865	1	gene46876|gene41391|gene43124|gene34885|gene48782|gene56675|gene46483|gene27338	http://www.genome.jp/kegg-bin/show_pathway?ko04064/K04733%09red/K04728%09red
Cytosolic DNA-sensing pathway	KEGG PATHWAY	ko04623	3	46	0.930032	1	gene53138|gene45051|gene58296	http://www.genome.jp/kegg-bin/show_pathway?ko04623/K03022%09red/K03013%09red/K03009%09red
Circadian entrainment	KEGG PATHWAY	ko04713	7	89	0.932753	1	gene15585|gene2641|gene13491|gene47904|gene55602|gene18056|gene56489	http://www.genome.jp/kegg-bin/show_pathway?ko04713/K04371%09red/K02183%09red
Osteoclast differentiation	KEGG PATHWAY	ko04380	9	109	0.933112	1	gene45277|gene13491|gene47904|gene37958|gene49149|gene48013|gene2641|gene18056|gene39998	http://www.genome.jp/kegg-bin/show_pathway?ko04380/K04371%09red/K14379%09red/K06268%09red/K04392%09red
FoxO signaling pathway	KEGG PATHWAY	ko04068	21	222	0.934448	1	gene34734|gene41391|gene2778|gene33034|gene13491|gene24555|gene25423|gene6897|gene50296|gene37236|gene31251|gene26399|gene7505|gene43248|gene47904|gene55579|gene2517|gene2641|gene24658|gene18056|gene58121	http://www.genome.jp/kegg-bin/show_pathway?ko04068/K03781%09red/K04728%09red/K04564%09red/K08341%09red/K07198%09red/K04371%09red/K02206%09red
Protein processing in endoplasmic reticulum	KEGG PATHWAY	ko04141	188	1630	0.938972	1	gene48045|gene53733|gene46291|gene7162|gene7164|gene13732|gene56446|gene949|gene49132|gene54417|gene55541|gene47666|gene5988|gene7200|gene7497|gene19982|gene38441|gene24018|gene26213|gene47875|gene54718|gene42608|gene703|gene43026|gene17507|gene51584|gene18436|gene2476|gene33904|gene5438|gene54782|gene1778|gene55849|gene52836|gene26935|gene19081|gene35656|gene49697|gene32332|gene25536|gene5082|ge…	http://www.genome.jp/kegg-bin/show_pathway?ko04141/K12670%09red/K06689%09red/K10575%09red/K09517%09red/K09487%09red/K09481%09red/K10956%09red/K05546%09red/K14003%09red/K13250%09red/K14001%09red/K14006%09red/K14007%09red/K14004%09red/K14005%09red/K12666%09red/K10088%09red/K03094%09red/K07953%09red/K13993%09red/K08057%09red/K09580%09red/K13525%09red/K09490%09red/K09503%09red/K03347%09red/K04079%09r…
TGF-beta signaling pathway	KEGG PATHWAY	ko04350	10	121	0.941147	1	gene9544|gene39734|gene13491|gene47904|gene42677|gene55524|gene18056|gene2641|gene30251|gene47641	http://www.genome.jp/kegg-bin/show_pathway?ko04350/K04371%09red/K03094%09red/K04382%09red/K04681%09red/K03347%09red
Oxytocin signaling pathway	KEGG PATHWAY	ko04921	22	234	0.942028	1	gene15585|gene42991|gene52621|gene24555|gene55602|gene13491|gene36266|gene18056|gene56489|gene24658|gene37958|gene32077|gene48013|gene2641|gene29598|gene2778|gene45277|gene47904|gene31251|gene55579|gene2517|gene33034	http://www.genome.jp/kegg-bin/show_pathway?ko04921/K06268%09red/K07198%09red/K04371%09red/K06269%09red/K03234%09red/K02183%09red
Bacterial invasion of epithelial cells	KEGG PATHWAY	ko05100	5	71	0.944656	1	gene59915|gene12659|gene58764|gene57221|gene49149	http://www.genome.jp/kegg-bin/show_pathway?ko05100/K05758%09red/K13728%09red/K05754%09red/K04392%09red/K05756%09red
Circadian rhythm - fly	KEGG PATHWAY	ko04711	1	23	0.945857	1	gene21311	http://www.genome.jp/kegg-bin/show_pathway?ko04711/K03083%09red
NOD-like receptor signaling pathway	KEGG PATHWAY	ko04621	18	199	0.946567	1	gene11560|gene54585|gene18056|gene13491|gene40764|gene13619|gene17229|gene19985|gene285|gene59436|gene47904|gene32031|gene13732|gene2641|gene46616|gene30110|gene13677|gene10453	http://www.genome.jp/kegg-bin/show_pathway?ko04621/K04371%09red/K09487%09red/K04079%09red
Notch signaling pathway	KEGG PATHWAY	ko04330	2	37	0.947175	1	gene22758|gene40739	http://www.genome.jp/kegg-bin/show_pathway?ko04330/K06066%09red/K06063%09red
Hippo signaling pathway	KEGG PATHWAY	ko04390	12	143	0.948906	1	gene32077|gene42991|gene44672|gene35606|gene10841|gene56200|gene4100|gene36266|gene21311|gene29598|gene49899|gene30251	http://www.genome.jp/kegg-bin/show_pathway?ko04390/K04382%09red/K06269%09red/K03083%09red/K06630%09red/K04354%09red
Biotin metabolism	KEGG PATHWAY	ko00780	3	50	0.950768	1	gene24313|gene48397|gene47861	http://www.genome.jp/kegg-bin/show_pathway?ko00780/K00059%09red/K09458%09red
Proteasome	KEGG PATHWAY	ko03050	20	220	0.952195	1	gene31229|gene5244|gene27507|gene46068|gene5328|gene49698|gene47338|gene31430|gene6950|gene10962|gene43995|gene46553|gene45142|gene57434|gene57055|gene34167|gene44221|gene34171|gene41971|gene27255	http://www.genome.jp/kegg-bin/show_pathway?ko03050/K03064%09red/K03065%09red/K03066%09red/K02727%09red/K03062%09red/K02737%09red/K03038%09red/K02739%09red/K02738%09red/K03035%09red/K02729%09red/K02725%09red/K02732%09red/K02731%09red/K03030%09red/K03033%09red/K03032%09red/K03031%09red/K02734%09red
Axon guidance	KEGG PATHWAY	ko04360	11	135	0.953733	1	gene45277|gene13491|gene47904|gene37958|gene7261|gene49149|gene48013|gene2641|gene18056|gene21311|gene57038	http://www.genome.jp/kegg-bin/show_pathway?ko04360/K04371%09red/K05765%09red/K06268%09red/K04392%09red/K03083%09red
Vascular smooth muscle contraction	KEGG PATHWAY	ko04270	11	137	0.958783	1	gene15585|gene32077|gene42991|gene13491|gene47904|gene55602|gene56489|gene18056|gene36266|gene2641|gene29598	http://www.genome.jp/kegg-bin/show_pathway?ko04270/K04371%09red/K06269%09red/K02183%09red
Central carbon metabolism in cancer	KEGG PATHWAY	ko05230	22	242	0.959091	1	gene12760|gene13491|gene23275|gene22726|gene23234|gene56564|gene18056|gene23802|gene50176|gene29901|gene35099|gene2641|gene37133|gene32484|gene60239|gene21777|gene20883|gene47904|gene56974|gene1790|gene50436|gene2312	http://www.genome.jp/kegg-bin/show_pathway?ko05230/K00850%09red/K00844%09red/K01834%09red/K00162%09red/K00036%09red/K04371%09red/K00873%09red
Long-term potentiation	KEGG PATHWAY	ko04720	14	167	0.960227	1	gene56489|gene15585|gene45277|gene42991|gene13491|gene47904|gene37958|gene55602|gene32077|gene48013|gene36266|gene2641|gene29598|gene18056	http://www.genome.jp/kegg-bin/show_pathway?ko04720/K04371%09red/K06269%09red/K06268%09red/K02183%09red
Glycosylphosphatidylinositol(GPI)-anchor biosynthesis	KEGG PATHWAY	ko00563	2	40	0.960962	1	gene51244|gene58674	http://www.genome.jp/kegg-bin/show_pathway?ko00563/K11001%09red/K05290%09red
Natural killer cell mediated cytotoxicity	KEGG PATHWAY	ko04650	8	108	0.962069	1	gene45277|gene13491|gene47904|gene37958|gene49149|gene48013|gene2641|gene18056	http://www.genome.jp/kegg-bin/show_pathway?ko04650/K04371%09red/K06268%09red/K04392%09red
Basal cell carcinoma	KEGG PATHWAY	ko05217	1	26	0.962399	1	gene21311	http://www.genome.jp/kegg-bin/show_pathway?ko05217/K03083%09red
Prolactin signaling pathway	KEGG PATHWAY	ko04917	7	98	0.963216	1	gene13491|gene47904|gene35613|gene22211|gene21311|gene2641|gene18056	http://www.genome.jp/kegg-bin/show_pathway?ko04917/K04371%09red/K00965%09red/K00512%09red/K03083%09red
Oocyte meiosis	KEGG PATHWAY	ko04114	30	318	0.963457	1	gene15585|gene42991|gene13491|gene42677|gene55524|gene55602|gene49881|gene34734|gene58764|gene43611|gene50704|gene35606|gene36266|gene18056|gene47641|gene56489|gene30251|gene37958|gene32077|gene48013|gene2641|gene29598|gene49899|gene45277|gene47904|gene44672|gene37236|gene4100|gene56200|gene27277	http://www.genome.jp/kegg-bin/show_pathway?ko04114/K02365%09red/K03354%09red/K13728%09red/K06669%09red/K11584%09red/K04382%09red/K03347%09red/K03094%09red/K04371%09red/K02206%09red/K06269%09red/K06268%09red/K06630%09red/K02183%09red
Homologous recombination	KEGG PATHWAY	ko03440	4	67	0.96869	1	gene2863|gene24785|gene25883|gene47201	http://www.genome.jp/kegg-bin/show_pathway?ko03440/K07466%09red/K03553%09red/K03165%09red/K10867%09red
AMPK signaling pathway	KEGG PATHWAY	ko04152	27	295	0.969588	1	gene51043|gene52621|gene30912|gene40496|gene10841|gene24555|gene48020|gene53347|gene3426|gene43611|gene21144|gene37365|gene37170|gene24658|gene30251|gene54121|gene37601|gene52505|gene55579|gene2517|gene2778|gene2312|gene31251|gene3467|gene48867|gene4657|gene33034	http://www.genome.jp/kegg-bin/show_pathway?ko04152/K03841%09red/K00850%09red/K04354%09red/K04382%09red/K00507%09red/K07877%09red/K01578%09red/K07198%09red/K07901%09red/K11262%09red/K11584%09red/K03234%09red
MAPK signaling pathway - fly	KEGG PATHWAY	ko04013	4	68	0.971217	1	gene47904|gene18056|gene2641|gene13491	http://www.genome.jp/kegg-bin/show_pathway?ko04013/K04371%09red
Dorso-ventral axis formation	KEGG PATHWAY	ko04320	4	68	0.971217	1	gene47904|gene18056|gene2641|gene13491	http://www.genome.jp/kegg-bin/show_pathway?ko04320/K04371%09red
Neurotrophin signaling pathway	KEGG PATHWAY	ko04722	21	241	0.972185	1	gene46876|gene15585|gene49149|gene43124|gene13491|gene56200|gene47904|gene44672|gene35606|gene4100|gene48782|gene34885|gene55602|gene56489|gene21311|gene56675|gene2641|gene49899|gene46483|gene18056|gene27338	http://www.genome.jp/kegg-bin/show_pathway?ko04722/K04733%09red/K03083%09red/K04392%09red/K04371%09red/K06630%09red/K02183%09red
TNF signaling pathway	KEGG PATHWAY	ko04668	5	80	0.972289	1	gene47904|gene41706|gene18056|gene2641|gene13491	http://www.genome.jp/kegg-bin/show_pathway?ko04668/K04371%09red/K15637%09red
Ras signaling pathway	KEGG PATHWAY	ko04014	16	194	0.973446	1	gene15585|gene49149|gene56489|gene13491|gene2079|gene47904|gene56054|gene237|gene9031|gene352|gene55602|gene18056|gene2641|gene9729|gene11993|gene39320	http://www.genome.jp/kegg-bin/show_pathway?ko04014/K04371%09red/K02183%09red/K04392%09red/K01115%09red
Bladder cancer	KEGG PATHWAY	ko05219	4	70	0.975708	1	gene47904|gene18056|gene2641|gene13491	http://www.genome.jp/kegg-bin/show_pathway?ko05219/K04371%09red
VEGF signaling pathway	KEGG PATHWAY	ko04370	8	115	0.976309	1	gene45277|gene13491|gene47904|gene37958|gene49149|gene48013|gene2641|gene18056	http://www.genome.jp/kegg-bin/show_pathway?ko04370/K04371%09red/K06268%09red/K04392%09red
Viral carcinogenesis	KEGG PATHWAY	ko05203	34	367	0.977934	1	gene43541|gene12760|gene13491|gene14815|gene23275|gene4100|gene10847|gene22726|gene23234|gene34734|gene56564|gene35606|gene18056|gene23802|gene55435|gene40739|gene2641|gene49899|gene9544|gene34333|gene49149|gene21777|gene10322|gene47904|gene44672|gene7372|gene37236|gene31430|gene56200|gene39734|gene56974|gene1790|gene50436|gene51133	http://www.genome.jp/kegg-bin/show_pathway?ko05203/K15979%09red/K04681%09red/K03062%09red/K11252%09red/K06063%09red/K05768%09red/K06638%09red/K00873%09red/K04371%09red/K02206%09red/K15305%09red/K06630%09red/K04392%09red
Pancreatic cancer	KEGG PATHWAY	ko05212	5	83	0.978177	1	gene47904|gene49149|gene18056|gene2641|gene13491	http://www.genome.jp/kegg-bin/show_pathway?ko05212/K04371%09red/K04392%09red
Fc epsilon RI signaling pathway	KEGG PATHWAY	ko04664	5	83	0.978177	1	gene47904|gene49149|gene18056|gene2641|gene13491	http://www.genome.jp/kegg-bin/show_pathway?ko04664/K04371%09red/K04392%09red
MicroRNAs in cancer	KEGG PATHWAY	ko05206	7	108	0.981953	1	gene41391|gene9411|gene788|gene9424|gene9089|gene15889|gene28797	http://www.genome.jp/kegg-bin/show_pathway?ko05206/K04728%09red/K05658%09red/K11592%09red
Serotonergic synapse	KEGG PATHWAY	ko04726	4	74	0.982785	1	gene47904|gene18056|gene2641|gene13491	http://www.genome.jp/kegg-bin/show_pathway?ko04726/K04371%09red
Cholinergic synapse	KEGG PATHWAY	ko04725	4	74	0.982785	1	gene47904|gene18056|gene2641|gene13491	http://www.genome.jp/kegg-bin/show_pathway?ko04725/K04371%09red
B cell receptor signaling pathway	KEGG PATHWAY	ko04662	9	131	0.983533	1	gene45277|gene13491|gene47904|gene37958|gene49149|gene48013|gene2641|gene18056|gene21311	http://www.genome.jp/kegg-bin/show_pathway?ko04662/K04371%09red/K06268%09red/K04392%09red/K03083%09red
mTOR signaling pathway	KEGG PATHWAY	ko04150	15	193	0.983704	1	gene33034|gene13491|gene54367|gene47904|gene5019|gene49747|gene31251|gene24555|gene55579|gene2517|gene4815|gene2641|gene24658|gene18056|gene2778	http://www.genome.jp/kegg-bin/show_pathway?ko04150/K04371%09red/K07198%09red/K03259%09red
Adrenergic signaling in cardiomyocytes	KEGG PATHWAY	ko04261	14	183	0.983754	1	gene15585|gene32077|gene42991|gene13491|gene47904|gene43611|gene10841|gene55602|gene56489|gene18056|gene36266|gene2641|gene29598|gene30251	http://www.genome.jp/kegg-bin/show_pathway?ko04261/K04354%09red/K06269%09red/K04382%09red/K04371%09red/K11584%09red/K02183%09red
Amoebiasis	KEGG PATHWAY	ko05146	4	75	0.984221	1	gene33091|gene54650|gene39426|gene42413	http://www.genome.jp/kegg-bin/show_pathway?ko05146/K07897%09red
Non-small cell lung cancer	KEGG PATHWAY	ko05223	4	75	0.984221	1	gene47904|gene18056|gene2641|gene13491	http://www.genome.jp/kegg-bin/show_pathway?ko05223/K04371%09red
cGMP-PKG signaling pathway	KEGG PATHWAY	ko04022	17	214	0.984672	1	gene56489|gene15585|gene45277|gene42991|gene13491|gene47904|gene49637|gene37958|gene34089|gene55602|gene32077|gene48013|gene25264|gene2641|gene29598|gene18056|gene36266	http://www.genome.jp/kegg-bin/show_pathway?ko04022/K04371%09red/K02183%09red/K06269%09red/K06268%09red/K05863%09red
Epstein-Barr virus infection	KEGG PATHWAY	ko05169	71	708	0.984789	1	gene43541|gene949|gene19808|gene802|gene54718|gene46291|gene48168|gene45164|gene36667|gene23158|gene10962|gene58296|gene22678|gene10847|gene19081|gene34171|gene42608|gene18914|gene34734|gene1166|gene35925|gene28294|gene21332|gene18119|gene35606|gene19982|gene24018|gene19768|gene21311|gene703|gene29684|gene18618|gene57055|gene44672|gene29976|gene27507|gene1569|gene911|gene17507|gene40739|gene31229…	http://www.genome.jp/kegg-bin/show_pathway?ko05169/K15979%09red/K03065%09red/K03066%09red/K03035%09red/K03062%09red/K03030%09red/K03083%09red/K01510%09red/K03064%09red/K03022%09red/K07936%09red/K03031%09red/K03013%09red/K03038%09red/K02206%09red/K06063%09red/K03283%09red/K03033%09red/K03032%09red/K06630%09red/K03009%09red
T cell receptor signaling pathway	KEGG PATHWAY	ko04660	8	122	0.98548	1	gene45277|gene13491|gene47904|gene37958|gene48013|gene2641|gene18056|gene21311	http://www.genome.jp/kegg-bin/show_pathway?ko04660/K04371%09red/K06268%09red/K03083%09red
Thyroid cancer	KEGG PATHWAY	ko05216	4	76	0.985543	1	gene47904|gene18056|gene2641|gene13491	http://www.genome.jp/kegg-bin/show_pathway?ko05216/K04371%09red
Insulin signaling pathway	KEGG PATHWAY	ko04910	30	342	0.986817	1	gene15585|gene54367|gene42991|gene13491|gene30912|gene24555|gene55602|gene32794|gene5019|gene49747|gene12172|gene36266|gene21311|gene4815|gene56489|gene24658|gene18056|gene10739|gene55579|gene2517|gene2641|gene29598|gene32484|gene2778|gene32077|gene47904|gene31251|gene3467|gene59190|gene33034	http://www.genome.jp/kegg-bin/show_pathway?ko04910/K03841%09red/K00844%09red/K03083%09red/K00688%09red/K07198%09red/K03259%09red/K04371%09red/K07195%09red/K11262%09red/K06269%09red/K02183%09red
Calcium signaling pathway	KEGG PATHWAY	ko04020	10	145	0.986844	1	gene15585|gene45277|gene37958|gene34089|gene50383|gene55602|gene48013|gene25264|gene56489|gene49637	http://www.genome.jp/kegg-bin/show_pathway?ko04020/K05857%09red/K02183%09red/K06268%09red/K05863%09red
Transcriptional misregulation in cancer	KEGG PATHWAY	ko05202	7	114	0.988444	1	gene41391|gene27238|gene34141|gene38904|gene6568|gene57638|gene16019	http://www.genome.jp/kegg-bin/show_pathway?ko05202/K04728%09red/K11644%09red/K11253%09red
RNA polymerase	KEGG PATHWAY	ko03020	5	92	0.98957	1	gene53138|gene45051|gene58296|gene37181|gene1741	http://www.genome.jp/kegg-bin/show_pathway?ko03020/K03022%09red/K03005%09red/K03046%09red/K03013%09red/K03009%09red
Long-term depression	KEGG PATHWAY	ko04730	5	93	0.990409	1	gene47904|gene30251|gene18056|gene2641|gene13491	http://www.genome.jp/kegg-bin/show_pathway?ko04730/K04371%09red/K04382%09red
Cell cycle - yeast	KEGG PATHWAY	ko04111	9	139	0.990538	1	gene10879|gene50704|gene42677|gene10841|gene55524|gene47641|gene27277|gene30251|gene49881	http://www.genome.jp/kegg-bin/show_pathway?ko04111/K02365%09red/K03347%09red/K04354%09red/K06669%09red/K03094%09red/K04382%09red/K06675%09red/K03354%09red
Tuberculosis	KEGG PATHWAY	ko05152	40	443	0.99058	1	gene16222|gene15585|gene13491|gene54650|gene53368|gene55602|gene49567|gene2826|gene31404|gene18315|gene15219|gene18056|gene56489|gene28886|gene59891|gene32183|gene43124|gene20966|gene37958|gene53337|gene48013|gene2641|gene12031|gene46483|gene55633|gene39426|gene48782|gene24467|gene33091|gene46876|gene45277|gene34885|gene47904|gene29212|gene42413|gene53264|gene2356|gene56675|gene12089|gene27338	http://www.genome.jp/kegg-bin/show_pathway?ko05152/K04043%09red/K04733%09red/K08738%09red/K06268%09red/K04371%09red/K04077%09red/K02183%09red/K08064%09red/K07897%09red/K08066%09red
Melanogenesis	KEGG PATHWAY	ko04916	8	128	0.990587	1	gene15585|gene2641|gene13491|gene47904|gene55602|gene21311|gene56489|gene18056	http://www.genome.jp/kegg-bin/show_pathway?ko04916/K04371%09red/K03083%09red/K02183%09red
Prostate cancer	KEGG PATHWAY	ko05215	21	263	0.990815	1	gene34734|gene54585|gene18056|gene13491|gene11560|gene13619|gene17229|gene19985|gene37236|gene285|gene59436|gene40764|gene47904|gene32031|gene13677|gene2641|gene46616|gene30110|gene21311|gene10453|gene13732	http://www.genome.jp/kegg-bin/show_pathway?ko05215/K04371%09red/K02206%09red/K09487%09red/K03083%09red/K04079%09red
Regulation of autophagy	KEGG PATHWAY	ko04140	10	151	0.991232	1	gene58121|gene6897|gene31251|gene7505|gene33034|gene24555|gene55579|gene2517|gene24658|gene2778	http://www.genome.jp/kegg-bin/show_pathway?ko04140/K08341%09red/K07198%09red
Melanoma	KEGG PATHWAY	ko05218	4	82	0.991512	1	gene47904|gene18056|gene2641|gene13491	http://www.genome.jp/kegg-bin/show_pathway?ko05218/K04371%09red
Endocrine and other factor-regulated calcium reabsorption	KEGG PATHWAY	ko04961	4	82	0.991512	1	gene49483|gene48076|gene47946|gene49651	http://www.genome.jp/kegg-bin/show_pathway?ko04961/K07904%09red
Sphingolipid signaling pathway	KEGG PATHWAY	ko04071	18	235	0.991696	1	gene49149|gene13491|gene2079|gene47904|gene56054|gene237|gene9031|gene43538|gene10841|gene352|gene18056|gene11993|gene2641|gene43611|gene9729|gene30251|gene39320|gene23306	http://www.genome.jp/kegg-bin/show_pathway?ko04071/K04354%09red/K04382%09red/K01115%09red/K04710%09red/K04392%09red/K04371%09red/K11584%09red/K00654%09red
Chronic myeloid leukemia	KEGG PATHWAY	ko05220	4	83	0.992243	1	gene47904|gene18056|gene2641|gene13491	http://www.genome.jp/kegg-bin/show_pathway?ko05220/K04371%09red
Signaling pathways regulating pluripotency of stem cells	KEGG PATHWAY	ko04550	5	96	0.992559	1	gene47904|gene18056|gene21311|gene2641|gene13491	http://www.genome.jp/kegg-bin/show_pathway?ko04550/K04371%09red/K03083%09red
Acute myeloid leukemia	KEGG PATHWAY	ko05221	4	84	0.992913	1	gene47904|gene18056|gene2641|gene13491	http://www.genome.jp/kegg-bin/show_pathway?ko05221/K04371%09red
Dopaminergic synapse	KEGG PATHWAY	ko04728	11	165	0.992939	1	gene15585|gene32077|gene42991|gene43611|gene10841|gene55602|gene36266|gene21311|gene56489|gene29598|gene30251	http://www.genome.jp/kegg-bin/show_pathway?ko04728/K04354%09red/K06269%09red/K04382%09red/K03083%09red/K11584%09red/K02183%09red
Chemokine signaling pathway	KEGG PATHWAY	ko04062	6	109	0.993103	1	gene49149|gene13491|gene47904|gene18056|gene2641|gene21311	http://www.genome.jp/kegg-bin/show_pathway?ko04062/K04371%09red/K03083%09red/K04392%09red
Renal cell carcinoma	KEGG PATHWAY	ko05211	5	97	0.993167	1	gene47904|gene49149|gene18056|gene2641|gene13491	http://www.genome.jp/kegg-bin/show_pathway?ko05211/K04371%09red/K04392%09red
Colorectal cancer	KEGG PATHWAY	ko05210	7	123	0.994214	1	gene49149|gene13491|gene47904|gene21311|gene2641|gene18056|gene24467	http://www.genome.jp/kegg-bin/show_pathway?ko05210/K04371%09red/K03083%09red/K04392%09red/K08738%09red
Glioma	KEGG PATHWAY	ko05214	7	123	0.994214	1	gene15585|gene2641|gene13491|gene47904|gene55602|gene18056|gene56489	http://www.genome.jp/kegg-bin/show_pathway?ko05214/K04371%09red/K02183%09red
Adherens junction	KEGG PATHWAY	ko04520	5	99	0.994243	1	gene47904|gene49149|gene18056|gene2641|gene13491	http://www.genome.jp/kegg-bin/show_pathway?ko04520/K04371%09red/K04392%09red
Focal adhesion	KEGG PATHWAY	ko04510	10	158	0.994613	1	gene32077|gene42991|gene13491|gene47904|gene49149|gene21311|gene36266|gene2641|gene29598|gene18056	http://www.genome.jp/kegg-bin/show_pathway?ko04510/K04371%09red/K06269%09red/K03083%09red/K04392%09red
Hepatitis C	KEGG PATHWAY	ko05160	7	125	0.995056	1	gene13491|gene47904|gene10841|gene21311|gene2641|gene18056|gene30251	http://www.genome.jp/kegg-bin/show_pathway?ko05160/K04371%09red/K04382%09red/K03083%09red/K04354%09red
Alcoholism	KEGG PATHWAY	ko05034	17	236	0.995679	1	gene15585|gene32077|gene55602|gene42991|gene13491|gene47904|gene7372|gene57638|gene55435|gene6568|gene59347|gene56489|gene18056|gene36266|gene2641|gene29598|gene60100	http://www.genome.jp/kegg-bin/show_pathway?ko05034/K11251%09red/K11252%09red/K11253%09red/K04371%09red/K06269%09red/K02183%09red
Synaptic vesicle cycle	KEGG PATHWAY	ko04721	14	205	0.995798	1	gene55198|gene42433|gene6774|gene36776|gene22870|gene39210|gene55097|gene1430|gene15175|gene57773|gene32533|gene25296|gene33928|gene39151	http://www.genome.jp/kegg-bin/show_pathway?ko04721/K18211%09red/K02150%09red/K02152%09red/K08486%09red/K15015%09red
Wnt signaling pathway	KEGG PATHWAY	ko04310	11	173	0.995919	1	gene45277|gene2665|gene37958|gene42677|gene54824|gene42253|gene55524|gene49149|gene48013|gene21311|gene47641	http://www.genome.jp/kegg-bin/show_pathway?ko04310/K04506%09red/K03094%09red/K03083%09red/K04392%09red/K03347%09red/K06268%09red
PI3K-Akt signaling pathway	KEGG PATHWAY	ko04151	41	473	0.996108	1	gene11560|gene13491|gene54367|gene13619|gene285|gene10841|gene24555|gene4100|gene13732|gene46616|gene59436|gene34734|gene43611|gene5019|gene49747|gene35606|gene30110|gene21311|gene4815|gene24658|gene18056|gene30251|gene54585|gene17229|gene55579|gene2517|gene2641|gene49899|gene2778|gene49149|gene47904|gene44672|gene37236|gene31251|gene40764|gene56200|gene19985|gene13677|gene32031|gene33034|gene104…	http://www.genome.jp/kegg-bin/show_pathway?ko04151/K09487%09red/K04354%09red/K04382%09red/K03083%09red/K07198%09red/K04392%09red/K03259%09red/K04079%09red/K04371%09red/K02206%09red/K11584%09red/K06630%09red
Hepatitis B	KEGG PATHWAY	ko05161	7	129	0.996403	1	gene34734|gene13491|gene47904|gene37236|gene18056|gene2641|gene24467	http://www.genome.jp/kegg-bin/show_pathway?ko05161/K04371%09red/K02206%09red/K08738%09red
DNA replication	KEGG PATHWAY	ko03030	2	63	0.996516	1	gene47201|gene53577	http://www.genome.jp/kegg-bin/show_pathway?ko03030/K10744%09red/K07466%09red
RIG-I-like receptor signaling pathway	KEGG PATHWAY	ko04622	1	46	0.996694	1	gene43618	http://www.genome.jp/kegg-bin/show_pathway?ko04622/K00863%09red
HIF-1 signaling pathway	KEGG PATHWAY	ko04066	16	231	0.996907	1	gene60239|gene54367|gene35434|gene13491|gene53230|gene47904|gene35143|gene49747|gene27518|gene596|gene18056|gene4815|gene2641|gene32484|gene5019|gene3554	http://www.genome.jp/kegg-bin/show_pathway?ko04066/K00134%09red/K00844%09red/K01689%09red/K00162%09red/K03259%09red/K04371%09red
ErbB signaling pathway	KEGG PATHWAY	ko04012	5	107	0.997135	1	gene47904|gene18056|gene21311|gene2641|gene13491	http://www.genome.jp/kegg-bin/show_pathway?ko04012/K04371%09red/K03083%09red
Mismatch repair	KEGG PATHWAY	ko03430	2	66	0.997481	1	gene45085|gene47201	http://www.genome.jp/kegg-bin/show_pathway?ko03430/K07466%09red/K07456%09red
Fanconi anemia pathway	KEGG PATHWAY	ko03460	2	66	0.997481	1	gene25883|gene47201	http://www.genome.jp/kegg-bin/show_pathway?ko03460/K07466%09red/K03165%09red
Endometrial cancer	KEGG PATHWAY	ko05213	5	111	0.997993	1	gene47904|gene18056|gene21311|gene2641|gene13491	http://www.genome.jp/kegg-bin/show_pathway?ko05213/K04371%09red/K03083%09red
Phagosome	KEGG PATHWAY	ko04145	23	311	0.998027	1	gene39426|gene38524|gene54650|gene30017|gene22506|gene26213|gene39405|gene30352|gene52249|gene33091|gene58694|gene3081|gene3086|gene26795|gene2792|gene55198|gene49149|gene4622|gene2498|gene42413|gene32332|gene57773|gene57025	http://www.genome.jp/kegg-bin/show_pathway?ko04145/K08057%09red/K09481%09red/K10956%09red/K08488%09red/K07374%09red/K07375%09red/K00921%09red/K04392%09red/K02152%09red/K07897%09red/K02150%09red
Basal transcription factors	KEGG PATHWAY	ko03022	6	125	0.998188	1	gene50591|gene47912|gene37065|gene55214|gene41573|gene47288	http://www.genome.jp/kegg-bin/show_pathway?ko03022/K14649%09red/K03135%09red/K03132%09red/K03130%09red/K03139%09red
Hedgehog signaling pathway	KEGG PATHWAY	ko04340	1	51	0.9982	1	gene21311	http://www.genome.jp/kegg-bin/show_pathway?ko04340/K03083%09red
HTLV-I infection	KEGG PATHWAY	ko05166	17	255	0.998677	1	gene17548|gene34089|gene45277|gene53931|gene55279|gene29286|gene48168|gene37958|gene41391|gene32332|gene26213|gene48013|gene25264|gene27277|gene21311|gene51133|gene49637	http://www.genome.jp/kegg-bin/show_pathway?ko05166/K04728%09red/K08057%09red/K05863%09red/K03083%09red/K07936%09red/K05770%09red/K03354%09red/K00787%09red/K06268%09red/K15304%09red/K15305%09red
Thyroid hormone signaling pathway	KEGG PATHWAY	ko04919	11	189	0.998702	1	gene27238|gene13491|gene34141|gene47904|gene38904|gene42940|gene50383|gene21311|gene2641|gene16019|gene18056	http://www.genome.jp/kegg-bin/show_pathway?ko04919/K04371%09red/K05857%09red/K11644%09red/K03083%09red/K01114%09red
N-Glycan biosynthesis	KEGG PATHWAY	ko00510	6	130	0.998823	1	gene33804|gene5447|gene38267|gene30469|gene49717|gene58392	http://www.genome.jp/kegg-bin/show_pathway?ko00510/K12670%09red/K07252%09red/K12666%09red/K00736%09red/K05546%09red
Proteoglycans in cancer	KEGG PATHWAY	ko05205	9	174	0.999325	1	gene32077|gene42991|gene13491|gene47904|gene49149|gene18056|gene36266|gene2641|gene29598	http://www.genome.jp/kegg-bin/show_pathway?ko05205/K04371%09red/K06269%09red/K04392%09red
SNARE interactions in vesicular transport	KEGG PATHWAY	ko04130	5	123	0.999326	1	gene39210|gene30352|gene44211|gene4622|gene39405	http://www.genome.jp/kegg-bin/show_pathway?ko04130/K08488%09red/K08515%09red/K08486%09red
Vibrio cholerae infection	KEGG PATHWAY	ko05110	10	186	0.999326	1	gene55198|gene51543|gene40095|gene55357|gene6170|gene57773|gene57025|gene46549|gene26795|gene51681	http://www.genome.jp/kegg-bin/show_pathway?ko05110/K10949%09red/K09481%09red/K10956%09red/K07937%09red/K02152%09red/K02150%09red
Various types of N-glycan biosynthesis	KEGG PATHWAY	ko00513	3	99	0.999587	1	gene30469|gene58392|gene33804	http://www.genome.jp/kegg-bin/show_pathway?ko00513/K12670%09red/K12666%09red/K00736%09red
mRNA surveillance pathway	KEGG PATHWAY	ko03015	29	402	0.999635	1	gene844|gene42991|gene25873|gene10841|gene46572|gene1768|gene45264|gene43611|gene45656|gene36266|gene9827|gene16959|gene30251|gene1088|gene43354|gene18099|gene37851|gene5120|gene14317|gene29598|gene33880|gene14676|gene32077|gene23770|gene15128|gene10084|gene24767|gene52575|gene53634	http://www.genome.jp/kegg-bin/show_pathway?ko03015/K08873%09red/K04354%09red/K14411%09red/K04382%09red/K14376%09red/K14962%09red/K11584%09red/K14398%09red/K03265%09red/K12812%09red/K12877%09red/K13025%09red/K06965%09red/K06269%09red/K14403%09red/K13126%09red
Base excision repair	KEGG PATHWAY	ko03410	2	86	0.99972	1	gene53408|gene7300	http://www.genome.jp/kegg-bin/show_pathway?ko03410/K10802%09red
Pathways in cancer	KEGG PATHWAY	ko05200	23	344	0.999726	1	gene11560|gene13491|gene40764|gene13619|gene285|gene13732|gene46616|gene59436|gene34734|gene19985|gene30110|gene21311|gene18056|gene54585|gene17229|gene2641|gene24467|gene49149|gene47904|gene32031|gene37236|gene13677|gene10453	http://www.genome.jp/kegg-bin/show_pathway?ko05200/K09487%09red/K08738%09red/K03083%09red/K04392%09red/K04079%09red/K04371%09red/K02206%09red
Rheumatoid arthritis	KEGG PATHWAY	ko05323	3	103	0.999728	1	gene55198|gene57773|gene39998	http://www.genome.jp/kegg-bin/show_pathway?ko05323/K14379%09red/K02152%09red/K02150%09red
Collecting duct acid secretion	KEGG PATHWAY	ko04966	2	87	0.99975	1	gene55198|gene57773	http://www.genome.jp/kegg-bin/show_pathway?ko04966/K02152%09red/K02150%09red
RNA degradation	KEGG PATHWAY	ko03018	26	387	0.999862	1	gene16222|gene42673|gene14676|gene31852|gene596|gene18315|gene35434|gene15219|gene16187|gene59891|gene53230|gene20966|gene53337|gene14317|gene55633|gene45665|gene40366|gene35295|gene6739|gene5120|gene59116|gene38942|gene12089|gene2312|gene52575|gene32460	http://www.genome.jp/kegg-bin/show_pathway?ko03018/K04043%09red/K01689%09red/K12592%09red/K12591%09red/K12606%09red/K12621%09red/K00850%09red/K12581%09red/K12608%09red/K10643%09red/K04077%09red/K12611%09red/K13126%09red
Epithelial cell signaling in Helicobacter pylori infection	KEGG PATHWAY	ko05120	3	114	0.999914	1	gene55198|gene57773|gene49149	http://www.genome.jp/kegg-bin/show_pathway?ko05120/K04392%09red/K02152%09red/K02150%09red
Herpes simplex infection	KEGG PATHWAY	ko05168	13	252	0.999935	1	gene34734|gene7185|gene32077|gene42991|gene55524|gene37236|gene42677|gene46335|gene36266|gene37065|gene29598|gene47641|gene24467	http://www.genome.jp/kegg-bin/show_pathway?ko05168/K03347%09red/K03094%09red/K08738%09red/K15414%09red/K03130%09red/K12896%09red/K02206%09red/K06269%09red
Ubiquitin mediated proteolysis	KEGG PATHWAY	ko04120	24	379	0.999942	1	gene45680|gene6393|gene48049|gene42677|gene41934|gene1105|gene6901|gene34342|gene47641|gene15795|gene36779|gene54824|gene42253|gene30624|gene56335|gene52027|gene33665|gene51632|gene2665|gene29|gene26935|gene55524|gene55849|gene27277	http://www.genome.jp/kegg-bin/show_pathway?ko04120/K10143%09red/K04506%09red/K03354%09red/K10578%09red/K10144%09red/K03094%09red/K06689%09red/K10575%09red/K10573%09red/K10571%09red/K03178%09red/K03347%09red/K10579%09red
Tight junction	KEGG PATHWAY	ko04530	2	111	0.999983	1	gene10841|gene30251	http://www.genome.jp/kegg-bin/show_pathway?ko04530/K04382%09red/K04354%09red
RNA transport	KEGG PATHWAY	ko03013	39	595	0.999998	1	gene39573|gene34427|gene54367|gene48168|gene14676|gene58295|gene6902|gene53146|gene46572|gene14162|gene59571|gene52160|gene5019|gene49747|gene13958|gene33231|gene8419|gene4815|gene56095|gene56079|gene32089|gene43354|gene48726|gene35211|gene47650|gene14317|gene45857|gene7313|gene25845|gene36765|gene5120|gene7007|gene57757|gene2319|gene36238|gene29445|gene30855|gene52575|gene53634	http://www.genome.jp/kegg-bin/show_pathway?ko03013/K12877%09red/K12160%09red/K03231%09red/K03260%09red/K03248%09red/K14321%09red/K14320%09red/K07936%09red/K03246%09red/K13025%09red/K00784%09red/K13126%09red/K14313%09red/K14311%09red/K12812%09red/K03259%09red/K03257%09red/K05749%09red/K03113%09red/K14004%09red/K14295%09red/K14293%09red
Spliceosome	KEGG PATHWAY	ko03040	69	950	1	1	gene54592|gene19808|gene43354|gene802|gene54718|gene46291|gene39830|gene36667|gene37921|gene56569|gene57951|gene949|gene4097|gene46572|gene55609|gene45604|gene18914|gene31516|gene1166|gene56355|gene28294|gene7266|gene21332|gene18119|gene19982|gene24018|gene19768|gene18618|gene44045|gene27806|gene42608|gene703|gene54259|gene911|gene17507|gene40739|gene46363|gene45580|gene2531|gene53315|gene23517|g…	http://www.genome.jp/kegg-bin/show_pathway?ko03040/K12900%09red/K06063%09red/K12733%09red/K12845%09red/K12846%09red/K12869%09red/K12840%09red/K12868%09red/K12829%09red/K13025%09red/K12818%09red/K12741%09red/K11092%09red/K11096%09red/K12870%09red/K09567%09red/K12812%09red/K12877%09red/K09564%09red/K12857%09red/K12854%09red/K12621%09red/K12837%09red/K12836%09red/K12831%09red/K12897%09red/K12896%09r…
Nucleotide excision repair	KEGG PATHWAY	ko03420	1	128	1	1	gene47201	http://www.genome.jp/kegg-bin/show_pathway?ko03420/K07466%09red
Ribosome biogenesis in eukaryotes	KEGG PATHWAY	ko03008	4	272	1	1	gene54789|gene48168|gene56355|gene23383	http://www.genome.jp/kegg-bin/show_pathway?ko03008/K14558%09red/K07936%09red/K14538%09red/K12845%09red
--------------------
#Term	Database	ID	Input number	Background number	P-Value	Corrected P-Value	Input	Hyperlink
--------------------
#Term	Database	ID	Input number	Background number	P-Value	Corrected P-Value	Input	Hyperlink
--------------------
