# Supplementary material for: Full-length transcriptome and metabolite analysis reveal reticuline epimerase-independent pathways for benzylisoquinoline alkaloids biosynthesis in Sinomenium acutum
Source: Front Plant Sci. 2022 Dec 20;13:1086335. doi: 10.3389/fpls.2022.1086335 (PMC9808091; doi:10.3389/fpls.2022.1086335)
Supplement: Supplementary file 4 [file Table_3.xls]

MMpurple	MMturquoise	MMblack	MMskyblue	MMblue	MMdarkred	MMpink
gene10016	-0.446449828660672	-0.140976600064672	-0.586089729977012	-0.10443132517112	0.967740930226854	0.527979380169191	-0.428505075986522
gene10019	0.715915528869989	-0.122062072265817	0.338502153332175	-0.484132840776911	-0.790856947333402	0.117167993985477	0.891440853265646
gene10028	0.71191406732076	-0.247113587972388	0.142048136528717	-0.70096527072788	-0.53413656081112	0.44469283555408	0.963669575227958
gene10031	0.283601187230811	0.733091355138012	-0.967633965831447	-0.420989482123995	0.34054720342818	-0.0970163356096131	-0.530747568656243
gene10034	0.488862804527634	0.997703551500818	-0.595715989662749	-0.165991159015661	-0.307788888730954	-0.693406492208897	-0.493224555741441
gene10058	-0.304820813762998	0.643388584638934	-0.534761607828721	0.33840202424816	0.404759663634533	-0.523081828622146	-0.971306041817118
gene1006	-0.341077701314137	-0.733381381157163	-0.0736722105243842	-0.244906288389072	0.704755849123359	0.936174946940355	0.291553708124705
gene10062	0.466882913826403	0.982972344326102	-0.60002137046452	-0.166014623198174	-0.279942130511833	-0.677405671554177	-0.503255423901893
gene10067	-0.226257595304091	-0.512009362965834	0.987291083308034	0.535386217720773	-0.516306651576519	-0.196883449943798	0.396553425087096
gene1008	0.702846985356122	-0.122994585262511	0.371174549699775	-0.449851846063186	-0.812584807966645	0.0864837835820516	0.884282770163177
gene10089	-0.878117198663243	-0.840638395625224	0.487760909433522	0.543781283863487	0.618531682601196	0.446400393905643	-0.0581149935138639
gene10093	0.451978571404024	0.994381889457064	-0.551083346495374	-0.103791747448961	-0.321550572261319	-0.737577835011727	-0.520113413330914
gene10097	0.501106506807493	0.999756283320056	-0.625779616394462	-0.196635307771019	-0.288963749914076	-0.667510466227694	-0.488009082211002
gene10099	-0.924103194734874	-0.48213815988253	0.0494513068211021	0.526123769944264	0.887130654691491	0.309955593731904	-0.4986211280283
gene101	-0.563720224560625	-0.378149025424248	0.906810431088511	0.870299837107379	-0.259396637794869	-0.419564179561024	-0.0774797793754198
gene1010	-0.207116599070996	-0.519747081464589	0.985265620751104	0.511940472384872	-0.524389722100468	-0.178470724735461	0.422454106922082
gene10105	-0.318786882158698	-0.0416502443930447	-0.690892359018106	-0.223733458148564	0.922722474667404	0.521678872783378	-0.405441169868075
gene10106	-0.357817633098036	-0.0503570663065704	-0.668111677949914	-0.180956085623059	0.934432857579555	0.502328996870901	-0.43299988678308
gene10123	0.481259748124086	0.998104495205437	-0.601953924878951	-0.163477635155903	-0.2963237680534	-0.691207576486115	-0.502600154736922
gene10125	-0.369886222157768	-0.118167975858971	-0.631337484356745	-0.190910417845566	0.942772702391148	0.55863502748771	-0.379317153498909
gene1013	-0.119408731402017	0.550198753294145	-0.803234909294569	-0.0812507831291234	0.574491906274871	-0.116632129459246	-0.747951271112178
gene10137	-0.18931415273318	0.236573431160564	-0.820396141675734	-0.237821456880948	0.806778965879149	0.296584603588877	-0.543401615707963
gene10140	-0.733657020081808	-0.802040521172826	0.158930546973571	0.21520757622059	0.806736806055799	0.710300199955858	-0.00397960200172681
gene10163	-0.173659974276399	0.0797916349997559	-0.793194777008836	-0.339889695419713	0.85032152941533	0.489317784233149	-0.384286222464171
gene10178	-0.145457906586251	-0.785182920859589	0.886953779552204	0.208307973192906	-0.337354525015176	0.279150529610627	0.703142507041732
gene10182	0.998167009200287	0.48477687452863	-0.392631593493164	-0.827483575289788	-0.612180323212933	-0.00674338428388921	0.511726740014378
gene10191	0.39024944392557	-0.507160281349848	0.598232787525957	-0.27781791679574	-0.59965246775076	0.31562300597401	0.948337160827495
gene10198	-0.630230720420771	-0.475480264868434	-0.274098094025513	0.0457048476405889	0.977578663887657	0.661695004222914	-0.263502048840404
gene102	-0.484166056435905	-0.131863969803061	-0.56973932742081	-0.0547831236670339	0.975206044593649	0.490151165794915	-0.471662166329995
gene10201	0.476074624726466	0.998840329160953	-0.609836307091178	-0.162730089389624	-0.285261716392022	-0.68742769805368	-0.509849135704305
gene10203	0.635390982880044	0.979037449192107	-0.684629287280529	-0.370920680149082	-0.320425846860594	-0.547468185363528	-0.343731211923745
gene10209	-0.467383746377384	-0.176290240398359	-0.558341720294958	-0.0924415913386828	0.975048780218226	0.545911337599045	-0.413366805482554
gene10210	-0.322577186725225	-0.236578806050793	-0.583950194620551	-0.278963564885359	0.923981630396958	0.694562489151858	-0.218014607845553
gene10211	-0.405112257672511	0.0490826499418371	-0.680099130911369	-0.0783256274496176	0.928714432932164	0.363202215931361	-0.571286454565255
gene10214	0.471939891286732	0.993872822860048	-0.603601119683307	-0.158010576106945	-0.285692512296689	-0.687068917038763	-0.508155067074411
gene10215	0.468160795772963	0.997877621920463	-0.641724194848607	-0.180196841218455	-0.24841298833876	-0.662486097502869	-0.522425796585522
gene10222	-0.272422420153695	-0.799322914626058	0.928727914175745	0.340219409028702	-0.275885565999418	0.222924882112477	0.594467242616512
gene10233	0.642053277315707	-0.314879891457855	-0.0418189479090627	-0.812426886483004	-0.270026948184916	0.664556002856495	0.921080231608516
gene10235	-0.194597249143883	-0.227277073876855	0.9065679904555	0.643827730466561	-0.610762875099271	-0.503206502551392	0.162004798334701
gene10238	0.530905064701948	0.989467722214483	-0.582937978387773	-0.202503070600776	-0.347331208253556	-0.679606563291526	-0.440989249004568
gene10239	0.987544648909499	0.461262495685313	-0.413355050257745	-0.849443037535808	-0.571865015463429	0.0388979718888186	0.518792058504514
gene10243	0.0928030321351895	0.771607684720858	-0.871153074891882	-0.159713390424724	0.367977091991204	-0.290582293616679	-0.741389232907203
gene1025	0.512803842274689	0.997106380430762	-0.624957649261057	-0.209827374633069	-0.296885607258835	-0.660803481024827	-0.473749452017869
gene10258	0.469592994189452	0.998158833181769	-0.600779362311231	-0.151044608452169	-0.288566173408659	-0.695710822821033	-0.514006316404467
gene10262	0.51115468318723	-0.325462382259292	0.355384053568087	-0.423067570278657	-0.548807843596797	0.309734268026458	0.866133299568026
gene1027	-0.323970190618148	-0.227112179976867	0.900062193081115	0.756234168432815	-0.5086483852749	-0.539559611350564	0.0300347525809535
gene10272	0.581208408972923	0.995052587895637	-0.622746509905893	-0.268634094206911	-0.348580523513636	-0.637849655389376	-0.402342408290623
gene10277	0.488355991726222	0.996851181010121	-0.599622394419722	-0.171927995631606	-0.303198136425053	-0.689266730201635	-0.493728537737152
gene10284	0.268545404251529	0.450571398146985	0.421076814021567	0.361724555736681	-0.839528330995308	-0.866628739482617	-0.0548790558971803
gene1029	0.303755733770663	-0.670022989391888	0.310540612395015	-0.511216434774956	-0.173717067643272	0.743434388935475	0.955229692629948
gene10299	-0.441750190624998	-0.212838069333254	-0.550932102510618	-0.13426040805319	0.968263810636072	0.597647729525437	-0.353553549151457
gene103	0.473228663535765	0.97970331101078	-0.598383789266424	-0.17240872532206	-0.28411126328903	-0.672023440123904	-0.493697733857044
gene10313	0.291299498889042	-0.677453374027448	0.438644977164304	-0.416324561249319	-0.28454201491717	0.643602820981965	0.971271586366835
gene10315	-0.120231431526487	-0.876549158651163	0.273419560338348	-0.300721851219294	0.283194924789327	0.914835608242186	0.702818587305796
gene10320	0.471636058600594	0.998955283841507	-0.610563270758403	-0.159880501485143	-0.28136309321824	-0.688436940748525	-0.514566305183733
gene10322	-0.013036993927664	-0.526672614805338	0.930949649047073	0.297989539182975	-0.612090400963927	-0.0622416414868031	0.615228030156091
gene10323	0.590423069281551	-0.366852662090048	0.348628773592908	-0.530841486756786	-0.580619074365649	0.397016371079533	0.982801291037164
gene10324	-0.461665405047422	-0.395853758433586	-0.419870927595898	-0.149831711386747	0.952540786481762	0.729722947132868	-0.188704467673011
gene10326	0.313968044091613	0.913985568704882	-0.259949600646135	0.166430527352134	-0.4582599972038	-0.913684034978269	-0.53781812386213
gene10327	-0.477604170956605	-0.272947234625699	-0.499802192730339	-0.108399547950902	0.976548351817956	0.624305316292199	-0.327934842438646
gene10329	-0.346076836003937	-0.977083368489889	0.487397152691494	-0.0206862127515515	0.296065778728315	0.801125893288839	0.600633143793513
gene10339	-0.771069142991222	-0.347527170903675	-0.239934249203238	0.280754704941054	0.982442789130667	0.416259662370153	-0.51338227565565
gene1034	0.397126160711379	0.99018867684882	-0.55441693611682	-0.063082718155969	-0.275778828753854	-0.746703359000521	-0.572084714661248
gene10340	-0.341921897103811	0.330228366919306	-0.743139517018267	0.0144247895589282	0.79647790365858	0.0575902377256172	-0.767432952816001
gene10346	-0.615523591896377	-0.348946142535677	-0.373306253911757	0.0500559066362189	0.996274177993095	0.578099190771545	-0.378050568664775
gene10357	-0.84699231922506	-0.79997910931841	0.300052053003641	0.414071064692117	0.754611574147981	0.555346232938852	-0.0953996407315683
gene1036	0.461850133713827	0.994085551788746	-0.55381359138075	-0.115870894243382	-0.326538697216216	-0.731766128971413	-0.509956014935005
gene10360	0.263668241996311	-0.408201620850043	-0.362983198692763	-0.763125232361868	0.367345902597271	0.932552124661078	0.565722288980844
gene10365	0.393369539119918	-0.525219593546957	0.560892462521748	-0.318022866353778	-0.556914242918264	0.370856827110588	0.960565446920469
gene10366	-0.496292242799381	-0.272711303855671	-0.489875970006606	-0.0848639018683579	0.980645541623973	0.609566923311158	-0.345473594428385
gene10375	-0.380480333737373	-0.408352665256229	-0.438104848077135	-0.243243108039123	0.916125938317256	0.78696341354774	-0.0988820772150908
gene10390	0.0466819717971429	-0.701891631959192	0.823845105705378	0.0514514721659362	-0.461711489561976	0.28089825649305	0.812472198744085
gene10398	-0.38796272636083	-0.0348899060132931	-0.662003599791006	-0.137672472263232	0.942445084089378	0.466730130074572	-0.476358984751687
gene10400	0.482880602485312	-0.480489856000494	0.435938784778515	-0.45346997585657	-0.526347619635804	0.442410487418233	0.989777500702738
gene10403	0.903813058297622	0.096771804671587	-0.167060737522945	-0.853597369581133	-0.556449796488364	0.29969941053063	0.799887242149094
gene10406	0.506147168269312	0.997114968303989	-0.569352644314504	-0.163395815374502	-0.345306130415473	-0.708481449508658	-0.47077102740834
gene10424	0.617324042647201	0.979823965137438	-0.680363192761055	-0.351930468190672	-0.311968015643994	-0.558489693880954	-0.362348325384912
gene10425	-0.63939727406602	-0.480261276990327	0.912889352726654	0.871828718296394	-0.156610318831837	-0.312009673610259	-0.0625354650191939
gene1044	0.576050551343802	-0.418313570280149	0.211589903373174	-0.649180382867034	-0.411240910279522	0.574099961411882	0.990181888538422
gene10445	0.559192728562103	0.963346565743052	-0.409367572977897	-0.122055146893139	-0.521694886912284	-0.778312378797177	-0.359420177902888
gene10446	0.390740279155894	0.978210503723886	-0.472282607034606	-0.00850705123452666	-0.343715539571695	-0.80022138765459	-0.55395220369337
gene10448	0.45953469507774	0.990945003595381	-0.553697701007089	-0.114193014893216	-0.322944722612357	-0.72791184628774	-0.509441278957405
gene10449	0.879188353759728	0.0371154692676323	-0.144724505459725	-0.854820174886407	-0.529347513160084	0.352739760695994	0.830984153735972
gene10453	0.448304978624343	0.996643484199635	-0.63721570721074	-0.159403345446161	-0.237292904320827	-0.671007642410224	-0.540666423992741
gene10457	-0.513460020995771	-0.419544720182047	-0.381674863093161	-0.094683243739785	0.965714397700336	0.712614518435033	-0.213711424018074
gene10460	-0.00961064146703183	-0.674882058312705	0.883213945901756	0.160212648852331	-0.491552915417144	0.177567885377994	0.742089328799051
gene10465	0.315312020313468	-0.662633555891098	0.32735919525741	-0.504743536482998	-0.202678584881179	0.723025947111615	0.963175617672551
gene1047	0.940040940688817	0.177143562245823	-0.153397694620645	-0.819408157719042	-0.639144489171242	0.191259751005091	0.767157525456381
gene10470	0.505962573409806	0.994906787722693	-0.674825683941485	-0.236458460622638	-0.242574599255165	-0.618849287592784	-0.487300400459979
gene10472	0.318978218321913	-0.619412716842665	0.0955195546911706	-0.63856758998854	-0.00424936648488286	0.857229767295998	0.888320370222479
gene10478	0.877807165156091	0.830564554442495	-0.638489881409424	-0.653923839468683	-0.466552239091332	-0.307679163301707	0.0410175996329777
gene10480	0.505723012379783	0.999509769449622	-0.607889680389979	-0.18734607830785	-0.309400418140216	-0.680346235430748	-0.480059155953399
gene10482	0.472283221191909	0.995187664371546	-0.605477707294043	-0.156836971933564	-0.284713935938958	-0.687231130129708	-0.509630489255873
gene10484	-0.748434491774059	-0.402365168285629	-0.232305229959819	0.229133378177251	0.986350432416932	0.490245972819494	-0.440925781455186
gene10485	0.52101380235539	0.985105898118365	-0.732412255551876	-0.298849869813252	-0.193285704637368	-0.553576523599177	-0.473434024310956
gene10496	-0.452304699030705	-0.159898370685447	-0.574014129405752	-0.105039953763955	0.970300789420364	0.541700442053069	-0.41520434124208
gene10497	-0.874720054977458	-0.546471245177419	0.0234283278995057	0.421716021412348	0.909313502163655	0.434442939723319	-0.39591163959123
gene10500	-0.120421563337312	0.434121514283422	-0.87239660610046	-0.203375447578738	0.703094897555388	0.0962378702186514	-0.657995417392555
gene10501	0.803476341812013	-0.108771767566586	-0.00968914657779095	-0.794005874332814	-0.527602711951055	0.413126229083481	0.907372798951768
gene10507	-0.321626183092145	0.0286044764720332	-0.705511693901884	-0.187447005554568	0.901806793963653	0.437610048588326	-0.472836941426937
gene10516	-0.810241304635563	-0.430615214211184	-0.145850139093491	0.325335232225021	0.963849070390541	0.438308970027962	-0.463249172612338
gene10521	0.427220363035147	-0.565509259363155	0.345410673771203	-0.524963532477996	-0.353712193952934	0.613401138706917	0.993172312178086
gene1053	0.555076324193089	-0.399220550249868	0.245460538311473	-0.594866978159101	-0.440637306912324	0.51143764189176	0.957006101302871
gene10540	0.876092449309189	0.837731725853669	-0.626144775361229	-0.638069216676139	-0.480444681437272	-0.327729795055255	0.0350959522911129
gene10548	0.471562121236998	0.998517392640777	-0.610502792797522	-0.1600484734063	-0.281134260920338	-0.68794987734561	-0.514295253693905
gene10549	0.448082469959393	0.995586692579302	-0.637950622960074	-0.161803399183624	-0.235893410379128	-0.669096499372193	-0.540250818728771
gene10555	-0.366334258316776	-0.357220729603302	-0.484978516696117	-0.254395171886827	0.92392556474584	0.761302923380023	-0.137995080949804
gene1056	-0.187995790832688	-0.0306065927918176	-0.740305936608637	-0.366406358496828	0.867783214158855	0.590068301289134	-0.291573698433915
gene10564	-0.800287050025869	-0.764343757490289	0.183052038758788	0.314995259345356	0.813110081260691	0.618377119558052	-0.100081147927047
gene1057	-0.518888129809665	-0.17220953354747	-0.52726783917798	-0.0224552146034259	0.981582195995148	0.498798255351319	-0.463498472201624
gene10575	-0.579637555519551	-0.917961279353889	0.827676888683874	0.460857404312182	0.109934347588471	0.366570832652728	0.371536439089814
gene10581	0.520895140589482	0.998563719420091	-0.635490546177901	-0.221415468676095	-0.293855907615443	-0.651722045363479	-0.468736331089581
gene10596	0.601171739319294	-0.380044127384946	0.192790963349177	-0.659394250058462	-0.431646156057343	0.54601977884815	0.978370179642696
gene1060	-0.315398030426964	-0.058273212850864	-0.685018407089159	-0.23432450534482	0.923003690856609	0.540292787648374	-0.386282397149543
gene10601	-0.3140278938399	0.134566594263554	-0.752000009452312	-0.149984807890728	0.886107864904718	0.336670716273145	-0.567519819719897
gene10603	0.462964901034295	0.997147969017667	-0.646021846030395	-0.179418114890995	-0.239995008920046	-0.65962812090695	-0.527799857288633
gene1061	-0.284399631195832	-0.373074165351028	-0.490365917957473	-0.340770421606848	0.877188428251984	0.814094961487577	-0.0419016008709127
gene10612	0.506574188082057	-0.424547211800499	-0.0664780876636907	-0.783703526701032	-0.0893344998811647	0.787550340620441	0.876604388446761
gene10613	0.481200508455121	0.993956048013537	-0.536396899839224	-0.120418977625988	-0.357704379566125	-0.739932128518401	-0.48741912396919
gene10617	-0.487356643418982	-0.269426234823664	-0.494944704787979	-0.0931355722256367	0.977096091044517	0.612734124578708	-0.339956029183315
gene10620	-0.138072296798287	0.411197577657687	-0.869495951917039	-0.199353313895548	0.725137777183546	0.1186127864858	-0.655145385994041
gene10621	-0.269278147702884	-0.764620754352382	0.954282072353843	0.378545181676778	-0.321100530798452	0.15584439274329	0.571136716732457
gene10622	0.558438651319141	-0.423106345033563	0.312037613927013	-0.567480385482076	-0.493227298069061	0.491181730717864	0.993653395229741
gene10632	0.146483251023026	0.896424326611508	-0.731233599428384	-0.0245555969247175	0.1281481072897	-0.556199105185927	-0.773371699846079
gene10634	0.444324408468789	-0.551066543104277	0.282357568017477	-0.574556936036907	-0.312564371352425	0.652111026929701	0.987117845492502
gene10637	0.526909016976979	-0.469384458064517	0.177938475566823	-0.664280431843393	-0.315789529514786	0.654680611145618	0.980038430426413
gene10639	-0.621827107360408	-0.855934598442014	0.878586270957255	0.576882031721409	0.0595090694288713	0.22700084691872	0.282156323774278
gene1064	-0.343104701266102	-0.885605939801021	0.188177802620642	-0.167250237144665	0.534469170642368	0.924741809696162	0.470268164306204
gene10647	0.518471684320745	-0.390237396644054	-0.139505371400926	-0.822743926927269	-0.0450979911043385	0.806552634351056	0.846212366437222
gene10662	-0.390429874409501	-0.34838004631477	0.942551231916843	0.762677424087434	-0.437076924282778	-0.432792834765879	0.0776697482326745
gene10672	0.943616286463074	0.215387867330348	-0.0864405473446169	-0.750038653539856	-0.725899727214624	0.0862278817969493	0.748592782159341
gene10690	0.690748236055782	0.956604752186907	-0.716290163137986	-0.457176356566946	-0.319614388631487	-0.473599322826662	-0.273458960870338
gene10691	-0.150617505121636	-0.679381466352473	-0.152119592656671	-0.434603499979267	0.612146628203649	0.990497438355485	0.423586620632749
gene10696	0.517750303033252	0.997647582874251	-0.56345008965688	-0.169795509211191	-0.360384384741169	-0.71087914291701	-0.458669963462485
gene107	0.336390739371819	0.97103724821107	-0.70896334698659	-0.128033998140785	-0.072247155480589	-0.613513253639106	-0.643568025257435
gene10721	0.524850079632413	-0.418758693107762	0.0199920164198519	-0.739807407490814	-0.187965875243402	0.715877052460321	0.905936490574086
gene10725	-0.976754294501508	-0.558408790048308	0.309631402108108	0.702407541489606	0.715064680040948	0.181300826603601	-0.439291198393572
gene10727	0.222014755958327	-0.469520749679149	0.801071546172435	0.0349298745772269	-0.691047930340607	0.0430906259082526	0.779946632189334
gene1073	0.524628314537925	0.997808793614916	-0.632996373359511	-0.22306732100747	-0.298400233657216	-0.651260615401732	-0.463695481736606
gene10731	0.850798346947295	0.872204289570056	-0.524452608962063	-0.524752444663205	-0.577996862568284	-0.46600676254989	-0.00323265346731837
gene10733	0.68195616811172	-0.288499370133558	0.130522610748717	-0.709675068673477	-0.478966543918165	0.50063257137233	0.968215401556309
gene10739	-0.871467290573831	-0.173630931409149	0.457299401055766	0.972190364504979	0.294783544547018	-0.422727878621672	-0.647700836822083
gene10742	-0.894269278788972	-0.405545085414944	-0.0449058763496974	0.485007147594442	0.915561171129953	0.293743578910357	-0.55273304751359
gene10746	0.366697169055043	-0.609507341790475	0.273105324653974	-0.55195851373592	-0.21693151932384	0.711646465336751	0.958161979123966
gene1075	-0.448867734044217	0.101984926712994	0.616232977220347	0.894675800226906	-0.315290791923355	-0.789098613751428	-0.437421789563586
gene10750	-0.606482509629179	-0.762322645693813	0.0168291376198076	0.0297935048784909	0.828802123043159	0.814717370649348	0.0650287988961253
gene10763	0.458024476765534	0.996800652051075	-0.619222728120957	-0.156580491202719	-0.26183157097628	-0.682784356254549	-0.527834463822337
gene10771	-0.746872168065385	-0.458013533586703	-0.198450975085982	0.213360708555113	0.981927211423269	0.538519647588133	-0.383712720325471
gene10772	0.473004161888761	0.99889376637486	-0.608724852396972	-0.160196415698088	-0.284185451606196	-0.68938262993561	-0.512602189169537
gene10773	0.406862486028167	-0.572982584635225	0.411735017830272	-0.466376548895259	-0.398844352945958	0.562240137646382	0.990743840662139
gene10780	-0.162430932448794	-0.874460382659172	0.799095472695395	0.101818644440488	-0.193320276448724	0.465696766413331	0.749567122805506
gene10783	-0.336949778279897	-0.980084223692033	0.554991584374576	0.0156773064368399	0.225953235362977	0.752380936832427	0.624382523038504
gene10793	-0.076792483972038	0.63748996178546	-0.841717233172098	-0.082711633680189	0.534976445074941	-0.188949426554551	-0.788630801982475
gene10798	0.281887693600834	0.954908428941383	-0.421483554537284	0.106843246897374	-0.30033635399857	-0.84612875076901	-0.634400179991164
gene1080	0.454213855155514	-0.542398000588854	0.279286864626619	-0.579378355849077	-0.321789939531689	0.645916251799221	0.988773390849218
gene10801	0.521082836705794	0.989544605510978	-0.606513482174415	-0.204068484551062	-0.316701757024776	-0.663053960548319	-0.45527461976756
gene10805	0.506504749376848	0.978484736638555	-0.555288358579885	-0.173533662529408	-0.349677549211577	-0.694918317785116	-0.451250070259758
gene1081	0.488104003473423	0.999704836439546	-0.607978715632183	-0.172721310674159	-0.296446254344791	-0.686238709511608	-0.49805849678486
gene10813	0.646213441208563	-0.317299901189131	0.230402300084568	-0.631842190783986	-0.534129273130314	0.445463595705492	0.97479734911901
gene10816	-0.217296827471719	-0.895486488933586	0.256044469474161	-0.239896202476963	0.38098485262878	0.923122613789204	0.618262798133961
gene10818	-0.578584626279467	-0.186519477730859	-0.468874218348803	0.0619721923959038	0.975542659622078	0.450675519258364	-0.501200133486151
gene1082	-0.270814782304486	-0.957568457553514	0.682423526681661	0.0610766974639833	0.0426977101735176	0.638933520979438	0.693443155499193
gene10820	-0.199168423325006	-0.833900774264975	0.844292495100374	0.191299235526644	-0.230487376236477	0.361997885365942	0.684465739823633
gene10821	0.840229003301182	0.885115047613726	-0.557830448176419	-0.526733562075068	-0.545449579180607	-0.460346208593713	-0.0319514697513369
gene10824	0.473946560814919	0.998936987731612	-0.607734893837488	-0.161370451729855	-0.285842956072481	-0.690017825207426	-0.511653527700245
gene10832	0.522740890570052	0.950515612652362	-0.570428117643983	-0.221931630560614	-0.332748422893793	-0.639960724710445	-0.412515773966507
gene10835	0.381350088805955	-0.607533420269324	0.346911864920505	-0.511520198139714	-0.299077605982853	0.65429710389259	0.984472146178729
gene10838	0.712520875546285	0.941727793940047	-0.454411746744912	-0.304876306196956	-0.579945703338452	-0.662407190194169	-0.19297509607487
gene10840	0.468099112590432	0.999033760471994	-0.603642408481521	-0.153085243719834	-0.285510566216092	-0.695357617382409	-0.516929482460953
gene10841	0.962279103733596	0.550004334765442	-0.263266260297563	-0.662419833850517	-0.744311964643725	-0.212924833283521	0.44001639763822
gene10844	-0.349413487912075	-0.0834188764475252	-0.659164320918473	-0.204488015467569	0.936377838607629	0.54174795763738	-0.394005825427955
gene10845	-0.230747156649319	-0.895730447760052	0.24079348098444	-0.23861263153279	0.405540771713441	0.931473699491984	0.602362934339451
gene10852	0.980372792705014	0.615373668156596	-0.332006763386415	-0.677944495311096	-0.725453374776279	-0.237906284956566	0.388349161419053
gene10854	0.536993748258816	0.727943363283551	0.0582262988946072	0.0580222857795658	-0.832514691719012	-0.853479389456187	-0.0918799857003245
gene1086	-0.61305079006759	-0.325661048390711	-0.389441669895673	0.0521376366822064	0.997804016179929	0.560592532525532	-0.399050818639447
gene10860	0.413282250584031	0.943420515862368	-0.323496144093781	0.050224494754029	-0.485678528202662	-0.868854095607818	-0.474276618954714
gene10864	-0.726676454314083	-0.779573563694798	0.888795003456534	0.728785500807465	0.0872927740177033	0.0819276985838384	0.110204013898272
gene10867	-0.122435961711801	-0.541914353440759	0.968053522494772	0.409838930711887	-0.55906009551202	-0.10751185538802	0.524622484394497
gene1087	0.498194924738293	0.909048220431512	-0.249244100206206	0.00412770704661708	-0.602694320892086	-0.856392989333592	-0.3449303492863
gene1088	0.721369574696253	-0.219031255003023	0.109324252655757	-0.714074993710741	-0.523488538613447	0.437156715595807	0.942787456504626
gene10883	0.20278386295219	0.919124824338484	-0.74105911806625	-0.0674319386236892	0.0846027987802042	-0.560220802787969	-0.738244900333939
gene10889	0.552488044529105	0.986739850417985	-0.490276617910631	-0.157222171948427	-0.450737216289776	-0.74504400790565	-0.401011595779885
gene1089	0.863329901033815	0.0124423702619313	0.00945768504927625	-0.751689670238072	-0.653246783390866	0.254176497168917	0.863945800478689
gene10893	0.265397293079504	-0.695131134468274	0.430892668093454	-0.410197639261657	-0.247624484474959	0.665822226469633	0.959517183229772
gene10898	0.543997602525948	0.997808195299091	-0.641330038771523	-0.246305064777079	-0.304596696664205	-0.638184467706375	-0.445570772756904
gene1090	0.476938707537281	0.998122721249383	-0.58581226351307	-0.149784040707995	-0.30894267816317	-0.706157382982875	-0.504178814139381
gene10902	0.803106870249146	0.912433391300456	-0.615600257579584	-0.515601783309111	-0.476113869530466	-0.460677085811775	-0.103382700091223
gene10909	0.493525778612503	0.746309667277119	-0.968453155604623	-0.601250479421333	0.177793037672069	-0.0477334169445461	-0.33086600333875
gene1091	0.950169457941481	0.377759016083292	-0.274910247117356	-0.780398821764913	-0.632469933022375	0.0275062127173897	0.580446721638042
gene10914	-0.564217838644276	-0.957946254707662	0.426024315675183	0.144302067970467	0.50539307718968	0.755473293260328	0.352212433686596
gene10920	0.606909061561236	0.990329361000791	-0.627570201369806	-0.296901476746843	-0.360262737335298	-0.618923807572632	-0.372824978135796
gene10922	0.469481666950629	0.995511150827033	-0.606840533377568	-0.159250263805158	-0.281700565599914	-0.687505776214087	-0.512638740244968
gene10924	0.629970886873657	0.906933965470949	-0.786546642545194	-0.486557065457755	-0.180819365386286	-0.367414692562786	-0.302152154851016
gene10927	0.583313987528762	0.99449288805581	-0.632104193538903	-0.277599214343252	-0.340687491857915	-0.628577384755892	-0.401311545789478
gene1093	-0.782007725750544	-0.882513610463087	0.76778591537945	0.624185345150307	0.298656974524256	0.302347173371808	0.124548332692815
gene10930	-0.530184815701952	-0.295432394041558	0.879712223971	0.878424117534288	-0.301125588305907	-0.497549170217822	-0.121577559801095
gene10931	-0.656151501363445	-0.423190177218504	-0.296095124601257	0.0889128157394332	0.990566519517356	0.601097741708822	-0.339987346128753
gene10937	0.307172389890709	0.948516505375322	-0.760834333470428	-0.153285309313889	0.0111013499966294	-0.549879937749003	-0.662221239781362
gene10938	0.0656520146393769	0.719186805906354	-0.891965793906678	-0.18628529317831	0.435500150210601	-0.211428204561385	-0.725803877895603
gene10944	0.413545294120886	0.989293070706014	-0.627240599695106	-0.124668697404055	-0.2178407442619	-0.680529068689601	-0.567610233399439
gene10949	0.609570081906421	0.970401222597574	-0.456686756650768	-0.194021955757251	-0.516332553448142	-0.731964990836689	-0.322894680032109
gene1095	0.0614787221797328	0.887049037755527	-0.447210083741589	0.241295990029219	-0.0771400309800192	-0.804002879487534	-0.801486802350829
gene1096	0.263912988925215	0.925042685933269	-0.77905490355118	-0.14516898693285	0.0727631089154483	-0.517508844730483	-0.688169291517464
gene10962	-0.617799810526206	-0.348358713697784	-0.370433569698378	0.0538299756130998	0.99479438716725	0.573689041045624	-0.38060943132755
gene10965	-0.624121410451755	-0.368835348270165	-0.355144921586128	0.0563488419584414	0.99550839776237	0.586939395802628	-0.366024354200468
gene10968	-0.427043017711987	-0.00827112806422613	-0.650210446690551	-0.076577883344226	0.946035564237924	0.408625117258562	-0.537514377384069
gene10979	0.989384082779548	0.377195110173632	-0.299280242973444	-0.827249709846573	-0.639459200094022	0.0582051763516313	0.614335436732972
gene1098	0.339909051212651	0.983134600833155	-0.553781492796219	-0.0149470377454825	-0.23039849141199	-0.756323565703868	-0.62373970380601
gene10981	-0.0112689636490502	-0.785714393141116	0.789179561931664	0.0213549295351096	-0.341578734488616	0.403485756827714	0.82219923774711
gene10989	0.956202888822625	0.71468239226374	-0.429976154667135	-0.658326410150072	-0.665069620241619	-0.298436421455632	0.259057821461498
gene1099	0.245003319241081	0.900328361523883	-0.650610060524491	-0.0535024917282885	-0.0229266936922013	-0.594362109234121	-0.663856130604912
gene10996	-0.8628420004916	-0.602561683453836	0.0466256653279992	0.386901760122376	0.906627784303417	0.492990600693955	-0.3305588043939
gene10999	-0.407510810926513	-0.142321537757857	-0.604111275266409	-0.153600963264726	0.957149154911752	0.557230245386078	-0.391107290439791
gene11	-0.363689443349292	0.184762955463883	-0.731275409939575	-0.0578167766110696	0.876598352945723	0.236163417077312	-0.658651316998697
gene11003	0.828711223919381	-0.0462381152871713	-0.148915185010789	-0.870511170670961	-0.444291585335452	0.452197728247659	0.853633764837396
gene11005	0.567108257351036	0.995370966327633	-0.645127510376314	-0.270550135936862	-0.316657739740166	-0.624385263064364	-0.420836060764972
gene11006	0.450566608288181	0.997905510956557	-0.583874970447776	-0.124013740644198	-0.290993448978114	-0.715804877026823	-0.530266506620797
gene11015	0.383077113156415	-0.578915100374245	0.469613570532441	-0.40925531982844	-0.434526596445431	0.513880099652292	0.98170111806419
gene1102	0.594435893051717	0.989843635970633	-0.553458906884195	-0.236422123252673	-0.422230451516378	-0.683600929003679	-0.37225390414673
gene11020	0.987205532045374	0.369251813190606	-0.33595830788497	-0.856978327038017	-0.598343314040048	0.0985482809755813	0.612913031189424
gene11023	-0.42122384095058	-0.0893094987467245	-0.621764270371647	-0.116218287600194	0.956480437286454	0.495889284521987	-0.454889654285149
gene1103	-0.788799560511267	-0.347177262653071	-0.222460988828526	0.309629957843392	0.978181518462109	0.395541675971804	-0.528673973201594
gene11030	0.47419170915025	0.999411437330712	-0.608026865749568	-0.160282808584869	-0.285960859799038	-0.690290921740216	-0.511862303702115
gene11034	0.450595259829928	0.949059704942983	-0.577634282742392	-0.157808876814089	-0.27148577068396	-0.655575571520819	-0.48649238941003
gene11036	0.709440099637146	0.926461476050178	-0.407917055107212	-0.280464957107224	-0.614366020839222	-0.680665917950994	-0.174266665496073
gene11043	0.478831948600911	0.998226518889001	-0.615049032428046	-0.168631192754108	-0.281938380331679	-0.681392998302046	-0.507413993828703
gene11044	-0.0965259502543116	-0.868642995558523	0.301864380252471	-0.297413737159341	0.234473549643111	0.889517559610187	0.725380563291359
gene11045	-0.591307085018629	-0.9478361358416	0.788477169462393	0.425948053365751	0.171174892096118	0.435013619378883	0.37908489427005
gene11046	-0.416321452893508	-0.164394389079276	-0.5892023066311	-0.150302924524852	0.961007491874288	0.571739663813433	-0.377827832304207
gene11047	-0.785871374587577	-0.819307357860193	0.824135383941689	0.709790112244829	0.21457067879663	0.170286396639246	0.0745706845757335
gene11051	0.628515386590129	0.987643263643552	-0.624541673068295	-0.317193553216345	-0.378067864714864	-0.611237223082983	-0.348195889946541
gene1106	0.761946631561059	0.935172533794113	-0.531190251474473	-0.408440184145669	-0.539088415673566	-0.574245201629876	-0.150234072450798
gene11067	0.889924674911684	0.413948671079877	0.0519200869027453	-0.471509118598715	-0.923348927669612	-0.312371700376909	0.542140078256999
gene11076	0.754704471220291	-0.1648783459975	-0.0773707187649084	-0.835594273321588	-0.396862192359867	0.528374237687612	0.895878024738021
gene1108	0.864226117275358	0.046681662596749	-0.118959502556694	-0.813900868698905	-0.549642804685605	0.312603240649281	0.811011760405112
gene11097	-0.0622433951508203	-0.85122196152779	0.719502898982258	-0.026444784966121	-0.201631004265378	0.533410900959689	0.81690385591519
gene11101	0.516399170943261	-0.314627358582698	0.564231906404571	-0.281157745977425	-0.760547469809452	0.125216614326984	0.899124053217704
gene11102	0.709316778601202	0.929043774355807	-0.397309802739502	-0.271256767677293	-0.626029234965459	-0.693501860083661	-0.175170201300852
gene11104	-0.269167516361482	0.124200406974446	-0.771616536717707	-0.210606484917851	0.877320442143722	0.381476508936058	-0.516177113506027
gene11105	0.459702681806841	0.997509866116626	-0.612922816066597	-0.150939489994932	-0.269567979243085	-0.688386683597562	-0.52563070773676
gene11107	0.80553903173217	0.818502842828756	-0.799161136772708	-0.709916924817755	-0.252384506740703	-0.182794082221745	-0.0493796408741815
gene11114	-0.442895631045992	-0.214045821607014	-0.547455603313453	-0.132597436397385	0.966184548815168	0.59519649367895	-0.353152950970795
gene11125	-0.449033152502153	0.0454185408938977	-0.648157254004583	-0.017669498200463	0.932052550650705	0.32750519951572	-0.607173030615568
gene1113	0.566446548098898	0.994626320397806	-0.634146161899221	-0.2651788101497	-0.326489241777935	-0.632520784976153	-0.418868771180929
gene11132	-0.473626406560666	-0.709428720239817	-0.10405300663325	-0.134929096961949	0.820013111524007	0.886734196598217	0.131721164749436
gene11145	0.961458616917782	0.24620667187173	-0.242671053762614	-0.853745807995406	-0.605151930715452	0.178669185248416	0.712046221363145
gene11148	0.655611431136295	0.975215415846349	-0.580264706984035	-0.322482690892981	-0.434193560084895	-0.622069525476168	-0.301691346798918
gene11155	0.0294390043026369	-0.83594316267867	0.521193289390547	-0.233156012058956	-0.0885715149389237	0.704245713741627	0.861117918296898
gene11161	-0.871998843120019	-0.80662148200186	0.41671527308034	0.514456145574294	0.664638868308856	0.460628476092652	-0.0946696074220689
gene11162	0.703375599718355	0.946805054253675	-0.464160742357855	-0.302666558617981	-0.566122051949131	-0.663614647540636	-0.208120706950089
gene11165	0.124910715064034	-0.205248711590776	0.846050155713159	0.335117386220113	-0.799662568884796	-0.379220222176969	0.455467911651591
gene11166	-0.636800040695711	0.166580485835157	-0.459117029551406	0.360619236143165	0.826345470154354	-0.0509152873116697	-0.871281274503826
gene11170	0.489114851008104	0.998346230113791	-0.633488587515451	-0.191936237872708	-0.271997675824792	-0.663178126335166	-0.500229180781559
gene11176	0.489087559311343	0.620781336471796	0.200560179498829	0.125560691476217	-0.878533936133201	-0.842401161517966	-0.0209601996286166
gene11182	0.618228161921656	0.98839990234155	-0.622998812747591	-0.305236366880269	-0.372397040450347	-0.61667172529943	-0.359041087773379
gene11184	0.786048043622907	-0.115970608126827	0.141832671298448	-0.67723696857315	-0.65664832099252	0.292646957538777	0.92242572114598
gene11193	-0.462405871612057	-0.123827870313298	-0.58567378678054	-0.0791970109393005	0.970346612631544	0.499354959946152	-0.45961536231133
gene11205	-0.28679029311739	-0.604499547294834	0.989758282309258	0.528414969218721	-0.426956469826876	-0.0952085484795958	0.417330149143226
gene11212	0.244220880988434	-0.657792866177816	0.073555037840612	-0.613696183878422	0.091638078507774	0.902338317916624	0.842686363228312
gene11219	0.25344268641679	-0.703887667076509	0.315209529454458	-0.485568870362252	-0.12323646660006	0.769383723047607	0.935334655980148
gene11223	0.847208789764155	-0.000902771496339744	-0.0207225224308023	-0.763351398964521	-0.605986426470601	0.291225101308608	0.853983277603199
gene11225	0.0788865126728198	-0.532287698775423	0.884751002984999	0.180323241784898	-0.632368157824552	0.0130022793561245	0.705217029187623
gene1123	-0.307627474860307	0.38591944821981	-0.754685268977564	0.0146626624043562	0.753218251987182	0.00370354894309062	-0.784082552179735
gene1124	0.460980079265399	0.9761965843438	-0.43713786958697	-0.0448070515569323	-0.429055709970597	-0.804082871662633	-0.474885557279544
gene11241	0.38919182471829	0.988481370085425	-0.526312224619993	-0.036208194758686	-0.296273690560905	-0.770237716854451	-0.573858061572924
gene11250	0.612093215915154	-0.37680234974557	0.173223239522501	-0.680298258682013	-0.422601610609385	0.561481354656939	0.983303345483946
gene11252	-0.291142128814872	0.0998468254804455	-0.749017364788493	-0.192161090865615	0.884886899624645	0.388995837790378	-0.512670600674753
gene11254	0.956065758925933	0.238391208920748	-0.267129172707386	-0.871144737591373	-0.573541982880776	0.207399467980038	0.709246750352114
gene11257	-0.0976083007840526	-0.883600546227205	0.698685647886245	-0.0319071008235736	-0.139544665131944	0.581848298937461	0.806089586042318
gene11258	0.989763528256964	0.377144951593817	-0.283963518956853	-0.81846172948367	-0.654628638564022	0.045721354745329	0.617454324269628
gene11260	-0.136042611914828	-0.843407615845234	0.815810667353388	0.111277026829947	-0.245343971910533	0.418582764729961	0.751688162343164
gene11261	-0.37490675433543	-0.767520003037136	0.971878998692177	0.482154023074215	-0.258269765892188	0.111595056870995	0.470110604995953
gene11265	0.481830944687436	0.99839303714627	-0.638832542608425	-0.18908645450665	-0.261110303804451	-0.660896468291448	-0.508442295618268
gene11277	0.613106837300697	0.984800747310615	-0.690610647720467	-0.351270853657179	-0.3014548777465	-0.557769109567016	-0.372610739368012
gene11281	0.420017825564396	-0.559921432678167	0.414555342944458	-0.467669767637809	-0.417888075597593	0.546680950243489	0.99321296854423
gene11284	-0.763445451000501	-0.455564436336524	-0.185113184154678	0.238617894097578	0.979890442045656	0.518585588969804	-0.400446615595789
gene11286	-0.616566777469684	-0.350581809913079	-0.371621224346475	0.0506252738177041	0.996254384126732	0.578234477216843	-0.377460484026329
gene11287	0.452630651081734	0.992516939668146	-0.525119559356541	-0.0906352500230798	-0.346106923522837	-0.756054943402705	-0.513040322395005
gene11292	0.359116981432016	0.753007141018513	-0.458597119963171	-0.118117292207042	-0.215570912556552	-0.519506335776987	-0.386062389422016
gene11295	0.991768508561829	0.397171679220981	-0.279276375307801	-0.803243122856054	-0.670815131163535	0.0159264710261697	0.602798524297355
gene11297	0.229249290763226	-0.702400353506889	0.549060544143262	-0.301538705970722	-0.331078580890158	0.56746998147983	0.950322857404814
gene113	0.641835459321794	0.941577721635072	-0.372395073229295	-0.185639222784978	-0.606458420091643	-0.752120006290693	-0.250020832124601
gene11300	0.84401519204877	0.824392549048606	-0.726833497350414	-0.692763010724537	-0.353517121348556	-0.237280968754839	-0.00277096906985835
gene11306	-0.540617623687171	-0.866955398759989	0.91633751803937	0.523323105515399	-0.0310441101394003	0.236957789850615	0.380812618447628
gene1131	0.588642993200552	0.98894988752301	-0.532480930860206	-0.217177711290567	-0.437969053004388	-0.70162360403309	-0.373754505298666
gene11322	0.24986075867281	-0.710427203422609	0.377122330647923	-0.444871297582935	-0.176955561266328	0.725933739015182	0.948271381764619
gene11323	-0.739204194842303	-0.265300446992769	-0.310079190824794	0.262247286077409	0.983601814742943	0.373679973782363	-0.566507812447834
gene1134	0.71577354635553	0.919838432455928	-0.600617065156849	-0.415272170819479	-0.42948461362103	-0.511365554493975	-0.195991462489416
gene11340	0.443288193443363	0.996978806581729	-0.61122286068267	-0.137783616456125	-0.25894433606858	-0.694303035944552	-0.541341091234435
gene11342	0.870242991181063	0.103646548564145	-0.341764430528681	-0.936089818545017	-0.367200201412013	0.423334074866849	0.729205213319986
gene11345	0.349546317407803	0.984299908841584	-0.592539994552331	-0.0497728624468426	-0.200354338668231	-0.722717667148945	-0.621729219131232
gene1135	0.496665121997617	0.999220468815693	-0.59257279919227	-0.171186485854577	-0.317331154500561	-0.695549384456278	-0.486245863537483
gene1136	0.564952415265481	0.102474237132908	0.525932731205817	-0.0664159116707736	-0.977159492516095	-0.388582984922886	0.57167602024623
gene11367	0.540008261911088	0.993727385839038	-0.53819261712556	-0.175473143594091	-0.398957339847646	-0.718758370923716	-0.427923703613352
gene11372	0.907936609633724	0.812679322697921	-0.501352046744858	-0.598489549796847	-0.61148062156503	-0.386816376382591	0.111003723521756
gene11380	-0.608306891997309	-0.679496299705871	0.954791449469348	0.737639038046591	-0.115598821653928	-0.0680992425490995	0.152678160923257
gene11381	-0.434039099898086	-0.490072297829678	-0.351640054102534	-0.192500508912616	0.914750671474496	0.80844002410502	-0.0655528260932695
gene11393	-0.401738847772016	0.224671049027542	-0.705153598370145	0.0216477595075377	0.859010338448782	0.148876264754213	-0.727940674788996
gene1140	0.4723750904713	0.997919548983486	-0.610534932285928	-0.160355471164053	-0.281383134773174	-0.686693739639289	-0.512700568842866
gene11400	0.889262358013709	0.801996671999665	-0.562960041131682	-0.629130240285525	-0.53158156853918	-0.326302951706917	0.0913013966750869
gene11403	0.525929232633502	0.552869133240548	0.251159015991769	0.082775879027508	-0.918256001964882	-0.780090445105801	0.0856755509498073
gene1141	-0.14714061130975	-0.910221632912917	0.665592720626673	-0.0296190636951296	-0.0573888679905265	0.628101323216528	0.773743993350077
gene11411	-0.983294114001834	-0.43753379644861	0.392622324564359	0.842587210215534	0.575413362520565	-0.052656719390894	-0.53848996607115
gene1142	0.473901615161749	0.999385716478721	-0.60937431202408	-0.161094028744672	-0.284424357494856	-0.689251917637983	-0.512389308403531
gene11422	0.500810010526563	-0.471821134072365	0.370892948565705	-0.509418946255564	-0.480898433576658	0.490607186004541	0.989292854200749
gene11424	0.488482640716944	0.997477975658285	-0.556455086978731	-0.139798545436255	-0.345297786103833	-0.725583671767043	-0.48660875015152
gene11439	0.475027944704261	0.989675744396027	-0.600946390579172	-0.166935564510514	-0.288401422576892	-0.682933841716499	-0.501267198850925
gene11441	0.937558706984492	0.748287073779879	-0.586205542089947	-0.728209611588416	-0.5187134456359	-0.221374663900217	0.183002493165706
gene11447	-0.55802683624704	-0.363901744005183	0.89491678078115	0.86809387299928	-0.25857743463435	-0.426021000790954	-0.0862318157301658
gene11449	0.658065915009786	0.965932325634715	-0.711185111555221	-0.416976780698381	-0.304854530804527	-0.50117025188804	-0.314057191885966
gene11453	-0.840917545474666	-0.865642540328887	0.436755060870512	0.459159715870359	0.652199198249944	0.53310982897167	-0.00750907650806465
gene11455	-0.668841494273952	-0.895878678632681	0.850208750310455	0.572074359415266	0.142808441687589	0.289197428736027	0.265256687187351
gene11461	-0.35534444834513	0.0147132365022115	-0.610701551394828	-0.087841119745591	0.842986003249128	0.369375120143788	-0.478244206191529
gene11470	0.472214681386167	0.997586842074369	-0.606119220674588	-0.158802503042531	-0.285405475729671	-0.690148461320447	-0.51209839480803
gene11475	0.472178885487134	0.999175497266032	-0.609638055246493	-0.159350435215932	-0.282785013937515	-0.689286675657084	-0.513972097399017
gene11478	0.718581087655281	-0.171778128141004	0.28635096775064	-0.556381358098943	-0.717740704386032	0.226164776119528	0.928276632394393
gene11479	-0.804928206717989	-0.640874979003754	0.0140913027325276	0.287126706875926	0.91535832100965	0.590381423208598	-0.243691585443093
gene1148	0.589060503061373	-0.396146011145749	0.270914826294166	-0.604801980344067	-0.489723207183456	0.499366186018547	0.993923513438958
gene11484	-0.916198262730183	-0.79080867382381	0.444710654656382	0.581976452584415	0.661438218238388	0.401769514777343	-0.148506562520978
gene11488	0.546773005050228	-0.445396895715114	0.250668375549702	-0.614747147247634	-0.414033482073913	0.567750363101112	0.990924803363995
gene11491	0.401162381553519	0.982701439495809	-0.476201209439218	-0.0145460936216293	-0.349957093328724	-0.799686355019385	-0.548018400738483
gene11492	0.478064212783529	0.996358502219235	-0.61231100816883	-0.167117631400593	-0.282902213453564	-0.6812450504942	-0.506095491086349
gene11498	0.449331631693373	0.99536028460666	-0.633760052782671	-0.158994797970508	-0.240525141047751	-0.671629352169843	-0.538085289489999
gene11499	0.393934570895611	-0.597216355321691	0.308178747758398	-0.543288573079823	-0.276476501587434	0.67646687102939	0.981493319157921
gene1150	0.451059723768974	0.289511699986771	-0.89408930187968	-0.819046853294197	0.376600407957839	0.491424694020088	0.04429620046805
gene11500	0.358649678274484	0.965219508573293	-0.735310415534546	-0.166762329216657	-0.0601269361425966	-0.576630298260284	-0.620634810418083
gene11501	0.675079273887043	-0.21240628532323	0.319600374431445	-0.522683731086486	-0.697104907082529	0.238170918737772	0.925819882487153
gene11504	0.542175259259267	0.972620522927385	-0.445475394491812	-0.128364597487012	-0.478979104508567	-0.766339806194652	-0.39075510517482
gene11510	0.717247679109618	-0.216048934871629	0.215960895542561	-0.633969214135017	-0.624603660067571	0.344588762262514	0.954812132677367
gene11511	-0.133100188280811	-0.861797672269687	0.78474193640124	0.0748109382497669	-0.208446644659926	0.4693232835542	0.765457736503225
gene11518	0.210977363559033	0.134011426463146	0.676842545084205	0.37216146117751	-0.877297585587942	-0.668527936986009	0.212331953811851
gene11519	-0.71412531487596	-0.429475513767694	-0.246426804920429	0.170469243475544	0.989213166628026	0.550124478166712	-0.384248664831463
gene1152	-0.851592527001567	-0.436612837892765	-0.0959694921499641	0.392012446659773	0.949416555255309	0.391363725406249	-0.491008465649614
gene11521	0.685651785823572	0.934855188650139	-0.481401949537055	-0.30206542754091	-0.530283948171141	-0.639212860797478	-0.218895365468746
gene11527	-0.913662223111229	-0.43543802564786	0.00805345853644215	0.519678476142578	0.894657143280364	0.284039860423156	-0.536915081866878
gene11530	0.468415447393445	0.997386517181115	-0.644520387352917	-0.181929077702815	-0.24547044809153	-0.65940597965218	-0.522374450845308
gene11535	-0.356134167521845	0.0361941308466812	-0.703368607664458	-0.146524956047422	0.921495118115056	0.415227733622239	-0.514389218995422
gene11542	0.608737362529119	0.986004610987198	-0.678122513839423	-0.339057958603454	-0.31074167290329	-0.571178142397634	-0.375861934594004
gene11543	0.462029002436652	0.986491652412324	-0.486433182374527	-0.071993227743308	-0.386980733571607	-0.776552066138168	-0.491475393045186
gene1155	0.472290376317512	0.998869777049213	-0.609947065272541	-0.16094350384458	-0.282491856370567	-0.688602229718101	-0.513506245727635
gene11563	-0.33382185212891	-0.358850555092867	0.953658535543425	0.711688630563869	-0.484792925348088	-0.410041854175808	0.146103124296924
gene11565	0.632786391265468	-0.102854481129968	0.466455538978973	-0.307370912446089	-0.863232822543567	-0.0423557098688679	0.811516933538504
gene11580	0.732332815190671	0.954059161728369	-0.637005451459698	-0.441134687245881	-0.425056546111382	-0.522205886149857	-0.215585554791215
gene11581	-0.532881532206291	-0.977904880005935	0.639280872955543	0.248849459786349	0.28720031162415	0.616782692041079	0.438740534556392
gene11582	0.530190837816734	0.990968651193763	-0.613159690433745	-0.220386659481729	-0.31743245356926	-0.655788626210041	-0.447869348499312
gene11589	-0.000182832609109937	-0.849960626143377	0.429252398533653	-0.280600394005627	0.0299474236808884	0.788753492654952	0.827492759307721
gene11593	-0.206433499958481	-0.936554058123712	0.630744249673885	-0.0184778238366184	0.0332206315328787	0.673458927918529	0.730756687127395
gene11599	-0.418719843838635	-0.0587730270763721	-0.635981701236048	-0.109185269607429	0.952653630975877	0.467615447881762	-0.481678779856923
gene11603	0.599151776083224	0.979608822898756	-0.710940197522671	-0.357695876403888	-0.268932146351046	-0.538693969298785	-0.38542857199835
gene11605	-0.861459779573706	-0.47444139193506	-0.0308467331947684	0.419025799583461	0.913725068393987	0.384425442848792	-0.456556711995487
gene11617	0.588445723382529	0.994055730202843	-0.612624048780187	-0.268301528490082	-0.363298338916081	-0.642608541221506	-0.392394905176277
gene1162	0.606566125849752	0.990984074713593	-0.583991822737526	-0.267469300431175	-0.402717912279573	-0.656246673091197	-0.366391979883029
gene11626	0.717351522909596	0.715634005325092	-0.898163062991491	-0.772193520364285	-0.0389722698354497	0.00764491000593645	-0.0651245545034882
gene11628	-0.488309008591407	-0.277322891623541	-0.30949398535543	0.0291357493128825	0.802874767046914	0.469182387285697	-0.303900925629027
gene11635	-0.62551606083079	-0.24281451482308	-0.423848193905456	0.0956945360846979	0.997005805185276	0.473418302770624	-0.491199393018794
gene11639	0.495081320313933	0.981576019260228	-0.449205468854373	-0.0805623298421697	-0.445146791152164	-0.790402421125965	-0.447405578370557
gene1164	0.233244775399973	0.955151907675764	-0.51776763343403	0.0858886941419373	-0.171938590455835	-0.783112745248221	-0.700889892418783
gene11649	0.752036902562908	0.944145957582321	-0.620596053365669	-0.452975717987376	-0.450277303992752	-0.515832742240249	-0.183892417420671
gene1165	0.312868028017992	0.946425934662972	-0.76689623462635	-0.165840864343232	0.0137761186083618	-0.540356827334868	-0.655530956972886
gene1166	0.829213515687498	-0.0618590601150472	0.0368005969933432	-0.752418888842709	-0.615702266301704	0.320321732710845	0.900020551772027
gene11660	-0.787376025278021	-0.523958626550971	-0.104339366951617	0.268092155340511	0.955402277389551	0.536651899799619	-0.350025509610488
gene11663	0.553035060905281	0.994309326525656	-0.619469221298631	-0.239428123244612	-0.330751758755777	-0.648936337581673	-0.429994958636796
gene11664	-0.242124198801848	-0.207011798663192	-0.625101328486981	-0.358633704929052	0.888747192968837	0.714634717361478	-0.170052610170634
gene11669	0.480895696269585	0.999189372319866	-0.614522909190714	-0.171540291900938	-0.284538246076946	-0.682562351308495	-0.506060747266705
gene11677	0.457287305079297	0.996984667031206	-0.639715873780772	-0.169763237079955	-0.241638110619709	-0.666283869117785	-0.532315338394182
gene11679	0.949458242112606	0.716280714164435	-0.406345598584251	-0.634746172448167	-0.683889135992708	-0.322494923485434	0.255121352736583
gene11684	0.468440555111323	0.990723175442645	-0.604549740541245	-0.163719076950022	-0.280704437699786	-0.683498963676537	-0.509298023499523
gene11689	0.122125983586726	-0.695592182971597	0.736537228696623	-0.0692488770076372	-0.436251677507666	0.368771417511928	0.867691769215927
gene11691	0.42127831200539	-0.514871037815644	0.525801370204053	-0.359773146237886	-0.549092964923606	0.3951104592339	0.973617951899722
gene11693	0.480317510870819	0.999019933139355	-0.604635642794762	-0.164391849268001	-0.293598646351885	-0.690572586547964	-0.504624334649259
gene11694	0.078306615117263	0.822655868131837	-0.802413894730454	-0.0657245742515317	0.285996008770462	-0.420043054117182	-0.789128946362748
gene11719	-0.68302170753245	-0.955869493418166	0.50817238298134	0.307389392376275	0.51478541986191	0.646918848812252	0.244531596117357
gene1172	0.49002507042651	0.998984902972373	-0.577303824561023	-0.15428895510984	-0.326955601909723	-0.709933507820759	-0.49009281131621
gene11721	0.616913047652992	0.985764211000511	-0.664698394201373	-0.337077809441703	-0.330154989692999	-0.579725307265627	-0.365277757268455
gene11722	0.593891361396763	0.993761343023558	-0.608124284700035	-0.270843393922623	-0.371333534595557	-0.644011044512439	-0.385752790389742
gene11724	0.593703984953973	0.981474293035757	-0.609224102300409	-0.281375302636258	-0.363963878498176	-0.626643183024514	-0.374660153241346
gene11725	0.617215682990234	0.979074000633345	-0.611237233057735	-0.306929284097145	-0.377865024803809	-0.614192930234309	-0.349200935529097
gene11728	-0.462924576543734	0.127112968283734	-0.64679439909566	0.0500287550253674	0.898820339089792	0.212727328205603	-0.692757565431348
gene1173	-0.628345009023613	-0.82998181851013	0.910038300768106	0.621434022507186	0.0213566185926882	0.165467893921789	0.258775658152631
gene11730	0.473964701097742	0.997424260969725	-0.607599997578894	-0.163866854445558	-0.285309095933996	-0.688207783090986	-0.510237022478794
gene11731	-0.40036826171793	0.0447488872664651	-0.680479811723237	-0.0849407352562247	0.927758201963132	0.370941434597098	-0.56277110518805
gene11735	0.380477910508197	-0.60946070253727	0.311100490507623	-0.537316184608757	-0.263123864275824	0.685875586293219	0.978988397804065
gene11746	-0.511171517970501	-0.344501508654082	-0.436053450589434	-0.0840691505822201	0.977400132512639	0.65720864908846	-0.287376397904593
gene1176	-0.122460349952859	-0.511414492447516	0.967056807445044	0.429817287237275	-0.573735446257744	-0.147624057742493	0.497473522925918
gene11763	0.473599215298997	0.994301243117651	-0.605973470340004	-0.164851661996561	-0.28488405991706	-0.685435337846135	-0.507670205933885
gene11765	0.772965774848626	0.930254117702926	-0.604635257087603	-0.468313186649662	-0.473712406183317	-0.503337133665764	-0.147573950360685
gene1177	-0.89307726567314	-0.568159774123049	0.715418058576272	0.901272050737179	0.268179736509675	-0.112323669118094	-0.275423886059376
gene11771	0.531925673345106	0.988550205180362	-0.698991116553879	-0.282464543074205	-0.235463301305545	-0.582717994783072	-0.460052834869238
gene11772	-0.344241147161862	-0.975305917701709	0.605707551772201	0.0608211178895181	0.178561911994069	0.700277949862945	0.621141202379207
gene11773	-0.363096466331536	-0.0703645151357404	-0.659192876743287	-0.181330738478882	0.939933008498408	0.520124791747566	-0.419432535410528
gene11778	-0.801570034366566	-0.62560480782906	0.845254386778515	0.870375500256645	0.104688782102131	-0.112920586577002	-0.109437744291501
gene11781	0.476632532237235	0.998848327344659	-0.604014475692301	-0.161257816287834	-0.291413950834798	-0.692053477650771	-0.508042103056087
gene1179	0.637092823861601	0.920355721631209	-0.311653417433433	-0.153798953858225	-0.65048811823687	-0.775323644456853	-0.225458497049443
gene11790	0.467217075693466	0.999237515300707	-0.604665062511671	-0.152418559222942	-0.283951959065835	-0.695087921695803	-0.518142551756694
gene11803	0.462049363151125	0.997098921644124	-0.571739317794459	-0.127692268520285	-0.31080184653231	-0.720803873969731	-0.515539426506086
gene11818	-0.0223352027230438	-0.825474927403124	0.719935981762008	-0.0442705726517645	-0.24622531567522	0.510492302973722	0.834130315659904
gene1182	-0.210764046961041	-0.257831996300872	0.92313633869232	0.650571230732279	-0.598721601887968	-0.480966411608807	0.175714180602269
gene11820	-0.527299393255759	-0.32503136798583	-0.441562091838911	-0.0598065712991247	0.984340164461921	0.6303730108435	-0.321823608840809
gene11824	0.478036992513268	0.998713038152649	-0.60818410555023	-0.166124372690283	-0.288436928886373	-0.688104063856922	-0.507317467912582
gene11825	0.517269878216744	-0.380706949900896	0.513620345959638	-0.362660648614656	-0.677886482794691	0.256034789180163	0.949834336272199
gene11832	0.825479656185226	0.892732344912438	-0.639441635400141	-0.566353892400657	-0.459363613077341	-0.407443246702931	-0.0672039156727226
gene11839	0.352195862666371	-0.526488841798285	0.63748628403476	-0.229598179712689	-0.599455258914575	0.296888919787134	0.933630959176054
gene11843	-0.403208392233281	-0.00848536376120117	-0.663503553148045	-0.107235042910571	0.941411795725448	0.427602583902951	-0.515447711389947
gene11847	0.409135682975149	0.33474935325938	-0.926398536770114	-0.777867402952961	0.415661525653682	0.444116560359407	-0.0437225734434172
gene11854	0.709872908822022	0.961429995716399	-0.650529733923636	-0.426363778925279	-0.399317307168375	-0.528103568820885	-0.247144128981389
gene11855	-0.811471685538465	-0.587837663698878	0.827734632588197	0.891753637796486	0.109538399292492	-0.151857780811413	-0.15554728781476
gene11858	0.502532846746215	0.999508153347245	-0.619979928057998	-0.194072140955912	-0.29539180943177	-0.671266611084315	-0.485198056069742
gene11862	-0.651303576454529	-0.306594897651751	-0.371720117407843	0.111648860405501	0.999200487552536	0.508450151417197	-0.451413176577516
gene1187	0.538959860199759	0.974998007578758	-0.447816718375295	-0.12358170568908	-0.474544078932354	-0.767650466832872	-0.396845605985762
gene11872	0.761290109943472	0.916539946723797	-0.717461558410236	-0.545451844700594	-0.349159760338403	-0.396004414425014	-0.167100063353793
gene11877	-0.0665868015936194	-0.770432096448151	0.03525020349608	-0.44219322030747	0.417059700520129	0.985445969575835	0.621791441786882
gene11890	-0.395145453090411	-0.966222139944824	0.695714461284412	0.173662336594827	0.12647422260608	0.59834297342876	0.577591988197937
gene11892	0.475539851449664	0.996476650389169	-0.619460924562154	-0.171866225277218	-0.27433193303741	-0.676344533239254	-0.510017603955096
gene11895	-0.460241138191554	-0.642852506849892	0.982003965477423	0.650416186392321	-0.269239977242457	-0.0915322618630668	0.27529726772707
gene11898	0.820573235868792	0.854210235612557	-0.69479134180018	-0.625981140788247	-0.382503652635322	-0.311127126801345	-0.0474064675117084
gene11905	0.180055200106973	-0.707426431398562	0.657677239588073	-0.185718402434585	-0.397807327256763	0.467554795464782	0.92314728882238
gene11907	0.670273406644202	-0.251698510441032	0.28591003826711	-0.570043603121174	-0.638345940014991	0.320396588405744	0.951511916293337
gene1191	0.620567476992512	0.987645568832023	-0.577422844939221	-0.277048050589426	-0.417306129149231	-0.652429648392967	-0.348188445844355
gene11916	0.549508212148784	0.987866331823801	-0.677435852127422	-0.281122425996887	-0.268891869346515	-0.593439956408158	-0.437830365305254
gene11918	0.544125153465111	-0.439784129465601	0.300122351279799	-0.575088227968965	-0.461710738041159	0.519413451456534	0.9924211717249
gene1193	0.60594414993389	-0.356227551578099	-0.00794379546828184	-0.783795852198197	-0.253886613967538	0.681462612821227	0.927389469389948
gene11932	-0.613116305260612	-0.364474508782458	-0.362546020319602	0.0456290129784214	0.992696692094659	0.590705015854228	-0.360009867442562
gene11935	-0.256949965024112	-0.608206535805605	-0.25846262225518	-0.36532346375411	0.755762659799675	0.947383593723779	0.23423786136193
gene1194	-0.546259119973961	-0.915998357457975	0.262354268282892	0.0428828338692303	0.629099325390869	0.839672677847567	0.30494092496853
gene11941	0.462212288968574	0.990529864470938	-0.612726794221697	-0.16275763764837	-0.26803685098441	-0.67847705423924	-0.517068156068595
gene11943	0.0980901488761139	0.884147564640761	-0.578365434818692	0.119858249607078	0.0243092929477578	-0.680125026548616	-0.785337807185515
gene11944	0.458367868517607	0.996159011461672	-0.572030875588586	-0.122408885278016	-0.30728108904183	-0.720845529627288	-0.518853456966226
gene1195	-0.474771656416351	-0.956861313752561	0.726953525913782	0.275775572798663	0.149192508859368	0.535164701194933	0.49376984041299
gene11951	-0.421496114247571	-0.0590514585634074	-0.634961261382489	-0.106460861941537	0.953761966241814	0.466244796920155	-0.484140457178567
gene1196	0.501220378329908	0.999779578346859	-0.603436045338381	-0.181806632714091	-0.310680784577044	-0.685949108544272	-0.48403474990609
gene11962	0.508988717659306	0.992389630080288	-0.645301151849148	-0.219692380833839	-0.271903039968316	-0.638731522937681	-0.477234217038589
gene11964	0.623794239350339	-0.36360392050276	0.140675074136088	-0.703615981427043	-0.406690700408614	0.574291253053228	0.977707189895128
gene11968	0.477376266670321	0.998433662340344	-0.632672748231817	-0.180200763845847	-0.264061674933387	-0.667722456584946	-0.512088689819144
gene11969	0.0297256626123246	-0.0894689352906452	0.824269885732395	0.486953441058951	-0.769276624045195	-0.548537777296245	0.252544138689911
gene11977	-0.372972822115008	-0.595890432571351	0.992011390500674	0.613698435949441	-0.368072460613364	-0.134768554652351	0.323223966544642
gene1198	0.360668007668938	0.886133078533527	-0.175580069956721	0.162786191194961	-0.559098869871517	-0.930157524078966	-0.45103679187093
gene11993	0.932673634489944	0.759254643858082	-0.447871272631496	-0.618425115006736	-0.653715567716081	-0.351761614300289	0.19198174082009
gene11997	-0.151593992667303	-0.898666322322389	0.316026459436753	-0.259384783157432	0.275898059042488	0.89850484194149	0.697779989014222
gene12	0.502089330860618	0.998058936422496	-0.656159004117599	-0.219685571388945	-0.259519311593394	-0.639876495069291	-0.490774173625458
gene1200	-0.261676099311531	-0.476485300091793	0.985544019572825	0.590130834885142	-0.507419457039473	-0.25498309597911	0.328763672676451
gene12005	-0.528051816288682	-0.979705507308397	0.719453207397365	0.298847784971354	0.208702113596964	0.554969279822856	0.459671875587375
gene1201	0.948633361874483	0.748247822823922	-0.490837693002903	-0.67197572400146	-0.618387395370639	-0.296116574428401	0.211020137852412
gene12013	-0.334341867691724	-0.177829189002163	-0.615266574058887	-0.251023802271506	0.932290672044776	0.637541141370956	-0.287238359580998
gene12015	0.875214974069709	0.840940910312497	-0.651636637609761	-0.654696352052094	-0.457787589090665	-0.312305911339853	0.0265905257001321
gene1202	-0.207366053162087	-0.607673881247132	-0.258314939990713	-0.40872888549794	0.718950996743398	0.962773091184896	0.284117755922139
gene1203	-0.82771451423761	-0.526093758834956	-0.0636875851078088	0.332100728458503	0.947412659341838	0.493240720689031	-0.381684992784077
gene12031	0.66628286155377	-0.300320651396201	0.149452462471756	-0.692729513316549	-0.47863475120752	0.496679184945326	0.966600383011188
gene12039	0.493022331147948	0.980873069594209	-0.500189955500026	-0.119427188578009	-0.393941709067336	-0.747567024752371	-0.456973865406288
gene1204	-0.100282338381708	-0.862820452894535	0.751487640128713	0.0207175587958294	-0.199233939518139	0.50995795922362	0.794341818912099
gene12042	0.439778316234298	0.991182194450588	-0.584784823221826	-0.123260100432381	-0.278595374062371	-0.709607680386645	-0.535391610759284
gene12043	-0.354849004686329	-0.970824508039076	0.653640770525482	0.105551525042675	0.138663621564762	0.653221453371594	0.615529525476693
gene12046	-0.852894217660808	-0.784814181392304	0.266276689785679	0.407215278121189	0.783291099707456	0.561144790742254	-0.120777833284693
gene12048	0.321966810260444	-0.377346630841762	0.743103705127391	-0.0308704005690651	-0.756706029529504	-0.000276776446749685	0.789232397984825
gene1205	-0.334970855236601	-0.242844669636915	0.904291248846467	0.759286041089275	-0.495829869351919	-0.524929915498331	0.0336593974054753
gene12057	0.548100968975528	-0.388520294133867	0.427178124689471	-0.457195134507286	-0.612939663550795	0.348294977403869	0.973375096393294
gene12068	0.674252323841215	-0.291244743406834	0.0102126304502178	-0.788941280695005	-0.35619668068393	0.600373170025889	0.941747554149358
gene12069	-0.35505567384726	0.0209833405881158	-0.697474411997876	-0.153857733651023	0.923096624825587	0.43126104274613	-0.498649058513731
gene12070	0.531928161007381	0.997179204052374	-0.601704235015684	-0.210962303811946	-0.333532296678248	-0.673981382001665	-0.450343287155536
gene12072	0.0648857834988476	-0.699977869268656	0.790818345436026	0.0136640802188586	-0.445141978676218	0.311097294618026	0.823426267545003
gene12074	0.38841777369636	0.970673201285929	-0.657170621049221	-0.132829657954791	-0.160613390689532	-0.638942697960523	-0.581772707120504
gene12076	0.578844782472294	-0.323356913332378	0.437717765368039	-0.432846562688475	-0.679924441210146	0.262224321462036	0.94870165849327
gene12077	0.650799812664972	0.878515372778869	-0.230240243231621	-0.138048355750506	-0.7170624339512	-0.781464252741093	-0.160409923368353
gene12080	0.650253222072245	0.961274762822191	-0.650845787829723	-0.371095727860589	-0.354564973468256	-0.546114277851958	-0.306791334512798
gene12082	-0.617258101211814	-0.35126524600478	-0.370606572021852	0.0518000619143765	0.996151800926439	0.578446653309756	-0.377278342153726
gene12088	0.785590349568788	0.808619427406977	-0.43925509232767	-0.450228276074502	-0.580983368189461	-0.473734466375642	0.000799898801138621
gene12089	-0.240581082919514	0.460228203885749	-0.790374927465733	-0.019224722009958	0.699045620780935	-0.045456492032602	-0.788750703370364
gene1209	-0.23644078497331	-0.851484272601744	0.871731606270068	0.232793043057281	-0.22059006409982	0.351028048126212	0.66729385092483
gene12094	0.449344643022208	0.995603475193687	-0.60619455061007	-0.14018004697739	-0.267493121554668	-0.69458209032993	-0.532967514920625
gene1210	0.915141880248081	0.2817929829956	-0.174544270858855	-0.733102046799299	-0.657050857828739	0.0576606202197142	0.643945892860011
gene12104	0.396247934312311	-0.441854360572196	0.647911498257004	-0.203030510871478	-0.685967746518735	0.188827373504834	0.905076538389434
gene12110	-0.354453687648821	0.132473823882559	-0.728701351445344	-0.0997830762658246	0.894687259494995	0.307419661279591	-0.602306644643906
gene12114	0.470959271235558	0.979604636893543	-0.746944526398821	-0.267940672311884	-0.13913404552942	-0.549921814674834	-0.521605445934708
gene12124	0.186038250179164	0.932979146669162	-0.662866316958387	0.0103049057758533	0.0141828288560353	-0.648925868216501	-0.75399506441847
gene12129	-0.339814924246068	-0.0260001995903903	-0.679755177556058	-0.184553577387024	0.918618712861102	0.484947537977757	-0.438911627633668
gene12131	-0.344065067568005	-0.582658670324603	0.997016365906016	0.59808632731397	-0.401485173417039	-0.147349223391409	0.341931610111223
gene12136	0.458059908817809	0.98705690782397	-0.581394627003448	-0.135535904040838	-0.292739953690806	-0.700535123363734	-0.513049011322072
gene12138	-0.187066645595451	-0.777452289347636	0.916578600965046	0.271429728437679	-0.338409858642844	0.231004267245774	0.659234279512941
gene12152	-0.230086745504098	-0.720992608823012	0.961395789496483	0.378877251388794	-0.379264257267303	0.104322056975311	0.573363165385282
gene1216	-0.614295049668652	-0.349536319532311	-0.370902135527424	0.0502346642895378	0.993421891289464	0.577382601100025	-0.375599651060473
gene12166	-0.265560798933393	-0.946335179527872	0.415800854269076	-0.122956066609807	0.29022400222762	0.845506427559197	0.643096865940872
gene12171	0.113731933480801	-0.795935186537106	0.361973453234208	-0.391504238189901	-0.0181433993453292	0.808157511792	0.882994657267949
gene12172	-0.614631864096556	-0.0947343402051325	-0.487941016943279	0.144339451987709	0.973590189395871	0.330813941751767	-0.622527183451754
gene12185	0.23050028996258	0.0575219285407941	0.712556039697501	0.330161440260998	-0.886617972325794	-0.589735451401218	0.305636678690265
gene12188	0.100039475749563	-0.735087199026505	0.725511331395918	-0.0869404744513721	-0.388346728333992	0.424252269331805	0.879039991102987
gene12194	-0.123010508463483	-0.838870108552475	0.796310145252284	0.087195784576317	-0.237711337246121	0.433306260388026	0.757764461824818
gene12199	-0.474260522653446	-0.158187728781546	-0.563685502131022	-0.0770997809846582	0.975771775060713	0.523615415865293	-0.437387936000275
gene12211	-0.509467751871758	-0.611564461347095	0.979194897943662	0.714338145374822	-0.246692528479265	-0.14757251360615	0.196840652010348
gene12212	0.92301324769976	0.156391799005814	-0.27337115726154	-0.900549337322778	-0.500106562127268	0.312750581065969	0.747663447057153
gene12214	0.464956260707095	0.996256253271646	-0.596040218429615	-0.143957840951667	-0.288859535534101	-0.69882514345077	-0.516482852255607
gene12220	0.568732036181351	-0.417382513711332	0.231773783109128	-0.625313487677185	-0.425846958494224	0.553135870401706	0.985043520410428
gene12235	-0.480025225221717	0.332726743416003	-0.240421464804224	0.471170354151656	0.409036739704534	-0.404889931900781	-0.821400742931539
gene1224	-0.351681300234565	-0.698396125843856	0.983121990885511	0.51726447744628	-0.322420246924454	0.0173850472199854	0.434417840439068
gene12242	-0.521916530795217	-0.732931541673516	0.973731245605915	0.637704312127974	-0.169569047286379	0.0155437960143786	0.290711886485503
gene12254	0.295112244733029	0.94980779715407	-0.437851197326857	0.0805905800171444	-0.291577475694844	-0.821117806837028	-0.619559493155562
gene12257	0.465375073347165	0.998838931277138	-0.613464432920783	-0.156580857141633	-0.273853425373654	-0.68792229503481	-0.521283191328965
gene1226	0.938721132188994	0.721551589195386	-0.345452570042049	-0.580952449431312	-0.737375945879171	-0.383461298333024	0.24984421560982
gene12262	0.476692776869603	0.999585935166982	-0.610968205604542	-0.164684258695901	-0.285070685835011	-0.687293025386515	-0.509971383414529
gene12265	-0.127677513270634	-0.889372612295132	0.726771849384698	0.0109587268238024	-0.141742298455388	0.556761394221387	0.78547398157464
gene1227	0.739198309965083	-0.210826505833127	0.0438346888494282	-0.769582042229292	-0.478274175419724	0.485951971568653	0.94233629265013
gene12271	0.603635156073241	-0.383775662708844	0.133295092238727	-0.703876167179527	-0.37464670538945	0.600540917807008	0.973740044576354
gene12282	-0.216153325724659	-0.481409782985864	0.983075488117624	0.544211928067038	-0.536058372421163	-0.231614152019475	0.378790473612664
gene12300	0.49131286944478	-0.505334069506584	0.297733977454654	-0.57331928062673	-0.386254454650681	0.592673519764925	0.996442100833167
gene12303	0.365099903298567	0.938513288251109	-0.310550754577647	0.102045538642086	-0.460027573822322	-0.888364203455652	-0.516603244208595
gene1231	0.195701219962347	-0.687179305322404	0.661915418082142	-0.181609895114796	-0.423578269586013	0.44210955678048	0.921802187664231
gene12310	0.921715337542134	0.783350336760499	-0.514796399285712	-0.641718922859468	-0.59308400795414	-0.331706063019788	0.148913992286893
gene12314	-0.611037101185821	-0.483968573013174	-0.27760973981893	0.0200530503537445	0.970851819238904	0.681473321469007	-0.23735742922016
gene12315	0.472598876354356	0.998993094213	-0.610739495896621	-0.160843856004053	-0.281925040905146	-0.688025388927374	-0.513647080965058
gene1232	-0.566252117258645	-0.632756330500032	0.973174275127499	0.744964101943773	-0.188735754788922	-0.132734503737027	0.157191240331542
gene12322	-0.364087951402728	0.311345615085032	-0.72256668512527	0.0327902162718776	0.802136630882589	0.0584426544111538	-0.76935224988086
gene12327	-0.159952499474891	0.448617876427758	-0.854307974942894	-0.144165496291707	0.706616083381616	0.0482310262364949	-0.707814105886563
gene1233	0.266282448939754	-0.509317490264768	0.749918293609999	-0.0645776977356433	-0.653772020934656	0.153160189632037	0.850996976257539
gene12332	0.41233346669525	-0.557914606660476	0.448510682978308	-0.434235737141287	-0.444762721755557	0.514511397101059	0.989670685657403
gene12335	0.670603586212965	-0.303038003027395	0.110346984631584	-0.725832839081824	-0.443310530591242	0.533387225867542	0.966386044679487
gene12341	-0.656056082650786	0.00461131876930699	-0.457090731290193	0.267852844222921	0.922347400831235	0.158317531593954	-0.747383023430437
gene12348	0.491216481322242	-0.499053724112565	0.148396902293357	-0.672266312519026	-0.246004531895732	0.706716469197368	0.964677950171118
gene12350	0.429652300386757	-0.565143466265616	0.325560614603317	-0.54067835631418	-0.336329241574151	0.630217614105229	0.991973421766325
gene12358	0.364370393518894	0.977232383002129	-0.570981024818002	-0.0572437792149782	-0.228956383614758	-0.72670220630902	-0.59684411080621
gene1236	0.522090559851714	-0.475737517896912	0.205534051786677	-0.644720647248578	-0.335455612032221	0.639010792957091	0.985531544211418
gene12369	0.69364185556006	0.962218407385312	-0.52436305336179	-0.324479526379171	-0.509337034973074	-0.638517250795832	-0.242217423695489
gene1237	0.010982082546357	-0.664362843134344	0.875166708808498	0.143880937786049	-0.504846298908004	0.17610340446495	0.751807287466686
gene12378	-0.290383414390891	-0.00351741958067849	-0.708468830786182	-0.233150212107276	0.898922118701698	0.493653013572344	-0.413825660303915
gene12385	-0.617725992418633	-0.350523241016832	-0.359173477341319	0.0605504055810056	0.984947162136306	0.567965784928687	-0.376807549002004
gene12390	0.384741154109171	0.981556825757597	-0.478597666242064	-0.00337226624310498	-0.334926539888916	-0.801374977279028	-0.56402611060493
gene12391	-0.386578163966304	0.266656281707629	-0.704487828925207	0.036686719350728	0.824477828925908	0.096877984672039	-0.749104412144525
gene12393	0.18700401848514	-0.422776226651342	0.839467570368253	0.126307402606979	-0.725778982095365	-0.061675260666237	0.7098148383073
gene12398	-0.650810851667508	-0.167378295503915	-0.432880207149237	0.162325717737296	0.984583163946017	0.371496887933141	-0.584883711345002
gene1240	0.78907129721437	0.917040295186008	-0.597957944135496	-0.490284665507805	-0.485169666116208	-0.486054948758362	-0.118164041430807
gene1241	0.991557638196093	0.398983097642143	-0.320880845137387	-0.828782501529836	-0.632040620429916	0.0470971295374185	0.593345784686338
gene12415	-0.875105465406745	-0.500157677046593	-0.0182879078669433	0.422645822011463	0.924680702676754	0.405431467200755	-0.444914312968737
gene12416	0.619507638386435	-0.363664340692144	0.164101465066941	-0.683758750994074	-0.425732851273275	0.554147506526846	0.977700355149077
gene12418	0.371460057581715	0.906335720821916	-0.323915482371137	0.0662550299959796	-0.436149548479326	-0.833147427086519	-0.485035441550574
gene12428	-0.506689698796087	-0.938817704617686	0.333720804875211	0.0402811016283723	0.543394706427762	0.825385258653008	0.378393319340118
gene12429	-0.186069436866616	0.0117486807282676	-0.716150507966167	-0.323968287981819	0.821706988275989	0.512811844513483	-0.323207552105425
gene12437	0.264490876518945	-0.667015052074156	0.558212987415734	-0.301863776194995	-0.384504247124662	0.52268484009644	0.95568003833943
gene12442	-0.200567312774859	0.154162753240473	-0.801480288377816	-0.270993329906897	0.83933028359211	0.387288733070006	-0.479203137660858
gene1245	0.488987101175948	0.999458042342651	-0.619480482312457	-0.181470559148706	-0.285767979802253	-0.675980519397399	-0.49885821834731
gene12455	-0.207586655022334	-0.9312716678462	0.705916376375438	0.038818880890551	-0.0407135262303267	0.603949087318697	0.738097830249412
gene12457	0.74159978731654	0.934054626674396	-0.716034769820948	-0.518158961218651	-0.345512693288309	-0.427516971304634	-0.202358073979189
gene1246	-0.452385876365489	-0.388797400492432	0.945875111281816	0.791233282452676	-0.37378355107975	-0.401565802501673	0.0513512526211536
gene12463	-0.835231533247438	-0.87794459800303	0.571990670354925	0.538293632526389	0.523152794922463	0.44031611566175	0.0328195560606538
gene12464	-0.510752746527337	-0.93987470158282	0.312856984157228	0.0288223632359069	0.56628704141589	0.841250219161679	0.370954181087395
gene12465	0.477889472243702	0.998491701565359	-0.612293911276019	-0.166674320927315	-0.284144404864216	-0.684596497122284	-0.508265539132658
gene12469	-0.84377612386862	-0.847950870975652	0.694397917914314	0.65121478635198	0.397501312235749	0.296446896395377	0.018958655022305
gene12473	0.311248742275159	-0.507988425091239	-0.154314999861736	-0.730717050137186	0.183518049272431	0.910781131871625	0.738841367044531
gene12485	-0.637497986689389	-0.398661990803709	-0.324179694985615	0.0696776010692094	0.991047021346758	0.597703002003406	-0.347590416784032
gene12489	0.70879103367589	-0.253919627626109	0.112976867106567	-0.723165408810727	-0.500411314493433	0.476511636678377	0.961389498268028
gene12492	0.607765164018771	-0.381253496922905	0.200133638123119	-0.660624256351885	-0.442902929084884	0.544069846804378	0.987568734607689
gene12493	-0.559200810584816	-0.403986050740119	-0.369274526146239	-0.0346792593852629	0.979491092718125	0.666853706070536	-0.271459078384699
gene12495	0.500500307291814	0.995551982840795	-0.582558536687554	-0.167646213225028	-0.327529267694018	-0.696976081204194	-0.47699689084263
gene12499	0.513313400997788	0.99562360799519	-0.672116821467942	-0.241121605655009	-0.251071431117628	-0.619693446612827	-0.480004810852952
gene125	-0.255148077577217	-0.159700253819729	0.86907910900538	0.719600870689034	-0.564608308490261	-0.582762976872455	0.0343774058302872
gene12502	0.629547976190364	-0.258773418869813	-0.206170909347475	-0.878740637132382	-0.13108069989749	0.721559348210107	0.831065211926503
gene12503	-0.014758558736263	-0.540077781958127	0.928769777710305	0.288015074399349	-0.60118867113833	-0.0421783912846322	0.625401113612932
gene12504	0.42223592909236	0.942834109582031	-0.316896897687037	0.0469966815895756	-0.498775715693261	-0.871152204908304	-0.463867959784565
gene12506	0.414849344953965	0.975659119491173	-0.475093538973432	-0.0327639503554341	-0.358024741607509	-0.787041530773715	-0.527476053105509
gene12512	0.461435082064422	0.998699173729582	-0.593956356667042	-0.139851859691782	-0.289785381820366	-0.705072644484312	-0.521644035591229
gene12518	-0.435122702495327	-0.641447852629718	-0.182722991440549	-0.178269375270369	0.832526577312414	0.872844163621431	0.096573012677031
gene12525	0.485629751522292	0.999721865814874	-0.614467167759793	-0.175070312427554	-0.288375292325574	-0.681731608928863	-0.501636791129328
gene1253	0.232551834014121	-0.56853232262909	0.748668316134399	-0.0758125646228685	-0.595606506749625	0.223991567795833	0.869568902674176
gene12532	0.476522145290768	0.998301197815693	-0.610600033816599	-0.165052200004325	-0.284734136522383	-0.685967960332878	-0.508834208097695
gene12533	-0.435312669172182	-0.0800737286590043	-0.618974000203082	-0.0962355230252242	0.959577871821001	0.476729957786299	-0.476892679657535
gene12536	0.632403772939255	0.977145455518749	-0.534445034235628	-0.268352360801264	-0.462037631363569	-0.66977287312068	-0.319238146544713
gene1254	0.475119893105023	0.994056626922864	-0.532773250035825	-0.113400397131065	-0.356272937675182	-0.744438794663536	-0.49282737532093
gene12541	0.565322653356393	0.212917684479632	0.471785660831798	-0.0282672011977706	-0.981338011807516	-0.490712367749127	0.465348235226801
gene1255	-0.639957673575682	-0.359455970280627	-0.349824151715237	0.0807078184623917	0.99729997995935	0.565051659528933	-0.389301007739864
gene12550	-0.444004066955842	-0.13154158496065	-0.592217144354715	-0.105429919645851	0.967043818757452	0.521084664918074	-0.435352734730636
gene12567	0.290790969981776	-0.577402410054293	0.671855056049627	-0.185462728998163	-0.560949499015769	0.316997025693508	0.922532140931817
gene1257	-0.737128436736618	-0.0894121976229774	-0.353362557188859	0.34811312109779	0.931478529638835	0.173658219117254	-0.727660721148014
gene12574	0.687740535226447	0.959986503425969	-0.592001114915297	-0.364694762962103	-0.43864568161928	-0.581276869805426	-0.257693758913112
gene1258	0.480332479448635	0.999258747546631	-0.612725624222308	-0.169641753849137	-0.285812126741404	-0.684075705569066	-0.506278986118955
gene12581	0.473039821982692	0.964700318084512	-0.637175525415634	-0.2044513324373	-0.238833773753682	-0.620296826162673	-0.488126775553922
gene12582	0.575642325262963	0.978663322733865	-0.613858520763728	-0.26967645343294	-0.343676303976338	-0.624898212961915	-0.392325864048717
gene12587	0.451234998206268	-0.53203252052184	0.133569824583309	-0.67036286327088	-0.184747648252356	0.750738257146874	0.951199979536828
gene1259	0.634187249308643	0.984872070025277	-0.616061335842577	-0.316535321252677	-0.388959960036228	-0.612611820037943	-0.33853424479504
gene12592	0.474609815750633	-0.502312748160587	0.408369471903359	-0.479875380376468	-0.481838833243463	0.492257419636427	0.996097166134564
gene12594	0.590289766747862	0.994183596675578	-0.606101628078076	-0.265754425478675	-0.370942789983629	-0.647461730617281	-0.389441958052456
gene126	0.813528691328729	-0.0949046710859144	0.0141589010561599	-0.776594796981861	-0.565243730204626	0.378194920057624	0.909419702426292
gene12604	0.492305032086128	0.999254879295274	-0.594043417464574	-0.166539924299814	-0.312884603300929	-0.695891824965518	-0.490966533976443
gene12607	0.930651802566528	0.768787420982876	-0.582506691662645	-0.705256213209541	-0.527966284838427	-0.254255817057951	0.158653872712458
gene12611	-0.773510213730143	-0.339490135077594	-0.236855364975681	0.291586038100751	0.976580023193013	0.401688124176985	-0.522808664607245
gene12616	-0.607121648908838	-0.364214813916562	-0.368070347983051	0.0356275885262873	0.992912361392178	0.597067977869876	-0.355184412978663
gene12620	0.940442611026437	0.727636267371806	-0.594784864645768	-0.747536798719557	-0.500975373261883	-0.184968681326744	0.203154389195779
gene12623	-0.838237902631459	-0.167222671434896	-0.17932468038488	0.503342697492489	0.878791340729323	0.102979227498622	-0.730116056599172
gene12628	-0.605188777711292	-0.661673280129782	0.940176430045642	0.738014075714465	-0.112621790219038	-0.0793726454086251	0.137097629328716
gene1264	-0.228671759552806	-0.953312239239485	0.619251672173026	-0.0187765846373906	0.069662121076976	0.698082134558505	0.721301749112314
gene12643	0.719864723165626	-0.106410610723094	-0.327959723038398	-0.939470856773126	-0.16086683719089	0.644469022251652	0.765646299257174
gene12648	0.394336203065505	0.985995690927914	-0.553857626606397	-0.0640370286676736	-0.272448009058586	-0.742758030911345	-0.571312809879552
gene12649	0.590260945613073	0.934230129693861	-0.332088610855429	-0.116178177836808	-0.603035150053216	-0.792078526243023	-0.288763605029712
gene1265	-0.639908968432024	-0.793365335882092	0.927335141538976	0.669182724680761	-0.00644103446542132	0.0968809707967995	0.217022632521596
gene12651	0.512527776325749	-0.465151524137761	0.247496800522018	-0.601654789762078	-0.375450111454542	0.585767425307674	0.973596236939024
gene12654	-0.193430555588499	0.43981886030726	-0.835333578091576	-0.107282564855259	0.718049150172663	0.0339118114533507	-0.730498778440582
gene12657	0.352155833646083	0.953058004605735	-0.384159618791272	0.0745029717377185	-0.386930945749347	-0.85147307906314	-0.555662011019734
gene12659	0.317366223607406	0.451754753920514	0.416454523701301	0.314473248996547	-0.870983296480131	-0.84776972915279	-0.00725528862426457
gene12665	-0.53997173581529	-0.128375349699205	-0.531323905733607	0.0224733037465466	0.977637005642688	0.435619007396923	-0.524419690381354
gene1267	-0.155178589940994	-0.644303851303363	0.960774282598534	0.364241577147285	-0.474379486522652	0.0260059931245995	0.581115872956441
gene12670	0.473751333521407	0.998662305732318	-0.607547991644039	-0.159715559860885	-0.285731753472239	-0.689776771021904	-0.511440620598281
gene12673	-0.389012578467446	-0.129302643072565	-0.618534887454791	-0.17148935045683	0.950529599686612	0.557081005020189	-0.386306462483216
gene12684	0.586701773389136	-0.403123350319874	0.223893853904086	-0.640837555678019	-0.438761344596019	0.546848150814967	0.989812817892812
gene12685	-0.685333323509244	-0.406389036111348	-0.282178956404202	0.136794108391281	0.990317459087625	0.558091542239858	-0.381932436807379
gene12688	0.430633682653376	-0.564477602671674	0.291784560478384	-0.564551490093028	-0.304422803064065	0.65783158490885	0.986735458385725
gene1269	-0.705853358654636	-0.714798346404885	0.907801856940963	0.767467266012308	0.0207153423033535	-0.0129850732001477	0.0779352568236208
gene12694	0.470343276891974	-0.467392140542303	-0.0432202825348693	-0.76569975110875	-0.0622099661229799	0.815457861255203	0.882487602605821
gene1270	0.455081657199163	0.991097891442104	-0.595341193946707	-0.140983119124563	-0.280043907038611	-0.695813317151985	-0.521280528825387
gene12702	0.545989541072377	-0.394280051235927	-0.00430450687113741	-0.756077773151944	-0.191933893866846	0.712167868807082	0.90182370099903
gene1271	0.214565531412217	0.947861663552381	-0.58407281245149	0.0489931598572779	-0.0901889441660961	-0.724601413293977	-0.724696311960828
gene12715	0.451215389843212	0.997706306370527	-0.580552670020679	-0.123074305733983	-0.294697439213953	-0.718113452113496	-0.528742174482001
gene12720	-0.481968067451003	-0.144929355189922	-0.565062420038419	-0.0624675082049454	0.975863279905963	0.50441104431594	-0.457040217954874
gene12721	0.675811037070728	-0.29458957956226	0.0731648399309647	-0.748873336376319	-0.41663176046138	0.553001016359762	0.957024176767764
gene12724	0.941374977153049	0.199814786153474	-0.269165715949101	-0.885774477142649	-0.540256489714286	0.256760538287589	0.728542731179711
gene12735	-0.293499351096225	0.099960439929504	-0.741367332689349	-0.185540305825751	0.87855894389116	0.379919781833382	-0.514694055496594
gene1274	0.671946683960824	0.977123580597317	-0.629829530236136	-0.366108829489407	-0.399483518515983	-0.578683176662503	-0.295879539225872
gene12742	0.793666542435932	0.839284073680606	-0.538398452330296	-0.502195070146485	-0.508039445682899	-0.432656139544473	-0.0364309651379823
gene12753	-0.466818618784638	-0.150690008377299	-0.570876344293761	-0.0829997842122745	0.973307815221172	0.522063877186331	-0.43763163216179
gene1276	0.817522638335772	0.773791429096373	-0.198209663919948	-0.33577692475981	-0.816547981776303	-0.613289422643005	0.106828613459026
gene12760	-0.626319076377778	0.289772330593624	-0.265799480715833	0.564574205249775	0.566895206217242	-0.373248088957155	-0.9365445940617
gene12764	-0.677525959542047	-0.368711894280254	-0.316226728141843	0.130508977005466	0.997337242846918	0.537560468425887	-0.413246918958699
gene12765	-0.00764598954294295	0.572971462004832	-0.913320645629618	-0.234560204317707	0.586529007984134	-0.0207114116618343	-0.674049974580508
gene12768	-0.872582759580566	-0.626859582350578	0.0828656978187815	0.403255687990295	0.89162317526158	0.493266139425843	-0.312436316404225
gene12769	0.431484917937614	0.99061644636454	-0.645548729128638	-0.154098844028453	-0.21382933658256	-0.661292965262232	-0.553470974452405
gene12772	-0.851045896851353	-0.366254030282959	-0.126184738539822	0.419351245224519	0.942018829710358	0.322265400380016	-0.558016884905362
gene12775	0.486829338382913	0.995635574318028	-0.54624637726609	-0.13013345257482	-0.353093572661908	-0.732407216528838	-0.485204273354997
gene1278	0.390022496256193	0.94945932874766	-0.341799966495564	0.0653476262968733	-0.453640227313427	-0.869205175764866	-0.50663641047771
gene12780	0.514064227209978	0.998109301834069	-0.634927808036639	-0.215433449662731	-0.288958570335592	-0.653602583806268	-0.475010193842287
gene12781	0.674281341235906	0.958732239045604	-0.468009542521689	-0.268907769954808	-0.54707239766818	-0.685953166931812	-0.24905085834248
gene12785	0.589274167952733	0.988719244805475	-0.594300853325563	-0.260447720211565	-0.379515377499604	-0.651104287148122	-0.384008093564264
gene12787	-0.387340685992546	-0.696404182446803	0.988899574728879	0.552954235751632	-0.303138432199115	-0.00252803617599176	0.397162337300608
gene12791	0.904060640521432	0.0954880771076612	-0.148472693758053	-0.836243890517529	-0.574934622071637	0.285385420390484	0.803807282484723
gene12793	0.431388472939538	0.995206536922088	-0.642400055833984	-0.148881418013171	-0.2190229639305	-0.670190513834626	-0.557464871935421
gene128	0.846954581455296	-0.0317596066319518	-0.0160517183410785	-0.784937514520181	-0.593286004931971	0.329588820624348	0.882282429319752
gene1280	0.458858669054085	0.985141043181613	-0.471155470636768	-0.0623718065349266	-0.398849873465536	-0.788657364853804	-0.490989129060565
gene12803	0.451721821328935	0.99640445056832	-0.615187434990468	-0.145874578786298	-0.260476874732449	-0.687284496616911	-0.533254465058119
gene12811	0.0993914092918045	-0.61837179287834	0.839778500784384	0.0717188508957674	-0.559641950069289	0.172338631718911	0.794546375568447
gene12814	-0.368434968950203	-0.0444283678819294	-0.663449880353841	-0.163323687813867	0.934470173900546	0.486862637852831	-0.448231367531215
gene12823	0.646383495601118	-0.335478390614101	0.116772452034576	-0.721307359126561	-0.414987715630048	0.563478008125474	0.9714807588392
gene12825	0.473258414824835	0.999036362464204	-0.609606362501561	-0.162365364411722	-0.28363166915207	-0.688837726527673	-0.512675417262765
gene12827	-0.61780950902925	-0.351340259998315	-0.370105676809637	0.0523022510299583	0.996074339072361	0.577667736483975	-0.377817633604341
gene12828	-0.817169954865828	-0.799273163454957	0.255687886776188	0.356923847308689	0.775203843395882	0.600737053722365	-0.0737833340465937
gene1283	0.874539084836623	0.852658902610123	-0.611446332971258	-0.618898280867384	-0.501992073001184	-0.361080832037905	0.0226244074031298
gene12837	0.551727845228717	0.997973764739004	-0.614459281905865	-0.235378874917531	-0.336275469967664	-0.657979182329202	-0.433188504640177
gene12838	0.468205606684579	0.997342624817441	-0.613380108425804	-0.16229725974241	-0.275348547234177	-0.685155247206107	-0.517083565522978
gene12841	0.529141612286391	0.994751169527373	-0.57309013896307	-0.188898955994135	-0.357634858156535	-0.694726703577362	-0.445725801951078
gene12856	0.472574926026606	0.998754727124383	-0.608597685059734	-0.159361385215949	-0.283890990238878	-0.689427874722575	-0.512916791741304
gene12867	0.738416150964307	0.903478270661524	-0.78072127314788	-0.579214303244452	-0.264765021745165	-0.33361316009566	-0.189552755439417
gene12877	0.518033056950005	0.992453774531672	-0.51235777686879	-0.137968094527364	-0.40666053719321	-0.745287932706863	-0.44463102427484
gene12881	0.174103857897898	0.869475383851693	-0.8164129651361	-0.12647260549364	0.204252158009474	-0.440830553369608	-0.736429233263182
gene12882	0.029498910308411	-0.761391876252729	0.771462730278709	-0.0114828669786376	-0.367676927157619	0.398686981964427	0.838953180371165
gene12883	0.394202497097524	0.987324618587783	-0.64541062629519	-0.123549153486117	-0.184304455858381	-0.669100403004983	-0.588761495280897
gene1289	0.852285338774412	0.877888908195427	-0.578435440232881	-0.558207740566611	-0.530176619921419	-0.429014794571438	-0.0163904927893112
gene12893	0.534497372570848	0.99759883314883	-0.576747275017964	-0.193937967130832	-0.359682013193922	-0.694168703756775	-0.443662112879131
gene12897	0.909003749566867	0.267669715955847	0.00438755825253957	-0.620237413384853	-0.815465696277143	-0.0704569738113846	0.682901313413698
gene1290	-0.0403225266793719	0.827925770714307	-0.607452884913104	0.18037140885569	0.183451333440508	-0.62573665137281	-0.88019238930995
gene12901	0.0729941866104275	-0.825575127565733	0.450708859116303	-0.315209861562058	-0.057782076688552	0.76194592739439	0.883632502858717
gene12904	-0.611279873112944	-0.651811254105467	0.955316569479799	0.759107239043111	-0.127536292484484	-0.10636037731232	0.125677398062667
gene12906	0.155731946610834	-0.565102020609464	0.81608578675459	0.041608890234313	-0.605389350172603	0.139430268729916	0.800540107432448
gene1291	0.389250253427312	-0.595649535981161	0.291768155807779	-0.550758257195806	-0.258530221422317	0.685532204321889	0.972294180104429
gene1292	0.429678416926196	0.99600544812898	-0.571519201701802	-0.0985695161068763	-0.286482404209584	-0.730103182882105	-0.547484611000632
gene12927	0.605967715381131	-0.383858806992714	0.158187751070364	-0.689331904940665	-0.400168319507682	0.580883852017336	0.980439377180079
gene1293	0.949756437255996	0.72880910287258	-0.405336067690588	-0.626386799896775	-0.691697896922794	-0.34020908358482	0.244077436299957
gene12931	0.913330280532505	0.350410324992111	0.025434829998117	-0.553604276479413	-0.88117483150617	-0.196608231245167	0.617963931416535
gene12935	0.504593437297977	-0.484303519263529	0.130452781226264	-0.687692989280037	-0.245614442650205	0.706880119541729	0.962557108861155
gene12940	-0.502491720848509	-0.185572999545516	-0.507131402631347	-0.0295010469919976	0.956751792070379	0.506535648313776	-0.431205595217878
gene12956	0.351262897686907	0.976726222697285	-0.487885472784364	0.0182366490584253	-0.298705804330548	-0.798240761510051	-0.59533041159078
gene12959	0.225193940155804	-0.316343035269394	0.823351216217708	0.155014777987242	-0.794417875546641	-0.18005344301466	0.650913422520205
gene1297	-0.349507234497995	0.0169864694854938	-0.699020503396477	-0.161918874806933	0.922694287123125	0.439760961516298	-0.490101135513493
gene12970	-0.697873372772129	-0.408202570369363	-0.268225332006353	0.154385581046881	0.987279698845681	0.544319406978655	-0.39049189428404
gene12976	0.706525506977678	0.925317225430577	-0.77233813861245	-0.530692448059357	-0.260487592903118	-0.380161000332726	-0.239756113260633
gene1298	0.4747103299713	0.995526319442894	-0.617767036798243	-0.170985171163265	-0.27550908237899	-0.677405657489799	-0.509624179205644
gene1299	0.895639754049919	0.0697264023310035	-0.066082573540968	-0.791807284479695	-0.634313324796139	0.249672274858455	0.832647896301469
gene12998	0.745850288176786	-0.17054749692189	-0.101600245821327	-0.848950676472752	-0.364682873550244	0.552907482186696	0.888073633899768
gene1300	0.384649098326474	-0.563781886898579	0.0734095649739396	-0.676334362319215	-0.0603529292220945	0.821859683343374	0.901899161933537
gene13003	0.133127084678967	-0.775442074106288	0.363170882318678	-0.396688308049957	-0.0434935322152335	0.786057939073153	0.885424463307899
gene13007	-0.358029186139914	-0.288387852767282	0.696741483084694	0.594804129685035	-0.262233555431571	-0.305366932659321	0.0142424092522403
gene13008	-0.617140684726571	-0.351157827491327	-0.370960451313782	0.0514791587570739	0.996373444271209	0.578566250764653	-0.377260262031079
gene13013	-0.209548428299593	-0.293123884270169	-0.541479345687259	-0.388040307538725	0.830780488546948	0.774247979420941	-0.0449982741416235
gene13038	-0.715677796761924	-0.957545194393099	0.667410756339505	0.44425957070548	0.385421531383882	0.507387201835158	0.240812563583079
gene13039	-0.310576446019688	-0.12078168589322	-0.642779354542676	-0.250345806998906	0.91225856255958	0.592993141955169	-0.317948372161487
gene1304	0.563068197080801	0.989330171494005	-0.536283251238854	-0.196391230895575	-0.415917218437222	-0.707531438827043	-0.400783594908978
gene13041	0.503261648579282	0.998633222294751	-0.626056418571959	-0.198665994130744	-0.289513185683174	-0.664787456000593	-0.484921634262098
gene13045	-0.264902802119546	0.139975333995745	-0.773170004357575	-0.202124419416965	0.866740524562262	0.362427797630969	-0.526617749666621
gene13046	0.420074447057874	0.991893219377913	-0.597032267402694	-0.11161218849364	-0.25209910529204	-0.706340138484151	-0.557796605176514
gene13051	0.339785458427705	-0.639546068250482	0.40996083359089	-0.453478252748212	-0.312244068486818	0.631939836602129	0.981808573557751
gene13071	0.756721329350271	-0.186530469410854	0.0550722281027517	-0.760120078586148	-0.514883098771224	0.449391442724427	0.94025796355491
gene13072	0.377449462891675	0.979211568873295	-0.706585973882192	-0.156245417278092	-0.109032126946826	-0.61311047260365	-0.608998603423875
gene13078	0.452411088105585	0.996249114236601	-0.580505907680003	-0.123247451464565	-0.294976739574053	-0.71598416919089	-0.526439678160279
gene13083	0.478369792140463	0.999534275898816	-0.611747399699435	-0.166476578697577	-0.285542609676044	-0.686057972738862	-0.508371009320331
gene13086	0.360700659068034	0.972404933359683	-0.500703380609563	-0.00149078108204287	-0.29061677893687	-0.77849392742412	-0.583726483538504
gene13087	0.571355646833176	0.964583352938177	-0.776213386422431	-0.38482166128987	-0.177538274364576	-0.473751673026388	-0.412012487523329
gene13089	0.460006983574636	0.992714803116079	-0.55765041865756	-0.118007078736623	-0.3208180208217	-0.727053382300015	-0.511413284384711
gene1309	0.470192784317227	0.998154275915418	-0.607724528927998	-0.158919470380171	-0.282690400833069	-0.690233826434066	-0.514783979340206
gene13092	0.255146417494608	-0.612283789899424	-0.0270083132217476	-0.662288768848234	0.15669708564725	0.92756888201159	0.796084592459159
gene131	-0.893277995464306	-0.662025895336217	0.152961985496463	0.447341296004556	0.858174103908476	0.476429617629231	-0.289955030702538
gene1311	0.18897840501888	0.866985039693637	-0.188302325520659	0.293449319357049	-0.409746110537481	-0.949311357827206	-0.610050152716244
gene13114	-0.674447421098217	-0.869655301128262	0.226784689689463	0.162049813696902	0.733294547010754	0.764792946550771	0.128086412816573
gene13119	-0.382251258185571	-0.0222686754619256	-0.669305788960506	-0.139304980807971	0.938470479007735	0.457371843094659	-0.483288860979459
gene13120	0.521008996165496	0.995549800986089	-0.579123868931611	-0.183753291278841	-0.346059290997762	-0.6937502780899	-0.456331186356571
gene13122	-0.48185514213997	-0.96445052744797	0.393529182009867	0.0445924094616134	0.480876274132684	0.818230397950264	0.436169561457004
gene13123	-0.616220959954763	-0.350094810492787	-0.370978994028436	0.0513019786657673	0.995180205917975	0.57737393302361	-0.377167788624345
gene13126	0.503552318870476	0.988671002309295	-0.499019889147715	-0.116704383061365	-0.406750872185348	-0.755809630490738	-0.453508591357838
gene13127	0.461567078226633	0.995884526055199	-0.60071847028983	-0.143828157454902	-0.28155136268824	-0.695406533184024	-0.520291503541793
gene1313	0.317201258495392	0.970371465699515	-0.677515319252744	-0.0879867162557035	-0.0879211823241112	-0.644487149907926	-0.656813790720831
gene13133	-0.707446004302823	-0.72169326929242	0.0233818578265551	0.152507113748953	0.876605383085377	0.722843659181556	-0.0717015330556854
gene1315	0.608300532339203	0.988039311231746	-0.658136192108291	-0.320970552022993	-0.330815541205704	-0.590657552818083	-0.374772942906965
gene13150	-0.131308730002507	-0.877504649723658	0.68369364649655	-0.00806882827651394	-0.102916800585077	0.574655160122809	0.763500559509918
gene13162	0.162716582875218	-0.765450945278521	0.344069493130218	-0.427769025542072	-0.0520603731059888	0.798519110217635	0.903106439790197
gene13166	-0.0177666566525652	-0.484261945519506	0.928783524256189	0.329606296991513	-0.626990371528599	-0.117169030473092	0.573216187727822
gene13167	0.457659649055349	0.997688591768754	-0.569410690747444	-0.121106276354685	-0.310070981481893	-0.725129353912769	-0.520330795670414
gene13178	-0.413391980682021	-0.578502119760671	0.993909818687219	0.659715157750319	-0.350635010103432	-0.173834581187199	0.267261316483735
gene13179	-0.830281914125329	-0.55427586298516	0.796364572409214	0.911019883854507	0.135697638279875	-0.177451335145448	-0.210347560085517
gene13182	-0.220696763230492	0.205329944642317	-0.80567229706582	-0.222714557918097	0.831573801240167	0.316159269765029	-0.545311781118363
gene13192	-0.481308755194887	-0.0781334064654074	-0.581398469744339	-0.029510837127568	0.95655781176889	0.429444667433365	-0.517865365639042
gene13197	0.46737695452434	0.998802691883934	-0.613200823117418	-0.158370558064233	-0.275689421188097	-0.687521831689766	-0.519194437504685
gene13198	0.903147044349488	0.555682593121615	-0.710893228755638	-0.914739636342207	-0.272192457072096	0.129674917514447	0.297792751653613
gene13204	0.586266294275615	0.99113832977923	-0.649937994834656	-0.295866933732553	-0.324297047585277	-0.60862812843984	-0.398312053454832
gene13207	0.244365496661246	0.916781445965789	-0.78654967286111	-0.135571552406113	0.0988881374382216	-0.506238965348157	-0.701994502033057
gene1321	0.226660822794718	0.166169377348641	0.654373530505337	0.364808254890116	-0.884614650188015	-0.689191491954221	0.195496114565243
gene13216	-0.396601476629155	-0.72794686794025	-0.0895714973585189	-0.205808947325331	0.758606311002369	0.923792381411958	0.228495402098458
gene13217	0.25031161052338	-0.689781995064701	0.534052701426551	-0.323378771306432	-0.339967526300112	0.56827260485983	0.957427060711682
gene13222	-0.700440062936787	-0.724718903297193	0.90781988732276	0.754089591279456	0.0205652551477743	0.000588944110060885	0.0916442115654534
gene13226	-0.422517096143086	-0.141281118835688	-0.597385485244212	-0.1353624861744	0.96138748594323	0.54567019262375	-0.405687786178726
gene1323	0.485232573378677	0.99927610206587	-0.591976297299602	-0.15976603797357	-0.309404469490833	-0.69964384536652	-0.497742398932871
gene13235	0.757040327249328	0.940481915497412	-0.61406864100432	-0.458424116109238	-0.458591766203928	-0.515093559811859	-0.174575822528889
gene13241	0.56117764660994	0.990522142277381	-0.630974718678031	-0.259891134398541	-0.322862382889705	-0.630939129741638	-0.419953317382901
gene1325	0.857904798004186	0.86648364304912	-0.620751317757789	-0.598071499913237	-0.487775588597497	-0.377318160332593	-0.00826548335515068
gene13253	0.228813918197783	-0.718851218625926	0.502255912355178	-0.345083487830353	-0.277793865593625	0.626891717815004	0.955876833411948
gene13256	0.751136382277731	-0.183059877786962	-0.061143899760996	-0.833182467418637	-0.400825904978065	0.53839741116435	0.911238498667731
gene13275	0.331898943158889	-0.624362068100695	0.153159778941085	-0.613012988561217	-0.0669498308918278	0.820753943562155	0.915927251095403
gene13277	0.628580277055497	0.969737532095174	-0.7213698262836	-0.397394647662692	-0.275760760914774	-0.507544300821085	-0.348819683141657
gene13279	-0.250500829345825	-0.713639065612657	0.72229030414065	0.238371942644451	-0.143467687805309	0.276947219184805	0.501958414360704
gene13285	0.75623462371245	-0.167014334426291	0.159151437366952	-0.675651899675125	-0.624613497158787	0.337894599138885	0.940907057496164
gene13301	0.476909598135427	0.998475157052531	-0.64174255903616	-0.187220525951588	-0.254962087569925	-0.660307716473645	-0.514104513314768
gene13311	-0.632286118801634	0.132717404386512	-0.461639573750987	0.332461623075458	0.843450689532311	-0.00165205991451747	-0.837378684942034
gene13318	-0.588892928366541	-0.426049986025754	-0.337579823820824	-0.00166571985266882	0.982288233175438	0.660654768079015	-0.276588437091385
gene1332	0.127082927930472	-0.484073387954295	0.856572355258404	0.150012225714972	-0.667520478542453	-0.014139766376434	0.706203144440373
gene13325	0.813093971096126	-0.0340012870040165	0.139993491514696	-0.642770420533692	-0.718205864805125	0.192246088482327	0.876285537219661
gene13326	0.917586959152057	0.640287017858457	-0.550768923033553	-0.767637746371609	-0.480565535172541	-0.109963443638179	0.266523664262038
gene1333	0.472038932767026	0.998924874820792	-0.610118384417687	-0.161680318663344	-0.282162819147641	-0.688656287565628	-0.513939138116626
gene13332	-0.35268418385194	-0.0360219083267664	-0.674856075104862	-0.179658444788009	0.929182457532825	0.489917252496705	-0.441669798530807
gene13348	0.531716915424395	-0.362701841905539	0.506707368385918	-0.36766506951346	-0.691685258152408	0.241991230859515	0.947287354593796
gene1335	0.633994482403037	0.980310653233979	-0.597655479664444	-0.306846767260052	-0.403988499749268	-0.622072753051416	-0.331988483034875
gene13350	0.437550459508421	-0.522941654706847	0.068777872361852	-0.696244680891566	-0.116794106715788	0.787434185621754	0.917982973208969
gene13357	0.472401193618225	0.998300769110997	-0.606744989058723	-0.159966433975699	-0.285360996032057	-0.690430342236926	-0.512277374244277
gene13361	0.47790767926809	0.997534442775649	-0.610226768083356	-0.16456749613443	-0.285614137071094	-0.6847469236251	-0.506839607211033
gene13362	0.465382671331791	0.648125475029687	-0.966231409421227	-0.643333680697705	0.248792894120177	0.073053104929793	-0.27103352680013
gene13365	0.638576477804655	-0.337594093441089	0.236125811083089	-0.633239543535276	-0.523090481171734	0.465363773148555	0.986100642858574
gene13373	0.244698143547542	0.880455806708213	-0.228669985847919	0.223011875362964	-0.419097796739913	-0.91639153775504	-0.572231665250589
gene13383	0.253715385418042	-0.663484194904971	0.605778744883996	-0.257697872508524	-0.424274245188967	0.475732719307071	0.950029049690707
gene13384	0.565220233292532	0.996325376084303	-0.634914148697388	-0.262022127946568	-0.325674690245943	-0.634653517064607	-0.421654831035162
gene13386	-0.848940803175557	-0.127146310602787	-0.172520478986384	0.54557819091271	0.85988000376565	0.039438638962579	-0.775786940185603
gene13390	-0.649614139591954	-0.87646087812606	0.874840738771365	0.584586157836978	0.094963488712737	0.24939030277742	0.271879244512829
gene1340	0.946457914188059	0.196635526993237	-0.206284565339871	-0.849051246692277	-0.603169255598444	0.210673564122859	0.747287466568608
gene13403	-0.683153624389516	-0.347556514729128	-0.32145272740674	0.146455939358575	0.995526288524908	0.51101287011446	-0.438873668818702
gene13404	0.555749554852875	0.993708091088771	-0.561271197857737	-0.203323805184355	-0.387977895456677	-0.694631193561165	-0.416205866167095
gene13406	0.704056310071352	0.837102446809117	-0.207993754143726	-0.19965028468658	-0.756361982157005	-0.726563050555679	-0.0655077152700563
gene13409	0.398048728826605	0.991493305971059	-0.575446328693071	-0.0780272236941052	-0.257156427448394	-0.73117717597812	-0.576185144808472
gene1342	0.58508127969642	0.978161552767334	-0.464711255958075	-0.174484518660865	-0.494693403995857	-0.743843800038573	-0.355929263627437
gene13429	0.478194955608441	0.987269886162095	-0.716936219478101	-0.248936291234496	-0.178057052855123	-0.58324344941223	-0.515748534350832
gene13435	-0.283206904709142	-0.825979279637199	0.912910914446407	0.322185486348944	-0.239689008829965	0.267728357721127	0.604020852488137
gene13438	0.473427963806577	0.997924078641857	-0.610509296655321	-0.162192015846399	-0.282261462232612	-0.686413389586508	-0.511564710498944
gene13443	-0.729392965475265	-0.856534629086602	0.247298649319743	0.234209150833097	0.747507803593349	0.712718491136601	0.0645190675967383
gene13444	-0.094402892000862	-0.731953833358078	0.901104233843268	0.209287856961994	-0.41636151593912	0.212087552907006	0.709749403585264
gene13457	0.471584181619716	0.997472969325475	-0.608668209791736	-0.161655195123119	-0.282537947122312	-0.688022079468291	-0.512663859693514
gene1346	0.487934397694442	0.927483291299211	-0.617092068828385	-0.216665479444506	-0.249658389700772	-0.582078687004304	-0.437184918039413
gene13466	0.792906197000052	-0.120377760467387	0.0862090176847691	-0.726242181396876	-0.60599383626275	0.346514328901718	0.923670243272065
gene13467	-0.472912586781017	-0.22799167304931	-0.527267465530965	-0.100661486378067	0.976072871437355	0.587817873144768	-0.367745255175366
gene13470	0.746401785081497	0.921109388348174	-0.424296499541722	-0.328915696328021	-0.623638624267899	-0.648696886664053	-0.135148627938639
gene13473	0.388756904026036	0.984776477549065	-0.635734758434459	-0.110495095560006	-0.188142234048832	-0.674974604618285	-0.590088652614241
gene13483	-0.590735060955658	-0.601119338016215	0.961274878150952	0.7795939792737	-0.175472444641323	-0.17332476141558	0.102334441772436
gene13484	0.623704919548323	-0.361182757734735	0.19507768608146	-0.664586318082895	-0.459961553611747	0.526696227003384	0.985175651424022
gene1349	0.736266182044085	-0.209068132122536	0.13742200978196	-0.69982181749631	-0.567689420227632	0.404810244742231	0.953544734871489
gene13491	0.644354466456324	-0.333376313752791	0.196893299518774	-0.662250166736232	-0.491869239266976	0.494246346993888	0.981640587754302
gene13493	0.517523055650978	0.998332217112247	-0.583814156269067	-0.183989907636174	-0.3408307396052	-0.695012471144743	-0.462834371378517
gene13498	-0.287350534568328	-0.621976746696634	-0.214272441864169	-0.315947037684295	0.74390488535686	0.921874940736144	0.224591813878561
gene135	0.161606871624557	0.80277906124513	-0.883803138505809	-0.20711996545383	0.313136588598953	-0.299945733236979	-0.701637398095032
gene1350	0.565827471139672	-0.37587924573884	-0.0707550592160424	-0.806694363926092	-0.153840390101999	0.746040836854377	0.893240838272111
gene13500	0.396530453886165	0.982936689706228	-0.479048509404307	-0.01279185079984	-0.344215070404852	-0.799386276287112	-0.553485574907064
gene13506	-0.616630800740302	-0.350744453346264	-0.370574087354629	0.0514065952508406	0.995346570698827	0.577669052796472	-0.377285580525563
gene13509	0.623355371985582	-0.33401502469422	0.322036510767757	-0.557691859294191	-0.596521888483946	0.385021418830848	0.982580971117194
gene1351	0.758071553341686	0.913707524359961	-0.59396398464538	-0.460194153569489	-0.465518621793736	-0.495045472253376	-0.146192944952698
gene13514	0.253485734463775	0.93574078600629	-0.747066740239584	-0.103851146122337	0.0446652585720927	-0.561046978073863	-0.702679155891209
gene13526	0.738570594793784	-0.212202043101335	0.0333996871274598	-0.77614516022262	-0.467257947894106	0.495933702192985	0.940874072047881
gene1353	0.474134281575859	0.998125754830094	-0.636040383516506	-0.180213323505074	-0.258440695685812	-0.665638507563646	-0.515653648661767
gene13536	0.0386770108948133	-0.559807025064719	0.90154905788872	0.208268766774801	-0.60474343389352	0.023268642564501	0.691987972227235
gene13542	0.457092236212312	0.96082345372295	-0.792099632567854	-0.299848969834512	-0.0762174265707888	-0.492696236515453	-0.527076576945198
gene1355	0.520411184086105	0.974237932168542	-0.437814275395598	-0.100208172822723	-0.47099125558192	-0.781840513593487	-0.413485816625594
gene13551	-0.220703887189557	-0.273561724324579	0.926894493733166	0.651892811008682	-0.587017330985965	-0.466391431143218	0.180042618770683
gene13559	-0.638941881609473	-0.367052432088363	-0.345005201187689	0.0777011023132362	0.99575927209752	0.571317533425476	-0.380670179007957
gene13565	0.532387205687608	0.810046447336043	-0.946082046029109	-0.573464034650037	0.0958261146975458	-0.138103987056439	-0.343708996792133
gene13570	-0.667552454600776	-0.583145355609225	-0.156079975564555	0.0876081141068211	0.947568320368829	0.697278139445076	-0.185361354422524
gene13574	-0.504627185028181	-0.237244595432162	-0.504505666468625	-0.0626280108470889	0.982358145097212	0.571352431241589	-0.387600094561258
gene13575	-0.950976046952265	-0.679512564334896	0.324752860939775	0.606248660428593	0.745272840311156	0.340482339655123	-0.302752631804612
gene13580	0.776154020133792	-0.0718016660196428	-0.280544643339155	-0.930672881394945	-0.265380821054771	0.578029025364929	0.80014392202494
gene13593	0.468400284249671	0.998163450629916	-0.612741901766065	-0.161153521904743	-0.276573047574136	-0.686706448604968	-0.517469038098702
gene13602	-0.569790705481661	-0.229319551517928	-0.465741376527762	0.0275835958540526	0.989610552686837	0.50860290543761	-0.453398069527921
gene13605	0.678938599022727	-0.233062940187787	0.279597555805705	-0.56919605391231	-0.647934623587198	0.303941776719177	0.942718544924491
gene13609	-0.19715776955249	-0.627579896443657	0.978251482896076	0.424476868794293	-0.468925721754183	-0.0246056072514738	0.526889304635136
gene1361	0.626756012734941	0.972416406746921	-0.628213296113783	-0.324815139496659	-0.36438469326354	-0.58727981350305	-0.337109572962034
gene13619	-0.827998852767106	-0.371895795820239	-0.161019157053534	0.368755504793589	0.960861772964842	0.365612396229291	-0.53585179510598
gene1362	0.502081653859627	0.9506042912467	-0.337889813100153	-0.0315926017001704	-0.541240992332051	-0.838067782860686	-0.393554308154772
gene13627	0.516379899308149	0.632378461691368	0.170988634199182	0.0934649841069918	-0.874910701089133	-0.823635349202475	-0.00865114887419981
gene13628	0.375886108668098	-0.609435777045003	0.280575677164202	-0.554783663859949	-0.229398736782385	0.710542341289351	0.969431723035522
gene13629	0.47368020935684	0.995509746675596	-0.569463655572948	-0.137382935514347	-0.320775557316003	-0.716895127196125	-0.501907614313838
gene13634	-0.126082945665963	0.41489856130282	-0.875929356205971	-0.213214266702658	0.719918284750558	0.121866888895769	-0.647589098652086
gene13637	0.223573131476244	-0.726022153866607	0.373411145860557	-0.435151500587292	-0.145551381091298	0.7416694374776	0.935027346089812
gene13646	-0.511596908219848	-0.987873046313379	0.707505638383014	0.270976769164051	0.212767304771347	0.581722140995502	0.481346307652918
gene13656	0.623171919850303	0.968792421176949	-0.457700822218764	-0.209083195541272	-0.524984917312821	-0.725155481940303	-0.308019275850951
gene13669	0.601535179803742	0.986789342896734	-0.63787372229679	-0.303364661120593	-0.344714938787914	-0.607339635072147	-0.377074824659892
gene1367	0.704345404307045	-0.259950124568229	0.0664532583755152	-0.757225931002137	-0.448877811269825	0.521893098088163	0.954428038837333
gene13674	-0.0231743296059756	-0.872756831510018	0.45011348158647	-0.26256154189326	0.0384503399436942	0.795370812260388	0.828230924697359
gene13677	0.987924113469873	0.601002264386363	-0.416067166898473	-0.755563957951919	-0.642375388655571	-0.146426116187061	0.394311345694145
gene13680	-0.491251203364437	-0.190048657276497	-0.538006199550927	-0.0663276897638027	0.980247764439025	0.540090023926043	-0.421778058766065
gene13685	0.515597604246278	-0.476271890017821	0.304236287344029	-0.571844958989873	-0.425295057281288	0.556437117515477	0.996631224255441
gene13687	0.532004683074643	0.998245541956083	-0.600407331366973	-0.206198678115042	-0.33529520940369	-0.676302892376363	-0.451066305689337
gene1369	0.55673802105911	0.990986475749602	-0.659311201714034	-0.277749530781794	-0.293149224488684	-0.610419826941726	-0.42991972158799
gene13694	0.350750543067449	-0.602117500646792	0.116322404638939	-0.641388576955244	-0.0567118345349941	0.827710627036744	0.909094255089405
gene13697	0.458685020910957	0.910098456722871	-0.248416464713631	0.0413667843291717	-0.574483792793408	-0.871573096754272	-0.386265850650317
gene13699	-0.145188292424241	0.1549308741945	-0.824168037235592	-0.337603802785893	0.820194901129065	0.422776092443865	-0.427090925573492
gene13702	0.793242711637886	0.834613323345045	-0.300704359366191	-0.347132352747756	-0.73310758082293	-0.620048877303959	0.0100673891163198
gene13705	-0.434811794403255	0.486191164412934	-0.542489389920504	0.339910010939825	0.589635424320423	-0.347815274839016	-0.964880509691728
gene13706	-0.794367551934416	-0.565331765499481	-0.0692898436400348	0.271634173973491	0.948594756301901	0.560963868500464	-0.314356856035208
gene13709	-0.486768505505521	-0.992140411915441	0.699810025781345	0.240239117536502	0.202916222380522	0.600635766181426	0.508509431137049
gene13713	0.55409061452983	0.982372238426054	-0.532747832481126	-0.18605591966719	-0.408155983378199	-0.703277895310784	-0.403102778383294
gene13720	-0.526559890886727	-0.516465020437417	-0.29382665615715	-0.0883264965967015	0.941378021579026	0.766249253909661	-0.125934402399853
gene13725	0.512914457079213	0.997719081575477	-0.596994994080426	-0.186944763081325	-0.324287562936401	-0.68456825828855	-0.469312392170613
gene13727	-0.458513162677168	-0.724972455406592	-0.0857892574333959	-0.146835634874352	0.799463755807369	0.897049810084139	0.163783519063275
gene13731	-0.686284492959257	-0.555079864166634	-0.137347444733147	0.138015377328482	0.928047149722522	0.638559117550756	-0.226426012149972
gene13732	-0.617064853461433	-0.35088534375337	-0.370938688771104	0.051472530948477	0.996103199729147	0.578078440116662	-0.377592649684155
gene13733	-0.787670828677645	-0.916936094496239	0.610544821114032	0.497876897076284	0.47259035841175	0.477215448642878	0.122393356137708
gene13737	-0.784572366739624	-0.859938174288663	0.341747030989907	0.344907265310001	0.699876053791237	0.623243801168838	0.0286964329412686
gene1374	-0.857405487874553	-0.385626146284359	-0.110345102490356	0.419823751841868	0.941036226962892	0.332711364366771	-0.54432482134086
gene13745	-0.379230711838148	0.199319791360011	-0.615888937985011	0.0363820887702291	0.770620963579058	0.117507462700954	-0.666293596980517
gene13757	-0.571237142222462	-0.929518250509127	0.318294881434522	0.0927313450255442	0.600593713892291	0.803584835934424	0.301802414101419
gene13758	0.452136140979025	0.996747760432017	-0.579501344275377	-0.124778407084237	-0.295744216224029	-0.717274353895463	-0.526702614057279
gene13762	0.415155092820242	0.987584997531111	-0.572684594409075	-0.0931139595035563	-0.269952249600798	-0.722312761325826	-0.555169040260437
gene13767	0.471553366162567	0.999294335001049	-0.609580041196243	-0.159508648423418	-0.282451873370173	-0.689691075994555	-0.514622896167603
gene13770	0.51034300428144	0.996445612401339	-0.609529283434543	-0.194144758654554	-0.309719617166283	-0.673194125181524	-0.472679384485243
gene13776	0.83485650742368	-0.0444944880781987	-0.0814584426955934	-0.82635562417225	-0.515190940968193	0.395886298058998	0.869426172192702
gene13777	0.426615808318348	0.993502562464937	-0.610560315234441	-0.12665724577356	-0.245474581245481	-0.695757434663892	-0.555206801551764
gene13781	-0.948429755968824	-0.396229128528204	0.0669068936493875	0.617297196109528	0.843010908372892	0.17192830461431	-0.596384398269617
gene13782	-0.126913296624175	-0.904213100843051	0.672679623229692	-0.0380357548573137	-0.0824146814080643	0.621087029725367	0.789869303333561
gene1379	0.528617734613408	0.991771496780512	-0.609535860606483	-0.21448071975875	-0.32104085919989	-0.662139607803061	-0.450636575620931
gene13796	0.692711603295476	-0.275639945013826	0.0885552964925469	-0.741202683550371	-0.453035492619184	0.521467324233505	0.960521741362062
gene13798	0.480531925033596	0.99797690353039	-0.609160871206216	-0.169412317763051	-0.288872089019757	-0.685538140162031	-0.504475991382776
gene138	0.113278395512141	-0.793360805412925	0.551299425923413	-0.259498251791744	-0.200790485120664	0.64962453876339	0.913682446894833
gene1380	0.762663353600173	0.938420563966847	-0.577091455369195	-0.436090129519416	-0.497079773217737	-0.540713410294718	-0.160530104856961
gene13802	-0.0939327942734588	-0.119154574450505	0.856920714118396	0.595334602427697	-0.693423102423892	-0.575190399274784	0.15942214009842
gene1381	0.751167553595396	-0.194358023932078	0.0354728509762958	-0.774473638732347	-0.487674948646298	0.47449740322239	0.93829217872697
gene1382	-0.683396905841228	-0.26140078952999	-0.367862365625516	0.172806833199475	0.995551414630106	0.43382876658975	-0.523451612675136
gene13823	0.483042180042437	0.991144019896247	-0.704166293269353	-0.24086424615656	-0.195960914107186	-0.597518355526319	-0.51237391997406
gene13825	-0.630364136515179	-0.324977806320986	-0.377463690064761	0.0764183645577892	0.998756644728944	0.544478091442933	-0.415057440483099
gene13826	0.300838078749981	0.842470048490886	-0.0935512634365267	0.241880689333691	-0.571402889682659	-0.958349864265285	-0.45849342923192
gene13835	-0.095575097464366	0.508647533974859	-0.874553147069263	-0.173511419893329	0.647747788184609	0.00489417219323064	-0.699488599575751
gene13844	-0.289715129177126	-0.602326841042032	0.994477521772686	0.534426130808661	-0.4292135796355	-0.101941132119833	0.41377421224087
gene13850	0.484442625321347	0.998664401500866	-0.610133162131192	-0.173521618557971	-0.291124562785155	-0.684239884589913	-0.501078089793928
gene13852	0.613228176428508	0.981701794061749	-0.522942656623145	-0.236005463087104	-0.461401775177057	-0.69163826244347	-0.340766903983031
gene13855	0.467599396540193	0.994474100948401	-0.60369320556483	-0.152074836322538	-0.282675873033296	-0.6892544313485	-0.513354090340421
gene13859	-0.756132869410228	-0.443552237556495	-0.199809782132634	0.229999569065826	0.982557002724846	0.517188941984746	-0.406120952501646
gene13866	0.466917600761232	0.993742856389591	-0.594882432445882	-0.152359371580634	-0.290297669523068	-0.695839090348874	-0.511879939818708
gene13871	0.0190300133968448	-0.847029277790898	0.441807846838387	-0.289731605991921	0.00232759594460763	0.780881432851239	0.846849774926116
gene1388	-0.606750058987688	-0.920065637236449	0.843120266815432	0.495475582529089	0.116967516263614	0.348262978077103	0.348578655305012
gene13880	-0.771509207236391	-0.601877321989787	-0.00820899246960077	0.266417909625617	0.888532684941081	0.564044333708437	-0.249272725058298
gene13881	0.995122629139447	0.567101499785251	-0.41946811613159	-0.787389931398109	-0.627214833688561	-0.0964300597539895	0.430993782749619
gene13888	0.48276109894862	0.999714717657705	-0.615053963708749	-0.172987710936295	-0.285711646951467	-0.682193011729672	-0.504684770753345
gene13900	0.710671862705555	0.407650332705742	-0.127764359127568	-0.446308886993401	-0.619495651894763	-0.217331903094718	0.334309031552314
gene13904	0.536062741914052	0.989933771165104	-0.605120813607652	-0.222735531657623	-0.329463644586222	-0.659532407114042	-0.4398390803075
gene13913	0.393263505635508	0.987014817598228	-0.552794219627364	-0.0575469969515494	-0.272699653954091	-0.74516552923548	-0.573475326984303
gene13917	-0.601126859610032	-0.300013699702614	-0.411777872307896	0.0440064557609841	0.997208935340362	0.548656142565799	-0.413434821308667
gene13918	0.755007862988797	0.878864408549503	-0.771353461200433	-0.605640565223328	-0.272803626870408	-0.30257641320727	-0.149310040305186
gene13923	0.289391981666321	-0.675077267013221	0.46370275483338	-0.395648969824218	-0.307994607925375	0.619700074592521	0.971837058798384
gene1393	-0.425571561600671	-0.228940659349555	0.878705241976186	0.830212434096011	-0.412278281849849	-0.552470708145918	-0.074937273185725
gene13940	0.798749928167437	0.878342816872825	-0.414991124803978	-0.395860050034708	-0.648700996591659	-0.582418216495557	-0.0432706460206509
gene13949	0.484928193825859	0.999404004217445	-0.614551981339329	-0.174217901854211	-0.28766272738551	-0.68150398704105	-0.502231608942377
gene1395	-0.04299775878638	-0.677014860298913	0.903217521092929	0.202545475303323	-0.484691883663079	0.153226433003294	0.713562981768848
gene13950	-0.0906460066013815	-0.848887385018603	0.207762145280626	-0.353812747879218	0.309722205455693	0.941358488624492	0.697003487621719
gene13953	0.637143004833767	0.982516906782879	-0.663485333260186	-0.354304153372463	-0.344216313370831	-0.569400652784288	-0.341723677645719
gene13956	-0.272071242994367	-0.94663687854208	0.69600273312221	0.0781138216356329	0.0245376676638364	0.612855224997699	0.685061467058221
gene13958	0.848480142760899	0.0112513203700458	-0.0982824539686343	-0.806882463909886	-0.537973170452202	0.339319291674179	0.830856340179072
gene13959	-0.853086479914355	-0.769442883307442	0.238371939028534	0.396988926347956	0.802202401273823	0.563407956136404	-0.13931385631286
gene1396	0.823717349630265	0.22391891532689	0.218464256014751	-0.426430194478792	-0.935485974268655	-0.214969914759912	0.672790030615221
gene13960	-0.885426758797156	-0.597446201288825	0.0728044831983601	0.428944565007159	0.89550517406233	0.457780113675174	-0.353301182854636
gene13973	0.534569842495453	-0.453807438223322	0.201965084584736	-0.645874737260794	-0.351982917540448	0.617354404598219	0.97879331304034
gene13974	0.747436097386959	0.946781296984399	-0.575004624084646	-0.415253268023544	-0.492107076120374	-0.558373748977645	-0.183134439448779
gene13989	0.577338965789501	-0.415293975848829	0.142942800810841	-0.696340356267109	-0.347566629650378	0.626937273281184	0.976982956862448
gene13992	-0.949637263226713	-0.310228842345061	0.107151727183509	0.707383472820006	0.75975612274851	0.0230721812973411	-0.667092157102522
gene13998	-0.321573220999834	0.477429699047553	-0.706701585199898	0.122022197457667	0.669427729696274	-0.164012902579117	-0.871127099200343
gene13999	0.00676798240267282	-0.604204926424672	0.905047602175983	0.208489774491061	-0.561511533195668	0.0697689974943284	0.699745360636893
gene140	0.441075905195085	0.969684101068615	-0.399044588622375	-0.00717258815239165	-0.447444407597205	-0.833159852882491	-0.482721398087655
gene14000	-0.46602539465029	0.0208401377116044	-0.633781463852765	-0.0109491785372425	0.943828019890954	0.343323980211545	-0.599833701546178
gene14005	-0.672890351598826	-0.366324423968206	-0.316609332548995	0.12935867009137	0.993537923654387	0.536752199618358	-0.410742945278838
gene14006	-0.575518370740393	-0.17482323820835	-0.487587589034151	0.0551474572718521	0.986260421643132	0.451022028043762	-0.511918501410222
gene1401	0.489751506335801	0.998243036437618	-0.585332918517169	-0.161456595454723	-0.318717429090702	-0.702388209074751	-0.491078712652709
gene14010	0.770137648434286	0.921347469936284	-0.539478840804841	-0.425970959580519	-0.530028590859024	-0.546406784168736	-0.131412127847896
gene14011	0.491167168561075	-0.506013876406595	0.259695901691154	-0.600315256771858	-0.349005246556913	0.625181645612171	0.990494466843503
gene14015	0.512874190695267	0.98197567696239	-0.470115526938451	-0.110976053334664	-0.438232087812942	-0.767756238488925	-0.433423351502362
gene14021	0.464233871928374	-0.479133778251279	-0.00486728406087894	-0.742248992092204	-0.0874935829340959	0.799319070166433	0.893894590851998
gene14029	0.548707324394498	0.979749484698141	-0.56385591924569	-0.214667893480728	-0.373483130553545	-0.676780404017021	-0.411744180679217
gene14035	0.0820228628191412	-0.744564776418278	0.634058560803105	-0.142593935889327	-0.284111811030355	0.503977489032805	0.853157317345454
gene1404	0.650632347548597	-0.00708009307263826	-0.554631492459934	-0.966978038513988	0.0563356466125089	0.674410175458935	0.567649585719008
gene1405	0.471332127760283	0.999385721793303	-0.610437780985343	-0.160125374269459	-0.281550400416443	-0.689234970930067	-0.515123353368854
gene14052	0.478041586924321	0.993396349464814	-0.629215072995637	-0.181612871356481	-0.264886682291021	-0.663231988922851	-0.506497563560407
gene14061	0.284931167545679	0.927854592951317	-0.773365918036216	-0.156050312229761	0.0506014175917582	-0.519672772582297	-0.668972813986635
gene14062	0.868861954564134	0.0263759094082678	0.0184148926584181	-0.739588455225061	-0.673245443614298	0.229983549482669	0.85884919685486
gene14071	-0.211973193883619	-0.945484241712147	0.516513798913307	-0.0988709736672283	0.152220185219573	0.777987661813246	0.713737439444288
gene14072	-0.387383673648489	-0.130959398308781	-0.616562145660738	-0.174305413409082	0.948337835235809	0.558733875254678	-0.382921267880945
gene1408	0.48868864318817	0.999021123304656	-0.621399852943281	-0.183858567784133	-0.283631898972958	-0.674033969099335	-0.498988634989357
gene14086	-0.842619693652352	-0.567937586668067	0.792317210872824	0.909178888649788	0.155782347009834	-0.160423081132961	-0.211413988721744
gene14088	0.490560686997125	0.999716763694021	-0.617534598942619	-0.181104562008822	-0.289033867711071	-0.677576287309029	-0.497195720497742
gene14089	0.622524667940519	0.975799927288602	-0.619446157220452	-0.321796459649946	-0.372148893479531	-0.600769796262233	-0.342319940968931
gene1409	0.475201327938204	-0.488849832727054	0.444338140025047	-0.446689090502583	-0.523469002030045	0.445301715719593	0.991297192406001
gene14091	-0.542906199175718	-0.855443894700703	0.900992315591354	0.525280262429326	-0.0204970684722827	0.233812884319995	0.365789863384215
gene14100	-0.145444532913253	-0.506875322442948	0.973589234768857	0.458001328284336	-0.56564389280521	-0.166667454121023	0.47120946892578
gene14112	0.463752091948399	0.991987598367594	-0.683377508869525	-0.208157842261628	-0.202269679140014	-0.621749570026193	-0.52880229925344
gene14119	0.807069263478687	-0.102694077765331	0.026683820105025	-0.767374625282534	-0.56907382118184	0.375565581916958	0.91170448647869
gene14134	-0.778157661529459	-0.48361087705594	-0.141415237377877	0.263921576604441	0.96436059258578	0.5166517626852	-0.382352186656699
gene14153	0.473869371491838	0.998993091905076	-0.608317365162111	-0.159739574150609	-0.285209322927154	-0.689583232832392	-0.511886658942129
gene14158	0.321942212716817	0.942923327057191	-0.604101265226635	-0.0548818241170446	-0.146908946434397	-0.666239510187141	-0.614724786723822
gene14160	0.983715672854605	0.628586410722754	-0.502436757491955	-0.791614110462901	-0.5707113917178	-0.114328799510022	0.350511124774082
gene1417	0.535830698483336	0.996956451230054	-0.584781411961878	-0.202233041412679	-0.352708520755817	-0.686442785995854	-0.443379854829743
gene14172	0.444258423170447	-0.501534888992533	0.502588708119074	-0.387518570828217	-0.550830005270494	0.403747893687761	0.98109628337445
gene14176	0.722861779287961	-0.186652226620673	0.252522114172054	-0.594851696307394	-0.679186972657649	0.277113691567443	0.941017431856064
gene14181	-0.746744701130395	-0.487617262705005	-0.112811716659018	0.249605166531971	0.913676447321105	0.505981039592894	-0.343845999055095
gene14192	0.452817629231905	0.996263749973983	-0.594019670846135	-0.132472735392992	-0.282157396668346	-0.704595285107051	-0.528238380045901
gene14193	0.47300510820616	0.998607716174866	-0.608957162775207	-0.159544501609704	-0.283779298377591	-0.6888119049327	-0.512473881648823
gene14197	0.38549040275574	0.972015216797621	-0.4860095706996	-0.0109146782358718	-0.323241233534859	-0.782293317152819	-0.556092860434412
gene14198	0.551534817921356	0.986171699356504	-0.528797450927871	-0.186779882031457	-0.412900978713002	-0.713097058458476	-0.408008269018093
gene142	-0.590093494114887	-0.867674688664221	0.176725466208458	0.0555035413843638	0.718420361150363	0.831011615590095	0.202957529645501
gene14200	0.429645910302511	0.93350808322429	-0.289198941026813	0.0550912565545	-0.525754191977511	-0.878306497956026	-0.443047674262666
gene14205	0.464727116141633	0.997364121779911	-0.644441355520501	-0.178246189291879	-0.242791730184427	-0.660631913560996	-0.525859761302042
gene14206	-0.801446081188456	-0.883914518310203	0.720597707119012	0.607927819809204	0.359691305318199	0.337058369236367	0.0980777105029652
gene14209	0.679474962108795	0.85419526416639	-0.213260298488345	-0.1659705632524	-0.741382226929662	-0.752910884086688	-0.106485057017635
gene1421	0.585001817569119	0.981759152536481	-0.528973332682051	-0.220214597785926	-0.43445975215399	-0.695553366291652	-0.370144471690213
gene14215	0.44250643278097	-0.542129170165231	0.16747034641447	-0.646023748180488	-0.205675952863404	0.73327090277496	0.957250804051419
gene1422	0.707603299881452	-0.154264735053198	0.340316266196641	-0.496504385652602	-0.770267318855818	0.155296991125398	0.911409770920935
gene14227	-0.96857073954227	-0.51342982437734	0.491878504821655	0.847655346123092	0.510603553193112	-0.0257102323401982	-0.438863875728965
gene14231	0.512338197102606	-0.477579299524852	0.126486538151986	-0.692562026825426	-0.251519352949836	0.702911591683196	0.963406703809365
gene14233	0.503606234812789	0.960456302338093	-0.38524622151044	-0.0601807432225603	-0.501737927946151	-0.8117302348829	-0.408974057091251
gene14235	0.472954185701781	0.999443948928029	-0.610588105971779	-0.161252136230244	-0.282621790018018	-0.688638820486143	-0.513550784616943
gene14239	0.397435847567351	0.986963774578956	-0.525017945218346	-0.0435220882402041	-0.302312400801997	-0.76597460997637	-0.563862225124883
gene1424	0.619878684342381	-0.367915529391902	0.132686642688634	-0.708672316911409	-0.394033166692519	0.58519942375277	0.976100679662536
gene14241	-0.841023736497293	-0.676307290436093	0.101650916955272	0.356031825351438	0.877141221815591	0.554979888126439	-0.233169181281354
gene14243	-0.913125033290959	-0.786712472588133	0.532396038957397	0.640595479925988	0.572534060071141	0.325240756114638	-0.13363413597186
gene14248	0.98232046509465	0.356669177914393	-0.339479643424959	-0.863980805910814	-0.584897751381381	0.116447413239779	0.618590494174628
gene1425	0.69510874082159	-0.246919823255638	-0.0774395664319536	-0.838533324321398	-0.310349454541657	0.619609007911678	0.908450014203173
gene14253	-0.347110420788384	0.120326889653043	-0.729521320489709	-0.116689178395607	0.896339205955276	0.326669649073044	-0.584179065670914
gene14255	-0.583452422390519	-0.395796758042615	-0.361403155023958	-0.00218640061569757	0.985576698485563	0.641518132114115	-0.301867990488437
gene1426	-0.260295150745073	0.0795192656891385	0.712240180331431	0.779634351522952	-0.534347823072823	-0.776411809449237	-0.209964273062656
gene14261	-0.879237800632254	-0.0947879242757802	-0.00885321596159641	0.711954265011225	0.707781697095197	-0.147747699527791	-0.807177257814187
gene14265	-0.616719354070892	-0.350919234603369	-0.370274944395814	0.0517925652109762	0.995294529268091	0.577867906926733	-0.376816801250743
gene1427	-0.228214378977076	-0.545497063757968	0.988675631652594	0.514936217387876	-0.499366383820368	-0.154098148107871	0.42437456478275
gene14270	-0.742520368296198	-0.172416080475018	-0.333839372577561	0.308300628653757	0.959974486444076	0.26700203826286	-0.656128763192241
gene14275	-0.516714493409305	-0.351939139381321	0.909272101708744	0.847517927590429	-0.310632232710569	-0.441724856235936	-0.0526545710671604
gene14278	0.461814988973867	0.998263373709683	-0.615311089110439	-0.154377929762996	-0.269351187997158	-0.686878395007501	-0.524712763403169
gene14279	0.47278277051902	0.999304386849099	-0.607853917449272	-0.159091199528695	-0.285041515409315	-0.690768553063802	-0.513192109971197
gene14282	0.422524961948804	0.992499752905413	-0.615106314717223	-0.122978848054675	-0.237073980018193	-0.69149942381198	-0.558910754077167
gene143	0.61151087502403	0.898628157550931	-0.250487132717249	-0.10540502143159	-0.679666592956897	-0.805179333197433	-0.221503091685743
gene1430	0.721668261860364	-0.236372528167492	0.0553574915744224	-0.763162095937749	-0.463132383698205	0.5051495747483	0.949229243650089
gene14301	0.441411687408307	-0.516329988798642	0.477626950761898	-0.412211382444695	-0.516502820923005	0.443773753916748	0.987244409852268
gene14309	-0.0428171692440617	0.332467871155176	-0.903841328809358	-0.362134860858147	0.728563955744933	0.283157305025441	-0.49489685322117
gene1431	0.407326608044938	0.932436198674514	-0.2857762077542	0.0778379310122554	-0.511797108413472	-0.886970075329587	-0.464167456756476
gene14310	0.54703564777582	-0.419636298593802	0.384667543902609	-0.504940601477351	-0.555602128100282	0.424145319957374	0.9921768757849
gene14317	0.470760455376186	0.999275150150169	-0.612299501705144	-0.160927865374353	-0.279266034707478	-0.68773154130884	-0.515973888238311
gene1432	0.547980727012073	0.995333663991589	-0.550052910752884	-0.188403916108718	-0.394162325692507	-0.708778718773497	-0.423545160452968
gene14324	0.0488294190493661	0.765844457783736	-0.842648105402498	-0.103617867493905	0.376052265410446	-0.320117138113603	-0.775671601141957
gene14326	0.180765729238993	-0.727019893131477	0.609525528256345	-0.233671440397566	-0.341289824912524	0.533773081797409	0.932969087651939
gene14329	-0.496490406403171	-0.244364931884471	-0.506080004546777	-0.0756405397538561	0.9816495320177	0.585209527738791	-0.373390775405282
gene14332	0.474145920340053	0.997433638863605	-0.60833775959276	-0.160841118794052	-0.284631070852077	-0.687340940416803	-0.510074168570637
gene14339	0.503329533043776	-0.431108393461637	0.48110316817661	-0.407137857258291	-0.61051365742983	0.345740701325656	0.974796962319489
gene14347	0.477322643058221	0.99920461728704	-0.614692190552039	-0.167580493738297	-0.281759703503492	-0.683521309597482	-0.509618525631495
gene14348	-0.385311168128824	-0.8853955763458	0.879166633424869	0.347941730258197	-0.0985196363591284	0.344308501046814	0.548198698395022
gene1435	0.331250763077761	-0.633853634102206	0.472854254809038	-0.399310343354793	-0.369324173595876	0.570101878535075	0.979347385351359
gene14350	-0.294155731030716	-0.0785475257331411	-0.683433664854848	-0.266341063650428	0.916600649329567	0.573481927019883	-0.346358295833316
gene1436	-0.592500198102849	-0.425425356016328	-0.33086389289654	0.00591800255813514	0.978425747060913	0.652791791989014	-0.279636572936054
gene1437	-0.676148747955271	-0.906281649671596	0.376869147450356	0.245157811558531	0.610470675503963	0.690687887532247	0.185387826063124
gene14371	0.21571523894806	-0.650434195199086	0.350903779467656	-0.392272190167897	-0.160808533532578	0.651202894914377	0.854058719424694
gene14372	0.458332931923546	0.996320745691013	-0.622013990686264	-0.156063654710103	-0.259133658298185	-0.679822856494871	-0.527719617900457
gene14376	-0.304517026895596	-0.766338504879327	0.962086106010635	0.414471423722182	-0.301953529061149	0.14030257279923	0.538367040817336
gene14378	-0.26423399877675	0.44999894999618	-0.780489501739109	0.00124121466358384	0.712095935242252	-0.0479433877145065	-0.801755969515088
gene1438	-0.469934519843041	-0.874243233336058	0.879081636690642	0.429604604219458	-0.0428001570803922	0.300688380952027	0.452462884373241
gene14399	0.326733438269083	-0.642064180585106	0.441610488356644	-0.419809078013821	-0.332085042837409	0.604149673371533	0.97582022258618
gene1440	0.929558360537193	0.147598505927957	-0.153932860492852	-0.830031492875777	-0.615419865229373	0.228104545247511	0.782656999036598
gene14401	0.737885268352788	0.9417590089122	-0.515375150506801	-0.371715133567334	-0.539999950786279	-0.603817150081632	-0.177540937190883
gene14416	0.435787222766047	0.981041806104082	-0.541576706372638	-0.0911805992216632	-0.311310145932041	-0.732320470957879	-0.523271774732055
gene14417	-0.988907853669916	-0.525515644988845	0.317302590470072	0.740619405786702	0.700179451812133	0.12721197775838	-0.479308914397894
gene1442	-0.713829893283542	-0.243205514705833	-0.345063269007837	0.227953456238738	0.986771455176452	0.381454270407175	-0.566024052295968
gene14420	0.635915301816262	-0.347609529031577	0.105017315834396	-0.728049479422717	-0.389765371421109	0.585843256865187	0.969493721992203
gene14425	-0.399985773736923	0.338751454289575	-0.670988395045097	0.119125489155969	0.765325123994794	-0.0327386518895207	-0.820880086521651
gene1443	0.601878689141607	0.989695568447485	-0.651086536767136	-0.309283823103662	-0.334047837305598	-0.601058164952318	-0.381898498471127
gene14432	0.611679261885597	-0.355176041742833	-0.00629678071137849	-0.789053497113357	-0.26063263547023	0.679937491479948	0.93244037103349
gene14445	0.439297946954686	0.994619686229914	-0.59814397348665	-0.126777143570942	-0.267260622019181	-0.703247345398216	-0.541339163290335
gene14459	-0.637419042975699	-0.959859555978353	0.760971727529097	0.437631106045528	0.238560759477243	0.458603390266571	0.338359876537919
gene14472	0.01745455288414	-0.772304324519881	0.77662220258828	-0.00323021821916972	-0.357699459098808	0.405016982827354	0.837141984070167
gene14481	0.485850966368716	0.999228298193683	-0.626766959956526	-0.1833876476922	-0.276472263866053	-0.67092618901115	-0.503165450532384
gene14485	-0.443603490404796	-0.116677387724283	-0.59860541698062	-0.100926101827388	0.96502007745112	0.50671885750194	-0.449035078860988
gene14494	-0.437235453870565	-0.368258500163341	-0.443737781108577	-0.170414485341795	0.943049797087812	0.720414234180334	-0.192710960087387
gene14496	-0.826340969115881	-0.282820381062406	-0.178679964809878	0.418638892114858	0.93007250577786	0.261924657898193	-0.615990031487338
gene14497	0.522682417384787	-0.472681029504322	0.20352442053926	-0.644205421331663	-0.335841814873771	0.636125438512224	0.982846309598627
gene14504	0.532447554105479	0.995121921203739	-0.548696889414822	-0.174338717213737	-0.383958448653572	-0.714468185966837	-0.438569507885325
gene1451	-0.565214016800546	-0.87853059558961	0.889547823593473	0.518406376174415	0.0177454917868577	0.265893179350057	0.361104500534706
gene14513	-0.616780733150142	-0.35084150157506	-0.371374461039423	0.0510181198045125	0.996344355859933	0.578523245205951	-0.377237387930467
gene14514	-0.434476866012186	-0.918383933026434	0.867955782623661	0.3609024459346	-0.0356257585829227	0.380536783086646	0.525431827659918
gene1452	-0.975975656217613	-0.421895139393024	0.177789708487734	0.703400270775343	0.769783697728372	0.106304075003985	-0.582280453470139
gene14522	0.595963618265645	-0.392307072523249	0.176200756157942	-0.674226707188035	-0.404910718927849	0.575520842443244	0.981601634730272
gene14524	0.881990233904792	0.288121096224259	0.0968336664317431	-0.51894973475826	-0.894853309266358	-0.182609108854418	0.653180227832834
gene14531	0.523270094423725	0.988336565965024	-0.612898473402338	-0.21434444973181	-0.311403284655252	-0.655357081722981	-0.453598275854868
gene14534	-0.270887308058443	-0.820440733497495	0.910098462056025	0.311260316331952	-0.247142674404738	0.267732573769654	0.61193042825138
gene1454	0.379972897263476	-0.604538771291981	0.393812065928874	-0.47611021101887	-0.3449929480977	0.610961243464557	0.98843195498037
gene14542	0.0376130096148362	-0.844199734502784	0.523016265281976	-0.246207697105294	-0.0912307273651584	0.716547518414059	0.877167796907372
gene14551	-0.24716563695752	0.23672109188359	-0.804346900967611	-0.177308752907321	0.833755844175414	0.264202420727579	-0.599455553871565
gene14557	0.325537659901762	0.972920299345196	-0.632904490759699	-0.0619315877703606	-0.138166781766783	-0.682232387692242	-0.643391036561986
gene14563	-0.489017555441115	-0.00281785142482244	-0.611304632360282	0.00775025430073122	0.951370214159479	0.349100069505993	-0.598353103566955
gene14569	-0.734811309663186	-0.663948393911833	-0.0160232768458929	0.186504518319944	0.904567044465494	0.66847473484056	-0.157231176097188
gene14571	0.0280863517081017	-0.763255908066462	0.770128007521172	-0.0118138773173292	-0.363521196066648	0.401887165379859	0.838816128052475
gene14573	0.529541563417872	0.999063041705849	-0.602632264281008	-0.205638958184394	-0.331795226124745	-0.676294192261023	-0.454572537806422
gene14578	0.960592496424828	0.296877468147813	-0.287865870255963	-0.846577133892816	-0.588520439872657	0.146411300849712	0.657669663155908
gene14579	-0.427719995094183	-0.772561967569887	0.958492926026081	0.517023625153454	-0.203138486042999	0.112128360684909	0.419054994004017
gene14581	0.0856736926194366	-0.57685846662837	0.862643883992979	0.12976818235103	-0.592975748361928	0.0934541722036831	0.747636029903032
gene14582	0.309030256868904	0.789338258068921	-0.00536191965424745	0.258084124602309	-0.63455944457848	-0.956466769220817	-0.38753420398308
gene1459	-0.548954217100771	-0.355659084641532	0.89780197946469	0.865949964740752	-0.273842572580286	-0.438166577017156	-0.0841957898876829
gene14595	-0.753848785347908	-0.91227308048698	0.423513674745688	0.340177541967955	0.625144617526052	0.634743647798868	0.119931725405585
gene14599	-0.540610725291984	-0.631089992877414	-0.174990984815465	-0.0715069654653463	0.896902827007543	0.818017339516779	-0.0178827603552623
gene1460	0.554806284698866	-0.429655178627376	0.0797031973452428	-0.729535383423095	-0.262637095431486	0.690862968564103	0.955845215241479
gene14609	0.0374616978983164	-0.571018260635008	0.668345067279027	0.0368888703805198	-0.376827840819765	0.229150708911139	0.660461962608464
gene14611	-0.713132555287914	-0.757057391297175	0.880469033088869	0.724271425554675	0.0731854856273092	0.0636431030687027	0.102982999621784
gene14614	-0.641423346280989	-0.425349393444782	-0.304404709745046	0.0686576260133354	0.989026627577391	0.615793195877161	-0.324448806185918
gene14618	0.243225414184743	-0.659849088437456	0.625876521392179	-0.232471818047282	-0.437633421752487	0.451058371055379	0.939957342880582
gene14619	0.47411538940789	0.998564879585347	-0.62313051284558	-0.17027181486076	-0.270916733879843	-0.676787204664299	-0.513879834763334
gene14620	0.472471475556578	0.999415315671034	-0.610003127708036	-0.160860666035763	-0.282822068538335	-0.689256681629808	-0.51393033956471
gene14623	0.500633681090788	-0.43356094885963	0.482189117541444	-0.406313781104289	-0.607740583138988	0.348022512076792	0.97464249209979
gene14628	-0.645770538174655	-0.804645367476812	0.915382650641983	0.656543092023956	0.0153577644233218	0.120254251556169	0.219174128073901
gene1463	0.851575277951804	0.779156421815854	-0.765282982308554	-0.753542849733509	-0.298407188449374	-0.14269464213	0.0377939487198893
gene14637	0.46553474622497	0.983045760875989	-0.599227759653932	-0.156473797045506	-0.279624929384583	-0.678118665717334	-0.504048866747086
gene14643	0.434157961852155	-0.555575374262739	0.238089082702416	-0.60031531516535	-0.260242152284928	0.691315074711078	0.973286614426935
gene14646	-0.778503778591949	-0.387308333156379	-0.210308246089532	0.282349085237583	0.979707197312518	0.442894354624286	-0.480583439095546
gene14661	0.83036215582201	0.813404817255932	-0.324401521777396	-0.40044824111808	-0.724473265127147	-0.558733025653784	0.0619734775915354
gene14669	0.627611142014377	-0.358533508302971	0.152805237177498	-0.69546660999708	-0.42403687030048	0.558566513261631	0.979135172287105
gene1467	0.415530498702897	-0.565461557071446	0.381076365505638	-0.488943453099666	-0.380212542153797	0.579443082926938	0.987223160755466
gene14676	-0.614237198770603	-0.341961025387615	-0.378232807527906	0.0499246134589763	0.996393084182353	0.572750141785809	-0.383882906730284
gene14689	0.48028400670038	0.993809842877158	-0.681433712323915	-0.219656930716271	-0.216985384728046	-0.620493018558048	-0.513518178479902
gene14691	0.516561805655541	0.979320827187158	-0.521510799074546	-0.150057533431907	-0.390486916522518	-0.721314794738995	-0.437012153310164
gene14710	0.512573231477518	0.999755038654875	-0.622241527784608	-0.204332409062739	-0.300861815850189	-0.666768062246936	-0.475815106665764
gene14724	0.468246993312739	0.997483465302819	-0.635785028470169	-0.176532836143599	-0.253689589525164	-0.666821271945501	-0.520841466525008
gene1474	0.778738034905759	-0.141152388705616	0.115809662249189	-0.707463377148898	-0.612989776132681	0.345876312748867	0.933089102325871
gene14743	0.466203856266325	-0.492554265842516	0.0292520560503695	-0.729528468510325	-0.115579166095486	0.788293971685717	0.913209956909371
gene14745	0.586655419992228	-0.404032954164291	0.128663350882195	-0.706645037878213	-0.346437271406109	0.626689870785931	0.973929687430683
gene14748	0.447405558162681	0.992291441039328	-0.660534493313701	-0.178569748769051	-0.211728952132716	-0.64609519898306	-0.541899926608735
gene14749	-0.658891509646976	-0.292033743907955	-0.358289940727137	0.137592803296928	0.984251653845573	0.474780615761132	-0.469368318518153
gene1475	0.468064518481781	0.998826409702754	-0.60430705822175	-0.153674501099152	-0.284981708045413	-0.694658795119449	-0.51684201186095
gene14753	0.255946210086945	-0.580535454423495	-0.0913915825583649	-0.684022051551615	0.201492837635574	0.938245268289002	0.757434670669201
gene14755	0.45800070260569	0.995508226973339	-0.624178367567205	-0.158963554010927	-0.256381651182292	-0.677053187989853	-0.527365243122974
gene14757	-0.31400106106326	-0.956372062749061	0.744040478187855	0.142296358869202	0.0143293721450092	0.572239181117525	0.65936059375747
gene14760	0.288311974409344	-0.683416552885804	0.365004809568813	-0.468351295215145	-0.208231610070755	0.711331263777951	0.96072359483777
gene14761	-0.269924213905672	0.189783642129672	-0.785886656228462	-0.176469033827995	0.857189673174959	0.304491856624301	-0.577807820580365
gene14766	-0.19986534256702	-0.749992239058709	0.919028810142566	0.301722976598319	-0.345778946463509	0.186876197624794	0.622228407485558
gene1477	0.655942328616981	0.976570091368377	-0.562211655810251	-0.305655805493643	-0.452643856421854	-0.638957439713976	-0.300029243509215
gene14770	-0.23768498687872	0.496920899661307	-0.783748152441687	0.00669273753621105	0.671483475586643	-0.0992311990008259	-0.816923130862586
gene14772	-0.971690577374144	-0.471939343227823	0.225597557506793	0.694975829866547	0.746460899078935	0.134199012146718	-0.525364471261761
gene14774	0.306185631467543	0.965208372861751	-0.455922933555824	0.0717405411351349	-0.289975110583956	-0.823382819385346	-0.625094149473743
gene14776	0.205863671031478	-0.642132984014758	0.708900695763224	-0.129782571725188	-0.499848390005962	0.346590974265992	0.900737804039204
gene1478	0.296805616837708	-0.601305926107423	0.634610561607894	-0.233733252451512	-0.517081453051757	0.381636203757538	0.943395358476834
gene14784	0.494223982692975	0.999294830422749	-0.611522740344254	-0.181979606396667	-0.297428531804405	-0.680805309055085	-0.49195720475055
gene1479	-0.41023209068385	-0.922086835828719	0.855175819412641	0.327719354829151	-0.0401143707888274	0.403266345549148	0.550816154662422
gene14792	0.373291849126909	0.97143263493077	-0.71885749104597	-0.164659417609619	-0.0899987267341316	-0.593679349766914	-0.608144273853213
gene14797	0.468617515100176	0.986750375766837	-0.600436194804061	-0.157453445844866	-0.282363779866202	-0.681397749647151	-0.505461381366596
gene14800	0.457990160021822	0.996727691749381	-0.635390160078594	-0.167360674322072	-0.246219980523887	-0.669379753848278	-0.530449783354602
gene14803	-0.645390158442714	-0.427172409519467	-0.30041237927797	0.0735054075583686	0.989044608489599	0.613748555722599	-0.326091466485823
gene14807	0.829659798105444	-0.0639909439333633	-0.0608308562294108	-0.821488795977423	-0.521474729402316	0.403119705474492	0.885091152983063
gene1481	0.459565373269047	0.992398140922944	-0.593139869641676	-0.145262015606197	-0.28609082859231	-0.697943812821726	-0.517499597834101
gene14816	0.341301958805704	0.971025526019908	-0.45910082468424	0.0430238884546688	-0.316013267652851	-0.817117313291505	-0.595342974607015
gene14820	-0.237895504680606	-0.347379989083416	-0.509308111470669	-0.377436954984118	0.847249554490282	0.810525696451063	-0.0208317674679551
gene14825	0.83955186602177	0.827023764425318	-0.32489388049015	-0.406744384048255	-0.738796939390432	-0.573929926136444	0.059569346290276
gene14836	0.472282476085948	0.998519096115133	-0.609372531843305	-0.159282900650179	-0.282788722522947	-0.688571945051222	-0.513185803212529
gene1484	-0.209740511248104	0.450678084870431	-0.822177290348141	-0.0758987092237902	0.711771293123449	0.00316130157384133	-0.75436397938207
gene14840	-0.135167847993456	-0.75584212711562	0.906061263884577	0.233180152236627	-0.378501750449475	0.226818898523313	0.690481239488356
gene14846	0.965194532728342	0.665294466216751	-0.558446471786271	-0.79168549608577	-0.52237096279922	-0.12359118018484	0.28967807811343
gene14847	0.515817978650797	0.998505102981971	-0.610046379393513	-0.199027706910088	-0.314290895678962	-0.673917689604188	-0.46911686462851
gene14853	0.717848842110258	0.953293890808064	-0.57368688156028	-0.386597041736101	-0.474712071339774	-0.577810754798887	-0.218566613812567
gene14858	0.15755852174774	0.897432298845904	-0.728006928954121	-0.0322671777281651	0.116819371493658	-0.557021517178884	-0.762345092624043
gene14859	0.173575361105547	-0.729055031823603	0.176954277745912	-0.527905650735286	0.0815856897198874	0.890565711201575	0.852522936403099
gene14863	0.418632217728116	0.818962477377042	-0.047863993366837	0.153047182103543	-0.68981655688281	-0.926317553789464	-0.310724581983018
gene14867	0.377841526805133	-0.569494814147734	0.526455204406369	-0.358760552876378	-0.488761124849189	0.454679498564301	0.978623049554599
gene1487	0.753796897273744	0.94285446647392	-0.542218559343392	-0.401590165195545	-0.526344586836739	-0.578234622256232	-0.167502719830858
gene14871	-0.00363959258421333	-0.863458601802662	0.441862823701665	-0.278026967420982	0.0274165224380245	0.796021224791249	0.838483710142625
gene14876	-0.826847228591062	-0.265186450845451	-0.173516723304693	0.431562664503598	0.918188219980265	0.23331677314792	-0.63110082463644
gene14879	0.849435640400749	0.0791142551001955	-0.200786039278712	-0.84510769491003	-0.474840993910364	0.334878822955412	0.75573971604891
gene14880	0.489572388612198	0.993973807371335	-0.528029959979075	-0.123221309856159	-0.371328704493357	-0.743691732998515	-0.477617064391087
gene14881	-0.691373312778601	-0.361146031709281	-0.306995446256922	0.153966916855823	0.994894091708696	0.515073910369866	-0.432601257304059
gene14883	0.501518158130223	0.999868605229614	-0.615001743099511	-0.189179498418869	-0.299620281767179	-0.676332856476072	-0.485799699320622
gene14888	0.47781425029149	0.997542082447877	-0.611382992337571	-0.168154376084614	-0.284527198795806	-0.683843428703768	-0.506875332156755
gene14899	-0.30096153666087	-0.0294378750180459	-0.703403214817055	-0.239028103776219	0.914980702748806	0.52105656460271	-0.400727481554753
gene149	0.800333749212947	0.912562898487051	-0.618279389704968	-0.517327672292076	-0.47147518183992	-0.459281822911758	-0.106189537137845
gene14902	0.793389562447795	0.717701026944819	-0.095392107036739	-0.280421681001739	-0.868429360290146	-0.630326312820357	0.149804840253181
gene1491	-0.61627248929875	-0.350527448326097	-0.37141729387314	0.050945784956037	0.995835148170388	0.578511714413822	-0.377018913254718
gene14917	0.818896218534542	0.78217294162193	-0.373494836180901	-0.456738221282692	-0.652354548198526	-0.479193496393328	0.0699636996424736
gene1492	-0.282662605046711	0.520298583147175	-0.722252947092641	0.106840591787614	0.632926834113273	-0.196424068733956	-0.872448377820343
gene14922	-0.395078972161477	-0.498880257770491	0.976991421790279	0.688824928907561	-0.388399212900887	-0.260980878245911	0.2118484804834
gene14934	-0.183163270965475	-0.581826109066788	0.980152640706894	0.44481353133359	-0.505334471335004	-0.0835868091881485	0.500626837401066
gene14942	-0.354856680884203	0.0506824319750569	-0.707553307890349	-0.140575406466147	0.917246194678068	0.400009267311001	-0.526490074615976
gene14950	-0.673398876368685	-0.129264474908108	-0.424071744309647	0.215846051929715	0.973417700077739	0.305496697524329	-0.64018513669488
gene14959	0.630337591482931	-0.340325065463176	0.256112377828727	-0.613395363729693	-0.534947086891437	0.449413883311867	0.983358271053955
gene14971	0.0414846760733667	0.781918149758957	-0.0803472796048138	0.437815141683563	-0.361394904856683	-0.971684651621194	-0.664898211165918
gene14972	0.40469029158677	-0.56810965917275	0.144411754094025	-0.645600875121334	-0.142208246534391	0.775081443973669	0.93798204568141
gene14974	-0.41149884742982	-0.639904564361272	-0.204058336603415	-0.212266623037021	0.834268321672343	0.895699362914013	0.115662594001117
gene14987	0.061299964476197	-0.805444300802738	0.263534267266291	-0.421018558994928	0.121127561167302	0.886212549090229	0.822110503905962
gene14989	-0.838479908230124	-0.652894557035472	0.0688183472253975	0.346025534768164	0.893268539831383	0.550815680543455	-0.257352900486059
gene14997	0.479051726897176	0.996239188058064	-0.659123427987733	-0.202966581111021	-0.238917312865615	-0.642441104428393	-0.512897106919147
gene15	0.343530681459369	-0.534883817498722	0.639086534693692	-0.227292077759711	-0.589717862226271	0.304598579773823	0.932949098172961
gene150	0.986054481126248	0.468095580819908	-0.404503594889977	-0.836916482364142	-0.583302596765241	0.0210732884272929	0.511853416717275
gene1500	-0.616496905159792	-0.349299332099943	-0.372278540368565	0.0509871901378461	0.996195974687568	0.577148186089331	-0.378475578271331
gene15005	-0.617747469030869	-0.351365364337265	-0.370384041045449	0.051969434261384	0.996348622784603	0.577860801980694	-0.377697255912019
gene15024	-0.220616157457666	-0.547878182123349	0.987580805496104	0.506746271103336	-0.501946017463615	-0.146954970887642	0.434048491434457
gene15027	0.490492649961247	0.993620559348074	-0.583689214279964	-0.164298033900498	-0.318247161976625	-0.697435440141735	-0.486243448894799
gene15030	0.343050838075641	-0.616345490059173	0.182559194811757	-0.597571824736733	-0.108219654355173	0.789580728907412	0.92490838028419
gene15047	0.241458374665808	0.950707905592892	-0.634848444736955	-0.00972429680714044	-0.0630248727372302	-0.677742757559593	-0.708472264337498
gene15056	-0.770618981812976	-0.707673410692909	0.071587542144486	0.249922264433689	0.869599967506966	0.645071431513454	-0.139164759654557
gene15058	-0.171917561061206	0.277662514885828	-0.836709217021323	-0.235900163911384	0.788332743168312	0.260172699628026	-0.56476036566182
gene1506	0.492826825101151	0.986472523188735	-0.480505221494745	-0.0984387561355212	-0.415555106198434	-0.771590431978389	-0.459167276231829
gene15063	0.472812345094712	0.999101223257408	-0.609456026738249	-0.160995073409495	-0.283418030782842	-0.689193278808072	-0.513277788869026
gene15064	0.547372806594895	0.99493402060926	-0.587506498501654	-0.211928195929831	-0.357420695469211	-0.677394347591632	-0.430298664830818
gene15068	0.109422928563779	-0.589727388681364	0.846011430162005	0.0872854157738733	-0.588331631040947	0.131517521166667	0.780152590512207
gene15070	0.494808623427718	0.99881595282198	-0.61748823154869	-0.185300652701044	-0.291815216478042	-0.675026670728583	-0.492027078425059
gene15073	-0.0230128200173826	0.119722174512075	-0.84294511953455	-0.479586679149923	0.766591719131044	0.525680207215723	-0.275510275872755
gene15075	-0.868874300249832	-0.687735157666291	0.747270837798908	0.82147390508156	0.281610010146093	0.0307361958018468	-0.139332197620047
gene15076	0.472294730017116	0.998197692801335	-0.609153150128236	-0.158842874429126	-0.282791763939908	-0.688327388358317	-0.512965789385102
gene15077	-0.372373613227438	-0.0326621991660414	-0.657959347579902	-0.149303027853377	0.925817628978366	0.4649285806826	-0.462115632146702
gene15081	0.661671430090933	-0.299565376138254	0.101495338133612	-0.721109135381597	-0.431673674530888	0.53150881971672	0.9518714201346
gene15083	0.203658508299438	-0.649705840112118	0.708941725401812	-0.132654570351787	-0.494031816633108	0.356081050627511	0.90521200559551
gene15086	-0.575736278124855	-0.891999020057716	0.886905863422373	0.516487097439259	0.0361313497872482	0.28353707342864	0.362313182920893
gene1509	0.907433142252338	0.657628479017344	-0.193351900072112	-0.489075814335314	-0.826065088817558	-0.431071303734621	0.301872723408254
gene15095	0.467317657824452	0.996976861360841	-0.609957607418515	-0.158183679702344	-0.277672134867557	-0.687490680113415	-0.517035396424117
gene15099	0.344376935130919	-0.617944423423953	0.469438502818009	-0.399976894264126	-0.384810610846041	0.55518230179347	0.977284137496044
gene15104	0.234437701664244	0.934277855388009	-0.397322434179964	0.153424156553511	-0.27827712370803	-0.853972404621025	-0.660396870980206
gene1511	-0.371971550727648	-0.475673559946968	-0.380981672495817	-0.257406135257547	0.889383974036352	0.833074620833087	-0.0206036696850609
gene15112	0.477645502176591	0.961730262434385	-0.570119179820581	-0.155265921755117	-0.304807527077596	-0.669348520522368	-0.469056242232707
gene15119	0.48619663439993	0.997725014723087	-0.606131475793358	-0.17143496487623	-0.295800501211217	-0.685877024712314	-0.498088368538934
gene1513	-0.695309820642496	-0.630421366870845	-0.0827695767233797	0.130733842942635	0.922511061620294	0.691701380088889	-0.158345832476141
gene15138	-0.317514490149444	-0.000437188859993227	-0.708567559555187	-0.21009653883264	0.917268542410347	0.481259562810614	-0.44385050032747
gene15142	-0.517451182240785	0.219392331570556	-0.589834790841064	0.20426313496142	0.836087659851766	0.0239016865164377	-0.820317027513965
gene15149	-0.880978796381794	-0.697908392924277	0.180540860745343	0.432054040709639	0.841345023506743	0.505862080980736	-0.241159190367642
gene15152	0.455500285170778	0.995594714544175	-0.60719825859543	-0.14907950728891	-0.271189038373036	-0.692198225570101	-0.527196750666713
gene15158	0.503074784954676	0.994808775649519	-0.601013589214784	-0.18640412445724	-0.311526429991844	-0.680211986107027	-0.476925000811361
gene15167	-0.816415653817155	-0.234397595338073	0.427443923575165	0.863902354822862	0.312861939286871	-0.302989172035835	-0.544972231451783
gene15168	-0.640870794793217	-0.915665216130758	0.825715034075043	0.516774938460461	0.15687921349916	0.345188884354669	0.306965407049393
gene1517	0.474951870043897	0.999115141629977	-0.608675341037301	-0.162449142712414	-0.28574889058224	-0.68914389906237	-0.51097309552654
gene15174	0.0464361607287367	-0.81907966022314	0.285584633153623	-0.401211670373131	0.11776737505874	0.880991905452351	0.822504432335819
gene15175	0.590080290001961	0.992276623341593	-0.584397681536897	-0.25121906814407	-0.390378785229206	-0.662531564867864	-0.384065402086085
gene15179	0.474554197642234	0.977078041691102	-0.610086147917458	-0.173583555087574	-0.272656424839283	-0.658284712309477	-0.491619043565487
gene15183	-0.689814164882511	-0.303569154399072	-0.341181729992722	0.168076842728743	0.996299926555351	0.466537753045932	-0.487907612960504
gene15190	0.385312646142421	-0.602215594461025	0.245151313622864	-0.582158509996894	-0.20689973010236	0.731929687237126	0.96602171341848
gene15193	-0.555655755914088	-0.365877522180444	0.903820794912299	0.869616632675527	-0.26908766410162	-0.430893958485567	-0.0807255682756102
gene1520	-0.0140242908430183	-0.597624130067795	0.906755267444953	0.231130192777435	-0.552082842778891	0.0520037768446125	0.673089758641162
gene15200	0.477132558065496	0.999415694034843	-0.610173782238827	-0.164352487430015	-0.286050757145062	-0.687605464642799	-0.509313015759011
gene15204	-0.214123065758199	-0.456421261868404	-0.420667735917425	-0.411436049656331	0.801254705309344	0.891379681971389	0.115002766035126
gene15205	-0.526248407861342	-0.390874594595864	0.926061577122558	0.841654349663392	-0.299101597870667	-0.406309441929204	-0.0249746542437494
gene15208	0.480538766383802	0.996913984574287	-0.612192459637459	-0.170666757986145	-0.285408589381031	-0.681393758135384	-0.503695295078666
gene1521	-0.147486030714335	-0.848914789784106	0.545546184916522	-0.0700022172373121	0.0237985593551066	0.644185977984765	0.698317647805281
gene15215	-0.0843453974430788	-0.425169295690806	-0.452505365960809	-0.52967861355807	0.71953918254796	0.916241672918559	0.212709035396141
gene15219	0.652841358118235	0.963193879128669	-0.579156138959501	-0.318936366558285	-0.427206785206633	-0.60746386781882	-0.294191569593552
gene1522	0.488125394876054	0.996804325078978	-0.645154005008218	-0.201875971905633	-0.259127203379097	-0.651728828707	-0.501776179076804
gene15220	0.888038492427481	0.0711806512167632	-0.234620431588351	-0.901022145137892	-0.467402299302189	0.383514688064123	0.794190971317048
gene15224	-0.40344837772734	-0.752364549053698	0.977891021686725	0.521928337889443	-0.250838170741434	0.076775795673599	0.428822053666878
gene15226	-0.598563544503681	-0.874027104192815	0.897543891480065	0.557030242546933	0.0337682445060679	0.24362992370381	0.325249766932769
gene15236	-0.618843728721332	-0.352026360896448	-0.368498750164618	0.0537692598592873	0.995744545437258	0.576784744233627	-0.37795083189203
gene15238	0.500660220338607	0.998856707046107	-0.635819631569332	-0.202816803807333	-0.278581860152938	-0.658300739879784	-0.489522174919751
gene1524	0.46873092988494	0.996522967560678	-0.607022945994006	-0.159142964820925	-0.281809004290539	-0.689293533665518	-0.514631481685273
gene15242	0.0763618692906991	0.879982580473257	-0.358215649647948	0.284083912657726	-0.169698159331993	-0.863133085646703	-0.764704187495299
gene15249	-0.601157045700353	-0.0514987818066214	0.664732158890588	0.959270701423811	-0.168619056288376	-0.671257963732303	-0.44685125468842
gene15250	0.64443555621959	0.973691952692985	-0.691680527842946	-0.385050526521482	-0.317517988075366	-0.53172086098821	-0.33120518712263
gene15254	-0.550171335897189	-0.174311310988637	-0.502055883507287	0.0223400160256636	0.980746312152122	0.470594103865909	-0.489255634724006
gene15261	0.527303885240471	0.997122878521644	-0.57452363787383	-0.184636979550167	-0.356238337741857	-0.697687948804431	-0.450289586938869
gene15265	0.526059980417536	0.992452256378757	-0.697992260914646	-0.274035769726726	-0.234087893190933	-0.590349996167301	-0.468892792170075
gene15270	0.472894043090015	0.994202280666874	-0.605007179035509	-0.158767890984588	-0.285225800310961	-0.686097424871321	-0.507831015385383
gene15271	-0.390033328022714	-0.0717164844943915	-0.645528105730679	-0.150346596749811	0.947036933340605	0.501546064618742	-0.443314466237208
gene15272	0.558870521736491	0.988176015568866	-0.591158435589299	-0.231174246039447	-0.359027000049553	-0.661386415543706	-0.412817426323938
gene1528	-0.765900606055777	-0.936582752842495	0.56541290353486	0.433015480368565	0.510209228008476	0.546900250272182	0.153596393222238
gene15283	0.750529284591518	-0.0509189436092385	-0.374180608912137	-0.960741052185871	-0.167509162485748	0.618772825055155	0.739584415152554
gene15285	0.579413927071601	0.96057490135302	-0.394455950643227	-0.131782549010958	-0.549143134493484	-0.779820669059333	-0.333930376486326
gene15286	0.429310545288544	-0.427683690844972	0.613933054057382	-0.24752634063335	-0.685605878808242	0.207825006023837	0.919865479787689
gene15290	0.602989163766228	0.808460124977751	-0.887464760052436	-0.60118791840243	-0.0142838339577581	-0.163473941493092	-0.261755808192987
gene15299	0.473589997466536	0.998586594022962	-0.608312708169051	-0.159392436027621	-0.284779940375505	-0.689107461135003	-0.511801110263157
gene153	0.583656463416465	0.971812173975819	-0.445117843986362	-0.165898815436933	-0.509434193663446	-0.751991431736307	-0.34834565238684
gene15302	-0.419316206612931	-0.140346405680531	0.827377145018886	0.849474019958845	-0.413594567175406	-0.627344486194688	-0.155962880746486
gene15316	0.558324252838771	0.97359456663116	-0.761832964468038	-0.359300796017517	-0.186760781219947	-0.502055573576216	-0.430688855395354
gene15323	0.777137187256659	-0.128234592924313	-0.0717332749977491	-0.82439137098092	-0.438789812996969	0.48124913039387	0.886744181485399
gene15325	-0.430761843503007	-0.268893954131132	0.894138453859451	0.820545012421351	-0.401639261855829	-0.512821069253709	-0.0420692724247725
gene15330	0.377370906916113	0.940881625531687	-0.52699329971995	-0.0666747172651183	-0.261883526694233	-0.709696406498887	-0.544146133285554
gene15331	-0.0818312768159914	-0.449878424019445	0.955713535728298	0.427956147353929	-0.625158489361382	-0.207962903467112	0.481998764467945
gene15332	0.470076946278626	0.991365297448392	-0.603061413436811	-0.16371945290347	-0.283712733943198	-0.685011752285158	-0.507822475007673
gene15340	0.898938236678507	0.81599884868673	-0.611428696645994	-0.664540689190426	-0.500761182889289	-0.303500600224932	0.0799293578370552
gene15341	0.95653879777826	0.269943989122918	-0.352647463873179	-0.909581539472759	-0.507855392120972	0.235595874629609	0.666940293017962
gene15347	0.478488444618685	0.999196668582316	-0.630324330618992	-0.180164198106805	-0.267616904599876	-0.670340229207678	-0.511191353699228
gene15349	-0.929258532275284	-0.453393535434712	0.0447195546738634	0.545374325495269	0.879708998050792	0.273206863171414	-0.530247661720628
gene15359	0.93059104752399	0.724163125203841	-0.360890160453375	-0.582088960283371	-0.717633779644002	-0.377102561791863	0.236080801979101
gene15363	-0.349840299347294	-0.044530578311132	-0.674794394367435	-0.189159373669259	0.931053365575285	0.501958781435014	-0.43149473596395
gene15365	-0.829853625430932	-0.67659496529751	0.0825791489110045	0.332157785293906	0.886158067128618	0.57378877611018	-0.225264626643146
gene15370	0.701808433905822	-0.208010428848613	0.295387832152387	-0.560281839739191	-0.694681465719277	0.262934241039896	0.945588926742584
gene15372	-0.113196088757482	-0.652459734021382	0.945893461446723	0.310782490679445	-0.486878016904058	0.0624483957773434	0.628219712622741
gene15379	0.193525181746192	-0.73864236043047	0.528595376356483	-0.308477335354906	-0.26680252195581	0.620409370152454	0.942460027414277
gene1538	0.489364360491246	0.991472388623391	-0.576839670108404	-0.158893168674318	-0.323661044080461	-0.700964399967956	-0.484447716054758
gene15381	0.136048376588833	-0.762405711159266	0.261169786150324	-0.458337380438543	0.0449378929448779	0.852867856650018	0.858548057610259
gene15390	-0.715290423631436	-0.866851409607079	0.261554985914607	0.224310902453614	0.728628437673952	0.71929534643788	0.0903421554310166
gene15392	-0.57547884134966	-0.892496130517059	0.667441254108805	0.371551174969903	0.248312671521792	0.46287257995403	0.323082414219904
gene15393	0.538436070221548	0.996900652780231	-0.607788988123778	-0.219451458269314	-0.331864632907859	-0.665700451878166	-0.444281917026192
gene15397	-0.505281734504472	-0.279247135163657	0.880444379864144	0.867629157827144	-0.328566310739654	-0.511823891687677	-0.110583238338846
gene15415	0.700211449189807	0.964788741402149	-0.624874379625882	-0.397265031927112	-0.418836589348258	-0.557377805267824	-0.255786489702874
gene15421	0.89996444044062	0.802911825876164	-0.646831300336906	-0.698396052096266	-0.460890545247928	-0.257112806639133	0.0860133013821064
gene15425	0.268747085210325	-0.660382522879876	0.579778682308721	-0.286580692407598	-0.412932400913079	0.49696846925539	0.957734343155047
gene1543	-0.261246895683284	-0.734780285269035	0.963604097406862	0.397993568969946	-0.352320605489397	0.110037234598902	0.554322887027552
gene15432	-0.427305118757246	-0.10994520412882	-0.609453790746224	-0.118276410688023	0.959902385790498	0.51124552968876	-0.440768821868987
gene15435	0.656601412103665	0.974210842616498	-0.618635006299007	-0.344277704516783	-0.397544387587219	-0.588874471787269	-0.306834480867212
gene15442	-0.0805999893932202	0.591432900348891	-0.862998159423834	-0.121885648649843	0.582382886777622	-0.110873417629934	-0.755469424448083
gene15444	0.259115089973768	-0.693999659294347	0.285017258905545	-0.506552221347283	-0.103799657957038	0.782277639281179	0.92708548063081
gene1545	0.211171219781769	-0.692890339152892	0.629412652372445	-0.223331913727345	-0.401108129008552	0.481345993548933	0.937035696855582
gene15452	0.599925168783312	0.989251730953712	-0.561197283418209	-0.247886520882547	-0.418709496053605	-0.674527105109018	-0.367295578751789
gene15453	0.432188574385906	-0.497486903819019	0.534365876452335	-0.352140271584731	-0.573915980217589	0.368885261403113	0.971071730921208
gene15454	0.371364986573386	0.979731809710749	-0.616429899900343	-0.0910210898343617	-0.191775211877149	-0.690172884006522	-0.600201126369512
gene15460	-0.321033129152989	-0.884437458317113	0.83783438012106	0.259633856947914	-0.109663866719523	0.394298089393033	0.604687173591956
gene15472	-0.511195621985383	-0.914619134198083	0.583617518219007	0.232924549446913	0.289153971739728	0.580652506964868	0.39371152480664
gene15473	-0.451103150715316	-0.674235670185142	-0.149417729370759	-0.161444745217028	0.82884179947717	0.884207859271848	0.115510700772868
gene15478	0.538429203794153	0.982942332182934	-0.500596927449376	-0.153140299453109	-0.428076577163237	-0.735955253827869	-0.413923818413078
gene15481	0.133145065077843	0.828430964351396	-0.841957368010945	-0.136666703446837	0.280447278560016	-0.377899060484764	-0.745807870985784
gene15491	0.461914230406986	0.992055142922771	-0.591415631917647	-0.144795342166582	-0.288789334715366	-0.698059128851508	-0.515135277074339
gene15509	-0.0900295810542764	0.570018293139007	-0.8574065151502	-0.126346242863774	0.595491348952332	-0.0887771601522134	-0.744636258998598
gene15514	-0.548991448668024	-0.368379264317003	-0.399282915093886	-0.0401341021457521	0.982455524969537	0.647164047055907	-0.297987477270559
gene15516	-0.741609101500875	-0.909492991313742	0.756544709727449	0.562502065485625	0.294488555872576	0.361658175002822	0.187846257795277
gene15519	-0.0656188313187442	-0.84483813770704	0.654420252457655	-0.0622598089596871	-0.140287307088325	0.577739334043001	0.796570749382341
gene15520	-0.620796899887235	-0.353228499585071	-0.365415599900344	0.0566055282642167	0.994731915246699	0.575062348643275	-0.378426646742594
gene15522	0.539790351476932	0.995481904199248	-0.596999168854104	-0.216574741017751	-0.34288683403196	-0.673039907629236	-0.439931752036998
gene15525	0.871038797934499	0.858202955964228	-0.530134102077401	-0.55450032400459	-0.580550894493567	-0.436519007519026	0.0282926482976698
gene15527	0.965915341089245	0.692018674555138	-0.429860705504149	-0.68249709304003	-0.659954876379578	-0.264270837959914	0.289365789385519
gene15532	-0.597750113873497	-0.683837003169741	-0.0775245932582565	0.0106014298268862	0.873509074081479	0.78983503502144	-0.0120881464038533
gene15538	0.502877573287631	0.998399664735897	-0.599034029148435	-0.179442032404561	-0.31530379926126	-0.68719279442678	-0.480342382773601
gene15542	-0.840671114673674	-0.36965828647388	-0.136399101277188	0.399754244205629	0.945706588281095	0.338866270082058	-0.54621742549352
gene1555	-0.199044669829624	-0.592080615805776	-0.275405256441706	-0.416144695914464	0.720591710427227	0.958072029029762	0.275385622115523
gene15551	0.461842138029455	0.996924740740856	-0.636740188585389	-0.17291642603579	-0.247868496512459	-0.66729351342977	-0.527089256077785
gene15554	-0.531909501252545	-0.992442982753447	0.655747349051826	0.25081928870369	0.279925571504573	0.623833203003634	0.455889516494208
gene15557	0.526482755966331	-0.470310184314735	0.205604091793134	-0.644024900298282	-0.34138747602592	0.633248665006375	0.985033000170144
gene15558	-0.716261904705725	-0.595802119674577	-0.101508835848904	0.158059466214487	0.937624747615652	0.653241402494791	-0.214204920329752
gene1556	0.472722507254102	0.995062672572823	-0.602133124919001	-0.155031787002149	-0.288035304065275	-0.689619669528177	-0.508634550744728
gene15567	0.637607367791058	-0.34458880655497	0.18926074381219	-0.66926168744473	-0.473657213008283	0.513231162274643	0.98325327450981
gene1557	0.480577976914556	0.996782640859561	-0.597360263140724	-0.158141753300706	-0.299515486455706	-0.693404311942222	-0.50122780224582
gene15578	0.75137928363304	0.89713183138157	-0.360955175090267	-0.30456044034983	-0.675452433234946	-0.666715522961267	-0.0980523074740178
gene15579	0.0210133800081433	-0.769356182760999	0.105499676232701	-0.469918687042636	0.283970259149942	0.953787462370616	0.721495405634721
gene15584	-0.617036783375069	-0.350111428925837	-0.370454954353333	0.0521114102297571	0.995210291077069	0.576474551468231	-0.378258632857557
gene15585	-0.791838629750088	-0.546974139059605	-0.0251216582143965	0.31429764395001	0.895392917854115	0.501879237581621	-0.321142521824631
gene15592	0.388295297786568	-0.555661729550096	0.0501715401426289	-0.689578239028078	-0.0447929378011275	0.831658748397226	0.894348963644234
gene15593	0.680435845243954	-0.215365392110853	0.338209282010642	-0.515545406574607	-0.715757046190848	0.231024135162068	0.937855820484467
gene15595	-0.400406838087124	-0.202258849904241	-0.57658801564516	-0.181750385067856	0.956572633454921	0.617343890765879	-0.325817056552596
gene1560	0.59808211167691	0.969972067351764	-0.634588588292591	-0.315176444013376	-0.336976218652537	-0.589332395597504	-0.365184981109673
gene15606	0.446931742521308	0.992479199438228	-0.652545696574754	-0.169053213971877	-0.219479832455012	-0.653023743148564	-0.541083855843858
gene1561	0.347781774624571	-0.631673679778567	0.405596777975803	-0.458559105323215	-0.317900847405094	0.627594234838817	0.982288797891136
gene15611	0.401949479681624	0.924783591260488	-0.277987303715939	0.0807118770683047	-0.510281725859105	-0.884111474073762	-0.461271523593081
gene15614	0.75405065805683	-0.171569665454673	-0.0876549094439812	-0.84611673523099	-0.383313465504427	0.545629392440939	0.89946022976826
gene15617	-0.573660338462804	-0.372379853335113	-0.383872682259063	-0.0100232706795404	0.987618223553622	0.631473974201807	-0.316983634430235
gene15620	0.396924281540764	0.981250417798376	-0.651095777094873	-0.13880412082928	-0.178080255053589	-0.655154115103488	-0.581011701381865
gene15632	0.500674684875283	0.995773240969019	-0.624132071728596	-0.19640314935187	-0.288150958338191	-0.663564402190094	-0.484906672221302
gene15637	-0.452774894341887	-0.654656054761056	0.992691714706959	0.642933418815284	-0.280660876713703	-0.0834677046987113	0.294554647008928
gene15655	0.51993375664497	0.99894261231528	-0.638117785062565	-0.222672040018753	-0.290476395318369	-0.650154147584835	-0.470356410320973
gene15658	0.54880636355874	0.994854515383932	-0.647868660070594	-0.259348009020699	-0.300513771850132	-0.627550423046345	-0.439113821206542
gene15661	0.451095897282446	0.984180973941657	-0.552259369650017	-0.114968946926571	-0.314698859699183	-0.723228885826858	-0.511613243747143
gene15663	0.526415259539326	0.996132868379569	-0.562152188351912	-0.17876294262045	-0.367077132610234	-0.706596374707898	-0.447926203885434
gene15669	0.487081634056727	-0.453127627958549	-0.0467448063700846	-0.773456113018305	-0.0785815058388709	0.804876513721435	0.886262969982271
gene1567	0.504607192902225	-0.437643669939349	0.467728221581487	-0.420848479578153	-0.595058304372965	0.366196706680681	0.979470490791796
gene15672	-0.454349634260608	-0.178968607128358	0.840081054402203	0.862632056864004	-0.380106002329046	-0.597325685312837	-0.155002453536949
gene15678	0.514554785501331	0.997262653359916	-0.604073104730039	-0.19764353753964	-0.318590721027616	-0.677554783171448	-0.468174592476703
gene15681	-0.78879406742287	-0.33889652182605	-0.223408638892497	0.313893566614386	0.974784895430681	0.385095170310008	-0.53612368669355
gene15684	-0.241368907762715	-0.768874255371035	0.937527551717486	0.338469492346195	-0.32356819730821	0.183745136692244	0.600168309878965
gene15687	0.468123976070966	0.998992482678972	-0.61597377237661	-0.161871326039896	-0.273658376036983	-0.685163886741126	-0.518928852816875
gene15688	0.813777815474711	0.10832721273137	0.000859243438542857	-0.638624400383568	-0.655589219871014	0.119982469074432	0.727701401328456
gene1569	0.760365064281107	0.107737676181994	0.00160904740910142	-0.596983001721924	-0.622473722094167	0.0960404775021061	0.672576924031
gene15694	0.457142256852512	0.993859732457858	-0.58591863081586	-0.130572814738453	-0.291655852425148	-0.706446007035157	-0.520390665995228
gene15697	0.62887539767355	0.957763065633047	-0.603033934452457	-0.329435633656123	-0.383521039981673	-0.588148540900866	-0.316771860373392
gene15703	0.631666838343259	-0.347810221114541	0.18428865298579	-0.6698126641596	-0.462003430168223	0.519791242376071	0.979224785772864
gene15705	0.0558402371230581	-0.774653230051757	0.698907861093206	-0.0949274706086529	-0.308882861919058	0.485179292849939	0.865097539959325
gene1571	0.461347622081198	0.998480440280231	-0.588238840585176	-0.136722470942979	-0.295188823907388	-0.709587680877133	-0.520643305589918
gene15714	0.483714354747771	0.999744761969349	-0.611312401447965	-0.170895049860673	-0.290056153258401	-0.685037380733226	-0.503124056770164
gene15719	0.431522719047464	0.970237761976463	-0.580927759263581	-0.117544418110125	-0.265301439075809	-0.686858878613727	-0.524379269093265
gene15721	0.520554322699515	0.999168854717612	-0.612574180571137	-0.204267891459086	-0.315610292870068	-0.671103134681223	-0.465474705693325
gene15723	0.83096834436697	-0.0274554615429903	-0.145725532632182	-0.859516712194187	-0.458983984556022	0.424559963570569	0.839880544222494
gene15724	0.342842686467665	-0.547280976645337	0.628027510002855	-0.24123631040723	-0.572479453108478	0.329591459345775	0.940880480565767
gene15731	0.458029401848333	0.979176926561081	-0.669617401629859	-0.199590777222407	-0.204432596018177	-0.617640929933882	-0.521188556939776
gene15739	0.445779248411401	0.996338384556362	-0.641174486366669	-0.15946114523788	-0.231426326421131	-0.668061899406828	-0.543687405839202
gene15743	-0.0587613278659465	-0.719812339993571	0.877365560321504	0.168310577337454	-0.426703252689585	0.226639510681651	0.730918255982148
gene15746	-0.554411549108762	-0.762758022967053	0.959406815992357	0.634821239006193	-0.116308222508169	0.0569769209161359	0.282035517739004
gene1575	0.562562510685089	0.86401135206972	-0.627455052308018	-0.346504957165961	-0.25855316646728	-0.460683856553088	-0.303489814258202
gene15750	0.87874376579875	0.190824443464505	-0.468321145237022	-0.970629537536273	-0.297297508486906	0.413009739949636	0.638411852229359
gene15756	0.425098377230551	-0.562394556561817	0.338514983007604	-0.525554893815129	-0.346161579165914	0.615732896359086	0.987533738909045
gene1576	0.901404877172832	0.824901755009058	-0.564711259927097	-0.628869737031319	-0.552402020599329	-0.353783180990136	0.0823575907190082
gene15767	0.175714143791931	-0.737194475558404	0.59396810792687	-0.246713869538261	-0.317473221727661	0.55893840814711	0.934340082156852
gene15768	-0.216004161479526	-0.0138894926709399	0.788511537635032	0.728911487875102	-0.5918118866678	-0.699448078010487	-0.0692216023151085
gene1577	0.0187537838964982	-0.84552213178583	0.586361102226281	-0.185627247101057	-0.138309619648867	0.659489314183956	0.869860430804678
gene15780	0.543774206173685	-0.444966482767417	0.30932702539562	-0.571002309746341	-0.46801914890001	0.51858204532794	0.997988765368765
gene15789	-0.303112874230779	0.283737632883372	-0.741882871394741	-0.0427125088102552	0.791320073211437	0.132062829857582	-0.686838364826679
gene1579	0.485148614878066	0.998501858519082	-0.593651328393705	-0.161612979003075	-0.307100081030777	-0.697074081730453	-0.49726718033025
gene15795	0.972238406269093	0.65442696262108	-0.356073007908977	-0.66250376957911	-0.716530923104046	-0.273310651913645	0.341429656707874
gene15796	-0.570255349353786	-0.12390696658749	-0.515742559032072	0.0642738019110867	0.982621246893681	0.407189356970205	-0.556521409673726
gene158	0.556474088851965	0.995577580993972	-0.657671526291856	-0.270894725095346	-0.297133875589672	-0.617821963646778	-0.433755973285541
gene15801	-0.434125171520102	-0.0903916515265304	-0.613451582137533	-0.101389496498658	0.958974764226055	0.486759853057448	-0.465138502434101
gene15809	0.445428917052666	0.995514224684863	-0.651216832118241	-0.168022458229406	-0.221148837324782	-0.658900788034297	-0.545036444034157
gene15813	-0.0421882777373075	-0.842384815946851	0.714338358875279	-0.0414786493241771	-0.216352291891368	0.531897081089296	0.828325019462798
gene15817	-0.41369550364677	-0.757710648541181	0.971995598823345	0.524757868264827	-0.235080257838723	0.0854136283093144	0.421757126362897
gene15818	0.469863613580773	0.998980771181818	-0.625968947295735	-0.169825273431722	-0.265289322185964	-0.67639874888369	-0.518946380044498
gene15822	0.450436049383283	0.992207720718806	-0.65354057788366	-0.177489208029076	-0.220661421452734	-0.650820159735295	-0.537522776654695
gene1583	-0.445581543089222	-0.404486412878219	0.9472764564117	0.777107198495864	-0.371078683919418	-0.378641321536513	0.0723414485271724
gene15832	0.826252866116064	0.894617296604079	-0.531296585864327	-0.493872811709406	-0.565083674328573	-0.498705724232596	-0.0492091340067309
gene15833	0.389676629470855	0.930702887026076	-0.289004207097951	0.0886171565197553	-0.494237384819863	-0.887241881990961	-0.480697089758615
gene15844	0.516571257935491	-0.478391016148952	0.280033904810858	-0.589997622459397	-0.402096623647704	0.578849204358424	0.99497169976615
gene15845	-0.858923979708852	-0.722292540108482	0.177999364654157	0.39234886682931	0.839809775416081	0.547970725851413	-0.197375087667626
gene15846	-0.6999717895142	-0.213471399780678	-0.364043327447149	0.222249592012705	0.978703882595858	0.360694808007707	-0.581706323591605
gene15847	-0.484563001208061	-0.778691620456828	0.00650862030892929	-0.0954309285274202	0.757272536587524	0.884618991994957	0.201227556087955
gene1585	0.339193559320533	0.0359555225317208	0.680316275331381	0.194896322188489	-0.924951258441544	-0.49912703144596	0.429183710017465
gene15857	-0.486307984025371	-0.404238837798249	0.943415905593924	0.809164633905655	-0.338234817022575	-0.389516610822704	0.0303640368723554
gene1587	0.0433045957909482	0.775263345226478	-0.831451760566187	-0.0855324878952735	0.364448137428086	-0.34395476616066	-0.787698404173486
gene1588	-0.80216147651025	-0.861672878160363	0.503149466459887	0.472852083024504	0.558026905618672	0.486504662961146	0.0397376164679992
gene15883	0.472529824694971	0.997392762081548	-0.608133704687436	-0.158428893360638	-0.283527592781377	-0.687972462732386	-0.511779970982243
gene15888	0.275850500088377	0.828374257456853	-0.386304269659481	0.0645091599511383	-0.26039212984408	-0.704332796067124	-0.523145319192168
gene15894	-0.0990849313446188	-0.764299826324963	0.876640035358196	0.175021919839401	-0.371823114739583	0.274314591994175	0.729381006291003
gene1590	0.332965077308355	-0.619724544910822	0.502387890138946	-0.370149302693829	-0.406465912808493	0.52761268186452	0.973790816904592
gene15901	0.546217027992344	0.992886463750769	-0.647759721510985	-0.257738774478733	-0.297590050871483	-0.626078829163559	-0.440060638826521
gene15902	0.507246719134161	-0.489177133757509	0.184810595740578	-0.655319492361452	-0.297823773953446	0.668944413356021	0.978624636059044
gene15903	0.452403026735671	-0.5341661534127	0.194389411478987	-0.629656217831681	-0.243750976060405	0.703163483643369	0.964301426522444
gene15909	-0.313832563070478	0.620918091919093	-0.540675284178952	0.33007538499001	0.428806943317772	-0.491479102275734	-0.962437617995776
gene15914	0.978162531494997	0.575457795937281	-0.277701028006401	-0.669207615438978	-0.755300210683497	-0.229254350224198	0.431425219446881
gene15916	0.47393002835702	0.999268443081744	-0.609693354244797	-0.162342914396854	-0.284151997127101	-0.688838009033833	-0.512193896865426
gene15928	0.213684313937518	-0.640311538889153	0.220103311419647	-0.472805412652348	-0.0340378803275756	0.751431347835359	0.822785546514312
gene15929	0.128341800132673	-0.783951575668098	0.407268859679899	-0.365259611036411	-0.0777891361879945	0.760649818309871	0.895496846847724
gene15930	0.473889698157312	0.99933580211797	-0.609817071353136	-0.161742709166955	-0.28398329677264	-0.688856740182968	-0.512451676447661
gene15932	0.323148995914073	0.965711187128937	-0.523678031868827	0.00954870721528074	-0.23918350486057	-0.763612333824479	-0.620171036480105
gene15936	-0.160510675560983	-0.55104168653441	0.963337156445058	0.436300692735619	-0.520323334584545	-0.102553391716801	0.493619131119467
gene1594	-0.51787985491284	-0.428803440371372	-0.371960145263692	-0.0903833599594075	0.964384518722532	0.715355277624393	-0.208436501842456
gene15942	-0.468875185639203	-0.916857429729912	0.85690453450681	0.386448053098699	-0.000347603884724337	0.376787566901746	0.487494230983575
gene15953	-0.616760982305881	-0.351664169879142	-0.359247287458382	0.0581092312458361	0.98515886734858	0.56900907578752	-0.374255915089112
gene15956	0.427377710141797	0.97962643218884	-0.580652662742175	-0.119457081184364	-0.268223605986796	-0.701551267622221	-0.536449126180389
gene15958	0.304161654828464	-0.664792665543629	0.431383252932758	-0.424408842773827	-0.293864523082412	0.636339164551628	0.971849410508117
gene15960	0.46061314989838	0.998529600968275	-0.611849371002505	-0.151353913883477	-0.271856564010938	-0.690382457288848	-0.525425993852133
gene15978	0.58720082578642	0.947120668381879	-0.597108954391892	-0.295817582316308	-0.353245012465621	-0.593342895930833	-0.349858021937014
gene1599	0.475000495084374	0.999478976436602	-0.609455385303343	-0.162597181430633	-0.285258809358203	-0.688949773328391	-0.511277529915191
gene15990	-0.609140901949585	-0.325175807924224	-0.392201928940101	0.0470888075088934	0.997334779593499	0.563421924806733	-0.396039318095345
gene15992	0.471946316106309	0.99932946227675	-0.609656947359448	-0.159819497147005	-0.282731073623538	-0.689595552496242	-0.514270988958995
gene15994	0.734528546601358	0.946879259785878	-0.659931003659468	-0.46570958295623	-0.401476438256241	-0.493581980845425	-0.211013685207304
gene15995	0.707608955511622	-0.244998149921333	-0.0226614839402055	-0.811017312456331	-0.37313709399984	0.576342797549482	0.929083820446005
gene15996	-0.613605017919162	-0.355481127958554	-0.37055873503199	0.0456557392088802	0.995621175714558	0.585224411152361	-0.369796804045907
gene15999	-0.18016633978834	0.732981593588758	-0.550589170860264	0.281776596030038	0.281694804935239	-0.589070385401319	-0.92753099446955
gene16	0.501084368117683	0.999692425911475	-0.615658216436712	-0.190019758476311	-0.298644067565045	-0.675630641466496	-0.486144232601181
gene16002	0.262654667380732	0.959018571137223	-0.625452841314694	-0.0154962594088232	-0.0924597467584983	-0.690623211874788	-0.693027634244242
gene16014	-0.617369118972965	-0.351121344842521	-0.371086064883458	0.0514971900677798	0.996616912927035	0.578428307885029	-0.377638792865771
gene16017	-0.454472332230296	-0.246193357787739	0.877684912970741	0.84283388512087	-0.380758358957703	-0.537493118428367	-0.0890207034557731
gene16019	-0.5355675566756	-0.421170978094362	-0.368185183172629	-0.0665447363016372	0.970147922920957	0.697160788117452	-0.232088833915665
gene16022	0.677096413373785	0.97329932650111	-0.635923025589592	-0.378125499065692	-0.39553914440123	-0.567096034052667	-0.288555321948443
gene16030	0.543501569743471	-0.435543542595026	0.344386991179956	-0.540929148218668	-0.505653202827819	0.477928231198953	0.995903837893195
gene16044	0.449113255607305	0.996950209063744	-0.604310982625652	-0.137890441833836	-0.270080895683844	-0.698223181121213	-0.534481480734547
gene16047	-0.822734361015191	-0.769729805496762	0.220988543282338	0.357357553531088	0.794881341866598	0.585921797690586	-0.112096003114812
gene16052	0.453339713529231	0.992315644938532	-0.569887588315273	-0.118826333046118	-0.30327463256475	-0.718608601360957	-0.519906334660712
gene16055	0.71215680593196	0.925976252137675	-0.751769796176545	-0.524205634977691	-0.285252874205084	-0.39721601143509	-0.231157423986358
gene16057	-0.793267037609278	-0.746886006369577	0.13386680695457	0.288843373353354	0.846584020627782	0.637968270433325	-0.117465241315807
gene16058	0.404430884006999	0.948474499196115	-0.363951012567675	0.0352706018369909	-0.443235570817468	-0.845668305673195	-0.495265976233017
gene16059	0.200084615835403	-0.7430723176279	0.346853049778751	-0.44366216395749	-0.0949238245827259	0.777312776254064	0.920871393145438
gene16062	-0.620843711998835	-0.928172941553428	0.830490725464828	0.493319599402821	0.142916761517019	0.363998605059173	0.339051027467656
gene16066	-0.694791941685923	-0.783034737988086	0.148137935650872	0.185291345167505	0.778248745231336	0.706918639807412	0.0175664673237669
gene16069	-0.206047699414783	0.247953204815312	-0.820267755554779	-0.217153639813668	0.812507000210648	0.274356099528482	-0.571328225523259
gene16070	0.501225955713249	0.971870582329342	-0.612654219604189	-0.214187435488757	-0.287548903791702	-0.640634166521641	-0.460199802699701
gene16073	0.55510886216321	-0.426841526068273	0.0693841037780018	-0.735252197850016	-0.254387418363372	0.695785197928151	0.951972010888766
gene16075	0.482641198515851	0.992828927768245	-0.513462537365735	-0.107582869372489	-0.379779767101381	-0.756447453529125	-0.48093621163509
gene1608	0.824888890473736	0.155460475216197	0.210603497194272	-0.480298459700898	-0.893434690340494	-0.11671713542531	0.732543002940922
gene16083	0.476896217234308	-0.509131071205046	0.22969477764311	-0.612106386259129	-0.30815186529502	0.648516265863961	0.973512983420888
gene1609	0.467671679823896	0.991689688531285	-0.607605936033348	-0.156745443997359	-0.277345511769213	-0.68239714875497	-0.511934943638536
gene16097	0.606263201356297	-0.362931675140121	0.223850915966531	-0.628197392957235	-0.474845691425027	0.498841790791152	0.973206843340875
gene16104	0.823638261722264	0.133005219917437	0.210612174750007	-0.494096259371146	-0.880914509043531	-0.0870505877067889	0.751674416831912
gene16106	-0.149021988075503	-0.853981595713826	0.812498064357271	0.112547720917989	-0.22696064316269	0.431316262052321	0.747402439006421
gene1611	0.470065525591214	0.99393237595694	-0.606613509816786	-0.156901408799053	-0.281390511605908	-0.685316080526581	-0.510813239454735
gene16110	-0.622274593456197	-0.539716029752741	-0.223330723832635	0.0299614510847945	0.956530565797107	0.709454579029386	-0.18948938306146
gene16115	-0.509952659559998	-0.572680218190508	0.980404136877361	0.741492107109038	-0.26824730813334	-0.201058431631102	0.162079533659984
gene16117	0.487842322664993	0.999138586468685	-0.62740497082382	-0.18548830768458	-0.277223325827201	-0.669558207439934	-0.501191895861792
gene1612	-0.643433846004837	-0.983001946182251	0.571253670343923	0.296789896177124	0.43800463152957	0.644122164264526	0.319788097338499
gene1613	0.557428880020427	-0.436010102345318	0.263404614645493	-0.60934564774815	-0.438177935017133	0.549187911018412	0.996095994827797
gene16138	-0.586109720362621	-0.401544522660211	-0.356677610482835	-0.000421238862977284	0.985743004295422	0.644344751973551	-0.298856682417185
gene1614	-0.459426809759565	-0.585146476895808	0.976543733037599	0.682488951538783	-0.296087021858908	-0.164755884076642	0.223876980118558
gene16143	0.523135391623899	-0.474285396903923	0.188895367747406	-0.656346626026139	-0.321160275081199	0.650768749195296	0.982309806666321
gene16161	0.421482931098294	0.981655702136224	-0.674867662802391	-0.17701741704373	-0.173529110041016	-0.628461134936441	-0.560617585352122
gene16164	0.42653383355451	0.983322511924417	-0.601061273326738	-0.127086273950181	-0.249232913727638	-0.689849440689266	-0.544740926573554
gene1617	-0.797558373364385	-0.724969688405825	0.215356616386753	0.360362919522244	0.759802301089054	0.540343482693345	-0.125891518739157
gene16170	-0.621854315682036	-0.397783458611184	-0.334996605352798	0.049300505045488	0.989809890839519	0.610630954433965	-0.334366294350336
gene16179	0.488214096580085	0.998992044186622	-0.634335937542492	-0.191963059156229	-0.270805566005237	-0.663573224406837	-0.501762372018969
gene1618	-0.422595252528983	-0.507174550302266	-0.340426686391128	-0.206133036329082	0.904447448051361	0.825701680816628	-0.0371038404189927
gene16184	0.452101420786318	-0.535024151033165	0.189664082511217	-0.63381384848622	-0.236728921366816	0.710111015230765	0.965024008711647
gene16186	0.818810496211434	0.886677083538129	-0.491814460886889	-0.463492967977992	-0.59322321379923	-0.523267622033003	-0.0432313916108687
gene16195	0.487373900837076	0.997523049331774	-0.598465570728357	-0.166154782729004	-0.303998567504235	-0.691463897090344	-0.495088573348687
gene162	-0.617159390477019	-0.351057640174612	-0.371258907940797	0.0512773225428451	0.996606444691128	0.578594833839319	-0.377477190728238
gene1620	0.670497020528629	0.959835710969972	-0.472770184291177	-0.266262175251794	-0.540702166430555	-0.685322642275072	-0.254952670819415
gene16204	-0.915732246758782	-0.608160213638804	0.134675736763647	0.491772984104358	0.864222084479826	0.411514500876288	-0.363841972562149
gene16205	-0.428479207093046	-0.218206510389791	-0.551945920643556	-0.151305248951681	0.962048009726977	0.609379086626122	-0.335925356004257
gene1621	0.472212555460859	0.999429354319788	-0.611777655154667	-0.161538646351428	-0.280916642139452	-0.687886885758213	-0.514511178875914
gene16220	0.267678569001494	0.160321697408533	0.638629419964915	0.315498906586438	-0.895090501072172	-0.6534950229888	0.239883404709536
gene16221	0.779797557994507	0.144836547499642	0.28993951328031	-0.390129365130088	-0.930015990874635	-0.181001526836742	0.710951101490693
gene16222	0.340521359171703	0.849623365237215	-0.600884191736052	-0.128002549456012	-0.115259763871979	-0.538314139030858	-0.515042448856138
gene16224	0.473271461538561	0.998673590713081	-0.609704999337068	-0.162177517838455	-0.283393301486272	-0.688263424904774	-0.512291009678721
gene16228	0.980222501554992	0.657010954284923	-0.484130048155297	-0.756231275493429	-0.6007981543986	-0.169020957664948	0.324856874258756
gene16229	0.47760792209419	0.998564521597734	-0.609276858552114	-0.166246478976874	-0.286776801459046	-0.687036312525776	-0.507903513867406
gene1624	-0.618294828265564	-0.351831181097809	-0.369196298474984	0.0531081502671678	0.995910473030065	0.577466978626855	-0.377493374340265
gene16244	0.229400728745777	-0.725707802221549	0.372075911913489	-0.440550695346368	-0.149415370234748	0.743193743580072	0.939756223709888
gene16249	-0.359845479720555	-0.97589609636408	0.681542662614543	0.126504228081182	0.118671036439438	0.636070120498952	0.619805886470798
gene16255	-0.388768335854053	-0.865943671258934	0.909362089554616	0.386188253827382	-0.135951112933229	0.291262738473089	0.532375471052416
gene16258	0.551397053959631	0.996999850209981	-0.595641365623	-0.222005128646394	-0.35334716491517	-0.672017646789581	-0.42938121173645
gene16260	-0.480266140762055	-0.142233414615785	-0.567566066798996	-0.0640646883048257	0.975556130845264	0.5033659699773	-0.458237865298805
gene16264	-0.0333719764593609	-0.568132206072159	0.932460639485701	0.288673873089568	-0.576322938230842	-0.0136441147691516	0.631947124080089
gene16266	-0.892946358841457	-0.646616544639612	0.143007350083618	0.449882178089062	0.858856530147437	0.463919247264884	-0.305241149435445
gene1627	-0.617215921497913	-0.349663072975984	-0.371515039183093	0.0520550734404487	0.996138980319545	0.576845585749958	-0.378937997828671
gene16274	-0.973682478779095	-0.466523685196643	0.168123526256491	0.661797747960866	0.800563387864121	0.174463501432437	-0.54211063043011
gene16277	0.597913480334755	0.946189371873282	-0.483875521212958	-0.2198573799972	-0.467014504403563	-0.678914852805411	-0.317680434090936
gene1628	-0.0663104062692492	-0.517813242403585	0.952188783768358	0.365450289960067	-0.597767132149898	-0.10873366742261	0.55731282495803
gene16280	0.180188233392692	-0.695745486916672	0.679062327632226	-0.163868352810156	-0.424417458765723	0.434367864022947	0.916862683768408
gene16284	-0.625278820127227	-0.590900263990019	-0.154648280996746	0.0485675385601008	0.919947014595795	0.722009643650257	-0.135127798275132
gene16289	0.704318754326765	-0.253224938408611	0.162812900141931	-0.685041930813109	-0.545370073525879	0.433108838337467	0.96511958048357
gene16291	-0.41302718455266	-0.928955033775275	0.845758260381461	0.318123420557477	-0.0247024739437766	0.419789956318441	0.552641712260936
gene16293	0.474341716126906	-0.453862003843579	0.486929552419967	-0.392181403784003	-0.582301998994915	0.363122008386287	0.966834919457358
gene16296	-0.506345406146974	-0.248559648632021	-0.495649696845173	-0.0629447875040978	0.981097577629698	0.578356765591097	-0.377953560274445
gene1630	0.597551184221713	-0.0532756644822191	0.519005675223892	-0.205197634183782	-0.913025655496464	-0.162401688077319	0.74192787705945
gene16304	0.508557163267539	0.996371564065089	-0.623229131978077	-0.204203872095973	-0.295214940914036	-0.66282056007248	-0.477344459032708
gene16310	-0.730292106707559	-0.305161180337176	-0.294797032392109	0.236417442849466	0.982915516777794	0.418475402187511	-0.518973794009921
gene16314	-0.306222558484451	-0.906780971559284	0.825171316827251	0.22745773677042	-0.095685609394033	0.441190850790519	0.636962635060242
gene16315	0.474078244254586	0.991401143296899	-0.609737802156424	-0.16762621319348	-0.280141177103703	-0.678015706825552	-0.504713749854297
gene16317	0.897700324989958	0.0960705027493718	-0.0236586664181986	-0.7453694196965	-0.690477950124802	0.179733831988609	0.818560345866172
gene16319	0.608581734568266	-0.0861086544093598	0.496886074809888	-0.256197866113041	-0.881893419844664	-0.096058283461213	0.778369880755897
gene16329	0.475104730531465	0.999527487387467	-0.608760513676552	-0.16220985995001	-0.2860246726693	-0.689566280529456	-0.51112708535413
gene1634	0.545254112835324	0.998160321969299	-0.603368205593551	-0.221063081176522	-0.342317581690432	-0.669465488724652	-0.437944205540454
gene1635	0.517750936653196	-0.472368530124463	0.130388168366115	-0.690804357550664	-0.262094512202429	0.694598568538237	0.964983741660542
gene1636	-0.651846203140552	-0.177297219630294	-0.429801149371421	0.159242247457119	0.987960880147108	0.381714251695401	-0.576877344562562
gene16361	-0.0691406429051323	-0.803047218316347	0.124084293017303	-0.400694632963789	0.350662034832119	0.956370476857765	0.663745540774097
gene16363	0.493622855925538	0.999475104850361	-0.619284443368025	-0.184658328688309	-0.289480169214544	-0.674844902764334	-0.494285483910231
gene16368	0.427438660692133	-0.565080563161403	0.274716214593502	-0.573956135072811	-0.28526352253564	0.671852986327879	0.981184102168728
gene1637	-0.0489249119280912	-0.876096900146556	0.637363014618318	-0.112177991082024	-0.120662965703538	0.637654478601887	0.837824058838613
gene1638	0.852372374609834	-0.0205906417770765	-0.000889061103036824	-0.771593311628375	-0.618056504912348	0.303395214320697	0.880345448657719
gene16380	0.703013537004335	-0.259061081711907	0.10585065419397	-0.725569027120958	-0.486897905692614	0.486916919479068	0.958688994833098
gene16381	0.867095219391548	0.00576285860152413	-0.0993464342296671	-0.834380162607109	-0.547960110778662	0.353609504707253	0.854691183603579
gene16383	0.599000031630502	0.982549285969365	-0.636601271766331	-0.298293493225822	-0.342393020596625	-0.604420955439449	-0.376080226704118
gene1639	0.964683613717803	0.330795813978499	-0.284515993731585	-0.824020040083026	-0.609973230508014	0.101654381950594	0.633153526030384
gene16391	0.532563128487281	0.984929964436394	-0.637358755930968	-0.239313580213308	-0.293367468827614	-0.627606120280689	-0.444793461245433
gene16393	-0.0693230209726157	-0.724101453402198	0.890066353992142	0.18456122545693	-0.427898922818572	0.218608219963209	0.726325205899986
gene16416	-0.717518964126606	-0.909207839062112	0.351292819137267	0.25953567540668	0.665730133813152	0.701746829043538	0.141121537016114
gene16418	0.370342588476199	-0.502120797977459	-0.121716265399338	-0.754825439021164	0.105413738699778	0.894778292498654	0.798647454111006
gene16427	0.923621473766292	0.200871681688523	-0.34322383918001	-0.923898449828109	-0.456532087771822	0.310781618717262	0.696835252775463
gene1643	0.545368580385712	0.991295674856387	-0.552569489852894	-0.188418609353929	-0.387546989349253	-0.701858417958847	-0.422907464225683
gene16437	0.45946439651886	0.987740291984917	-0.48727503446624	-0.0738839413628843	-0.385387860243209	-0.778801541672815	-0.495378243100534
gene16439	0.472317126181897	0.99717936607875	-0.607172108710122	-0.157524075669462	-0.284115630594428	-0.688524104117356	-0.511729314520972
gene16443	-0.392752314608853	0.248841576748639	-0.710897766035593	0.0247685998006449	0.844815077163437	0.123706728885482	-0.741202941488687
gene16446	-0.904844147848859	-0.616392342924067	0.123248629082718	0.468110272521555	0.871071630984288	0.435245582665876	-0.347523142637348
gene16448	0.960292379301197	0.262712343231425	-0.251850464660474	-0.848399363184665	-0.603121292181198	0.164795665441059	0.695219860270306
gene16449	0.258662621361821	-0.674875113695566	0.393650299380551	-0.416173981351115	-0.2165854167064	0.668942945638072	0.928638779349578
gene1645	-0.512638863074796	-0.0385162464128352	-0.585359745299615	0.0229959656396329	0.962565299244875	0.36820591232791	-0.586035919003602
gene16453	0.482588238902595	-0.00818924009629121	0.618066151040062	-0.00515154763166146	-0.946925731181891	-0.341560521294463	0.602832995963086
gene16454	0.463742882999413	0.9814234413134	-0.600084934701119	-0.159858274542395	-0.276431536918334	-0.676238311599326	-0.50560933832846
gene16455	-0.968720698820506	-0.563116344401826	0.51663795131404	0.832782023929547	0.513845718839903	0.0207128073093059	-0.390549100265421
gene16459	0.149784891210349	-0.705664959985524	0.417932470385904	-0.325804043242881	-0.147659998784173	0.64812914557751	0.847992810280483
gene1646	-0.346383341953937	-0.903748644252199	0.220526422655912	-0.156109176911208	0.515155082942879	0.922162723592326	0.489269341672472
gene16460	-0.442837762385804	-0.447801722460393	-0.387056153619407	-0.180132514086588	0.933291800088305	0.777501487402186	-0.118339489365435
gene16463	-0.0325573537044469	0.0332133828820793	0.768002796875259	0.584086263778485	-0.732136931546456	-0.686965070938197	0.070993180353048
gene16465	0.531769401528908	-0.453619791596929	0.310683615941274	-0.564975791052705	-0.455886463238106	0.525492511751384	0.993768001709917
gene16466	0.386053936011576	0.980976382405975	-0.497441662854667	-0.021916412415331	-0.318123607406329	-0.785239862841837	-0.565198000429798
gene16467	0.479875225432823	-0.341616051427494	0.573397145446154	-0.262428684063108	-0.727417914435773	0.142442330865667	0.887918420626411
gene16468	0.472728144494138	0.998230782437701	-0.607657426080982	-0.160797160584171	-0.284632713708897	-0.689546729877405	-0.51230522211174
gene16469	-0.0902208045518247	0.129212610212763	-0.776080514063229	-0.374141451339545	0.746502827093117	0.437679432650969	-0.338538449411053
gene16471	0.642423726077748	-0.334572200839581	0.128019121390896	-0.710554831278846	-0.422756098886242	0.552627547801532	0.969158272790645
gene16472	-0.888310034724939	-0.0905001239614639	-0.0244517398708112	0.707421893620592	0.727111348816833	-0.144396471743433	-0.822379204344153
gene16482	0.48322506262572	0.999044353751039	-0.592065839963816	-0.156886546214511	-0.307837377289727	-0.700092327725903	-0.499648204652902
gene16483	0.393427842709598	0.150210451445542	0.604289759261893	0.17024830623867	-0.950008916344326	-0.571828408046041	0.369972008776196
gene16489	-0.841730774736144	-0.77164468420534	0.787717201645936	0.766581649884997	0.265953721795262	0.118006443697115	-0.0305320979183585
gene16491	0.0553655900826183	-0.567537372249694	0.873864796914657	0.169021364348402	-0.587332591651011	0.0615509141407865	0.711220248213472
gene16495	-0.609004763467165	-0.698850220576683	0.933931887374389	0.711683490836853	-0.0866202297321502	-0.0276375165643549	0.164749399380605
gene16497	-0.543597712380644	-0.137731974310989	-0.526811372489931	0.0239083448958013	0.980782817706885	0.443729920022015	-0.519384237264741
gene1650	0.694116470188974	-0.269723597639717	0.141145879428275	-0.70077707085635	-0.508633018930432	0.469801589052843	0.965369056208336
gene16517	0.344291515125807	-0.533234983977988	0.642303963800062	-0.224437315529049	-0.594603082156209	0.299631271692305	0.932626122451383
gene16527	0.656497694243188	-0.322405931879158	0.096735148611073	-0.734415522246145	-0.410041534040223	0.565557943260161	0.966569231116274
gene16534	0.573674178782761	0.993943886857631	-0.56410001071865	-0.22275648872761	-0.399049445193925	-0.687209961902177	-0.398842115809583
gene16542	-0.53763973453355	-0.115827833245127	-0.539026623360717	0.025194732379892	0.97689702616324	0.425713568519634	-0.534660224986576
gene16546	-0.900843909176681	-0.689290642370731	0.202343052252646	0.470788703814114	0.830110483587058	0.469593988889262	-0.265164828733915
gene16548	-0.714129483683773	-0.637199222290386	-0.0702451067022987	0.150309105797773	0.927235536468139	0.683906755215619	-0.169716677576635
gene1655	-0.669790691045971	-0.816898619757096	0.181246349099657	0.164296268414571	0.746168015564961	0.731267143946039	0.0772840383366361
gene16567	0.785763102909992	-0.139769064337172	-0.0218403763076629	-0.807087752635254	-0.486657922159301	0.459232867085382	0.914791922909169
gene16576	-0.423893603938566	-0.486642060209177	-0.357111123798549	-0.203137212023765	0.911032527471307	0.811132322697177	-0.0594586534558253
gene16579	-0.841704507047828	-0.526120038728641	-0.047245158152018	0.355286676989848	0.942030344193454	0.475315747757497	-0.392959775503102
gene1658	0.976831811794052	0.313083762876845	-0.239429032173302	-0.817970749702949	-0.654514333622607	0.0909381737787811	0.668782584760915
gene16598	-0.446057271207447	-0.778582478930991	0.960880638950568	0.52925988529742	-0.190409447684872	0.112192077313627	0.406197634520175
gene16604	0.743521296168625	0.947896852818988	-0.620731129732799	-0.443279449855235	-0.446345818641115	-0.524306579777017	-0.196285260432017
gene1661	0.948804162415376	0.206106932567374	-0.228128084967531	-0.859165456793592	-0.58890130899308	0.2163916225922	0.737328156484824
gene16616	-0.410600165204536	0.432830695497411	0.202131987722888	0.797778210828392	-0.116532632792383	-0.880391126083817	-0.763441362288458
gene1662	0.455425219118241	-0.502560075546542	0.469050846773287	-0.42222351130092	-0.525801100436892	0.436763717898963	0.987775007925161
gene16620	0.474691454428223	0.996680930685429	-0.574641773467033	-0.137509889849341	-0.316731328966937	-0.713767003283163	-0.503224274495251
gene16621	-0.469256600929587	-0.41133591914286	0.950320787869898	0.794212409230517	-0.353704190842064	-0.380239587716205	0.0550367497006556
gene1663	0.914263358687665	0.805222996586964	-0.508086853162041	-0.613344215872618	-0.605988627547148	-0.369498587888028	0.122796607076614
gene16632	0.457660679412748	0.963704470058605	-0.586417936194263	-0.158408864579693	-0.27584384418882	-0.665684045399123	-0.493815839261465
gene16634	-0.675227127631361	-0.590190769870982	-0.138685241108294	0.101576147085331	0.940892157954476	0.691040956469726	-0.183619297845353
gene16637	0.713152950163007	-0.184764103375774	0.278688186935182	-0.565961174005017	-0.6984792004649	0.249438728552512	0.933765646220231
gene16639	-0.655571343150386	-0.342966489210531	-0.339752709211098	0.111691707686469	0.98994665227237	0.528249286328279	-0.418526420592648
gene1664	0.474286441022118	0.998190265592391	-0.639922151944666	-0.183110281058741	-0.254861825104123	-0.662621756058446	-0.516347053888769
gene16642	0.47146564714919	0.998810360208091	-0.610647521481187	-0.16179708601783	-0.281194602961677	-0.68826139054618	-0.514461811160062
gene16648	0.469779445788022	0.999238805524896	-0.60653229502073	-0.1558282531404	-0.284066492971356	-0.692762907207071	-0.515954665829195
gene1665	0.980403306839418	0.360871097463275	-0.339611631634097	-0.858219838235751	-0.585124224636999	0.110693496969686	0.612978845943901
gene16654	-0.0273997919242014	-0.407257178614707	0.934025050692964	0.393087563311251	-0.666241161917866	-0.229751864751782	0.495469695644674
gene16660	0.95075416460854	0.276763770330809	-0.380824581150006	-0.916140505980037	-0.480099322348956	0.247931636281079	0.650071514623679
gene16678	0.485349742895411	0.99925755228843	-0.605983425827296	-0.169906033960273	-0.295936374996739	-0.687898299025713	-0.499876112269512
gene1668	-0.795935295158988	-0.899439104140121	0.43956605578291	0.397562287507015	0.633882783437272	0.590719613707998	0.0685958640352048
gene16682	0.327250556232207	-0.563845718889227	0.634653346820871	-0.235019180613561	-0.55894240400507	0.341093780962889	0.94091490542747
gene16696	0.484708704644185	0.989385123963783	-0.506512622813387	-0.107713425377937	-0.386457503010082	-0.757509650073502	-0.474716231413952
gene167	0.729468817095749	0.955007308217687	-0.612635101859231	-0.422148273572715	-0.44724844344386	-0.544620068570417	-0.214951375002795
gene16703	0.202513315096537	-0.726928554661853	0.267040774389012	-0.491179359696294	-0.0276804628274824	0.823617176538438	0.895951646481446
gene16708	-0.041710938930538	0.376793850864418	0.489156798910123	0.631982697092253	-0.636266721674363	-0.922222832860458	-0.291131257214094
gene1671	0.909033590348883	0.109215235644855	-0.199744489180767	-0.870078610339116	-0.536961908337962	0.309897574356394	0.787477036173316
gene16714	0.472315511089051	0.991086041267553	-0.603279987531109	-0.165536647641027	-0.284911865855739	-0.683795595014043	-0.505583375785442
gene16717	0.0705228007759734	-0.61237707697123	0.805372910002476	0.0740557038896638	-0.510750774194532	0.181893130651512	0.753690732197415
gene1672	0.970433830471694	0.689290613699714	-0.502924742815535	-0.73914556929475	-0.592189682519509	-0.199833687675384	0.283247435316984
gene16722	-0.624564665115708	-0.334614075464607	-0.375605578794576	0.0658004134295291	0.997721739035541	0.557499815560725	-0.400348022580675
gene16725	0.350440985947398	-0.633671093448567	0.308762563238988	-0.529323057759354	-0.225929013494134	0.710682328837985	0.969813191072381
gene16726	0.502548951650757	0.985220941461265	-0.722001783512194	-0.274707157482917	-0.189861864103663	-0.568362332980232	-0.490192248194281
gene16729	0.727730983470905	0.948358164914282	-0.662707589972711	-0.45754987243455	-0.394451289029366	-0.495462276009537	-0.219857433683986
gene16732	-0.465318354642415	-0.413142944812446	0.951378132945945	0.789916613614549	-0.35644139865112	-0.37720428589324	0.0609023147749785
gene16740	-0.477673826491675	-0.474780099288486	0.967897798535566	0.770960770116602	-0.331406816899383	-0.312019580545833	0.105796582310216
gene16751	0.810141787100875	0.869313811496754	-0.563168236478563	-0.522844508191593	-0.509120792634684	-0.443313758441208	-0.0486892610682676
gene16755	0.38893871142907	-0.411977071660504	0.648164923083058	-0.173643170009921	-0.697318642207643	0.144705112942757	0.870271651605079
gene1676	-0.810890618783144	-0.812643772615552	0.258553652675546	0.344929859989755	0.774440865028157	0.618581204291961	-0.0549740893668259
gene16761	-0.909550792817905	-0.310025463141979	-0.0281368123808893	0.574828096487446	0.860311728827631	0.1463668736652	-0.649766421414654
gene16763	-0.534681007601953	-0.797316363414137	0.9532421220446	0.590491478200843	-0.107056885954056	0.115507022745092	0.331643194184426
gene16768	0.372293386941604	0.988049750989903	-0.586577469932463	-0.0616841761237823	-0.225316308359027	-0.725341579561397	-0.600989564434932
gene16769	-0.761106839773441	-0.427923033007064	-0.203007720696072	0.242025481860238	0.980758599177434	0.496298673040594	-0.426002679895163
gene1678	0.493014108139393	0.997987102990282	-0.603179617537359	-0.175117494052249	-0.30368923388434	-0.68636045277001	-0.490796898234861
gene16781	-0.23513830023277	-0.567607335528829	0.986075245875452	0.503414147549925	-0.479822207717301	-0.123930483927448	0.436949710895184
gene16784	0.727309896261081	-0.12375200241667	-0.279557461625224	-0.924691562260227	-0.203609884300767	0.631070000250566	0.796680815804691
gene16790	0.643799270188236	0.94046387723057	-0.376160628507134	-0.189139594506646	-0.604058846733779	-0.747462954014666	-0.24806266894792
gene16796	-0.925272936922483	-0.781266346740882	0.564762998695092	0.679954892484473	0.547451681854281	0.287117027797852	-0.145454139861832
gene1680	0.475568097318877	0.997221178483421	-0.611885618517213	-0.166469668046795	-0.28210840914899	-0.683850904335489	-0.50939120968417
gene16801	-0.582624640590578	-0.202872617874317	-0.473353519058092	0.0502539771478227	0.991819721556374	0.474035031446186	-0.491821558197091
gene16802	0.67704150242268	0.921803212689879	-0.658803698829808	-0.429750806843689	-0.347026574139268	-0.478888323487262	-0.246498551275508
gene16811	0.734292463871782	0.30665523200666	0.284925147565801	-0.244731741165671	-0.975441133660928	-0.409001843758155	0.520557455033015
gene16824	-0.191831517816508	-0.156908884660934	0.877791251037674	0.671039917711409	-0.621699201164033	-0.573242671151628	0.0975071491705872
gene16826	0.531909146030741	-0.466184458217317	0.214868030155047	-0.640484927868506	-0.35685841623155	0.62138406052751	0.988514566723417
gene1683	0.859826753298311	0.759426312773572	-0.243845457378085	-0.414555320146154	-0.796363887066022	-0.542935372469423	0.154348283185452
gene16833	-0.316987566844261	0.456684824991703	-0.724890143899276	0.0922379437226462	0.694553842204581	-0.11873535971004	-0.851178990157064
gene16836	-0.539774403217702	-0.134930016839511	-0.531524860942168	0.0198909192166423	0.981065591189514	0.445120351634004	-0.518700060851589
gene1684	0.364207501495109	0.985117025541207	-0.64433498087816	-0.0990435764217255	-0.162206718588418	-0.676581145101745	-0.616612616923628
gene16841	0.104005957116671	-0.646344088696025	0.817436974743361	0.03244150238082	-0.526991224413839	0.229840399088217	0.820177855212087
gene16848	0.607877428002587	-0.382083073429501	0.188927035004579	-0.668862041823159	-0.431789172022915	0.554253392343056	0.986378587316687
gene16861	0.637372312935839	0.948201660405548	-0.392097118002618	-0.191397798481787	-0.588295196079541	-0.746861710919144	-0.263927409993413
gene16865	0.441831496008009	0.758824900086424	0.0372510078320447	0.151482254569829	-0.758650227981662	-0.90915688055325	-0.219668796239437
gene16866	-0.131877959828827	-0.714761530560342	0.919993417571213	0.268134922007596	-0.415375386745408	0.161497372847656	0.659858868491469
gene16871	-0.367163848096537	-0.597647274409545	0.946208105071664	0.574788447241443	-0.326101729484037	-0.0905180996761693	0.32391112531417
gene1688	0.511850655537484	0.997386534158019	-0.631907852438909	-0.211571878456922	-0.290005163340034	-0.655954224494512	-0.476035022177585
gene16882	0.593798198231957	0.984698286521956	-0.511235538387664	-0.208651420984816	-0.459672131366982	-0.711653209892904	-0.361128563436187
gene16886	-0.697535682246002	-0.503718399858468	0.875582447457552	0.88259527711374	-0.0634505613734938	-0.267343701322811	-0.1069774705282
gene16887	0.656269072835859	0.953541756730841	-0.423196855591145	-0.225142100042944	-0.574511692799233	-0.721960908782223	-0.254895010749403
gene16889	-0.0186350890917305	0.567953776542186	-0.906578299491001	-0.226302928359646	0.590820741919155	-0.0235243555796367	-0.679763865014529
gene16894	0.982856207246417	0.522353981743859	-0.493596363660356	-0.855232956970257	-0.523230449947948	0.0209355327596918	0.444954605544545
gene16895	0.47108542529805	0.999259727192137	-0.608600307112354	-0.158025512228568	-0.283039611976157	-0.690689115044823	-0.515021834141674
gene16898	0.40355745004693	-0.513398087066934	0.566613827840975	-0.31460232068986	-0.575607715983764	0.354377100245686	0.961652395374475
gene16900	0.672103463307082	0.975842411933996	-0.627189409365101	-0.363974891352897	-0.40143202085406	-0.578936855466186	-0.294083454351757
gene16903	0.466960583801948	0.998291688586281	-0.633975854563617	-0.173074027674962	-0.254988179541094	-0.669752834789608	-0.522696191263714
gene16906	0.137742917585004	-0.781849959471292	0.395309431137212	-0.382683910485636	-0.0745466199048623	0.770809369855753	0.901468589731137
gene16909	-0.274652340750412	-0.901240114081622	0.835702515796897	0.208564607679737	-0.131616925318262	0.435441194944716	0.666149604250822
gene1691	0.14758187501943	0.533341934252027	0.342839376225325	0.46900561889246	-0.71736350515941	-0.951499837719369	-0.263930322597072
gene16911	-0.632403523185234	-0.661043908907668	0.937227311481474	0.757045453703026	-0.0899253327170049	-0.0863988097538722	0.109708912962985
gene16913	-0.601585288806856	-0.346313654170691	-0.381699739956631	0.034238381821219	0.99267527887695	0.585906972565986	-0.367960048780055
gene16914	0.466277178476207	0.998214392397571	-0.615325316294205	-0.159161613263715	-0.272504780952339	-0.685262546508991	-0.519971408849404
gene16918	0.416891539593382	0.991184938831751	-0.615610069540238	-0.119538323637516	-0.232349158967511	-0.691612662324267	-0.563735590723722
gene1693	0.578515706413821	-0.406669813611875	0.289321073084159	-0.589711511509956	-0.494093896354225	0.495060348259261	0.995785827726564
gene16931	-0.619857845981529	-0.212755989092539	-0.441910983974118	0.0984222025540362	0.994473173234126	0.449807866937708	-0.515220847018397
gene16940	-0.802447093442178	-0.910686229484723	0.589292455374387	0.497180620202917	0.499561603999646	0.479840473721658	0.0979841612868025
gene16947	0.523660260466574	-0.465610078085903	0.260084380065109	-0.602553514060162	-0.394070262268468	0.581951739381715	0.988112157434442
gene1695	0.37221345036463	0.984244391816154	-0.668887089367682	-0.121575248904002	-0.144039666355279	-0.652605636140349	-0.612078966339404
gene16951	0.646734191576955	0.943030891901445	-0.701340064355893	-0.423139785550312	-0.294250310325546	-0.482339451179903	-0.303752745328666
gene16952	0.62654674462632	-0.356385153872677	0.0920494185064613	-0.734835243563219	-0.365575768076967	0.605588801642686	0.965753027650071
gene16959	-0.980729726521997	-0.404114525936207	0.404606844118593	0.874207090800376	0.546287277196534	-0.105854690744892	-0.56309036791045
gene16960	-0.319976698047528	0.0668887821884392	-0.725423589208125	-0.176443459959667	0.899964027762236	0.403325809270201	-0.508800652712542
gene16966	0.419789915136146	0.99252532347779	-0.661517824591159	-0.153963584113273	-0.190688107816586	-0.654625623304857	-0.570158758626748
gene16971	-0.720224202293168	-0.131321742656462	-0.369763259799853	0.294697605819782	0.956838704977171	0.248742156128453	-0.675993003488124
gene16975	0.96348674024116	0.549386624749569	-0.19368258422882	-0.614244191484138	-0.812502597359188	-0.269415468800319	0.453561220170748
gene16980	0.545068957105233	0.971653134065427	-0.660397104795228	-0.27249470365376	-0.272566495490155	-0.586571935465809	-0.424821354896706
gene16986	-0.742176834167089	-0.400079864676117	-0.236133551439494	0.222305794593055	0.984587780277795	0.492440623926691	-0.437371892636185
gene1699	0.298039321953858	-0.633811064973545	0.124326737766077	-0.61009353738034	-0.00799452650847329	0.847311316080143	0.885430965575884
gene16993	-0.245934074493452	-0.757881590435224	0.943218010183665	0.353515693574913	-0.331792982505399	0.163262269643047	0.587038156184351
gene16995	0.795847517274172	0.870787934015492	-0.688537774777114	-0.585604071812461	-0.379458708215362	-0.34803406790957	-0.0863615235436015
gene1700	0.0229806262321425	-0.560501831248734	0.908368393470089	0.226208464347665	-0.598984977681705	0.0138666834149534	0.678071461913089
gene17010	0.17652532507742	0.73725780433592	0.060269395440558	0.38781139146721	-0.573444932832213	-0.984633534763513	-0.464773361310996
gene17011	0.629571483825788	-0.354139196888275	0.106696721757473	-0.725455352977748	-0.383646081614618	0.590692493508577	0.968849709682928
gene17012	-0.150364075546964	-0.221856031202466	0.904412961557238	0.609627382179692	-0.644605038942597	-0.49513187281265	0.201262076006699
gene17015	-0.61076002731007	-0.269085796546822	-0.422372900637282	0.0659385965272631	0.998357438977177	0.512636747880421	-0.452504412515218
gene17018	0.682037726046732	0.929566971960257	-0.629331833618471	-0.415679512793828	-0.382430670378389	-0.511296547535392	-0.24245245160822
gene1702	0.485334718161429	0.999094592732059	-0.598863887837167	-0.163356507554803	-0.302684820036444	-0.69368177441074	-0.49874362568053
gene17022	-0.443521042583856	-0.177705716528845	-0.569639172205628	-0.122393976925156	0.96890071380241	0.564726656075702	-0.38989044499707
gene1703	0.783504889455571	0.901901750223444	-0.655330580930282	-0.533598840390132	-0.417610088691812	-0.419332595814999	-0.119763915370114
gene17031	0.459661611614493	0.994108843661722	-0.609836234796249	-0.155523457339056	-0.270897890758849	-0.686444132686311	-0.521868906776946
gene17036	0.518400506853094	0.998369498736136	-0.606171758994031	-0.199824307903282	-0.319802513151907	-0.676024662803155	-0.465888416368407
gene17038	-0.506121496032842	-0.706159857428214	0.977478963745305	0.644494271424624	-0.198384897563783	-0.0173362925487646	0.284016738328051
gene17042	0.470483249980609	0.996876982371649	-0.608785011802421	-0.157718256843822	-0.281058040092111	-0.687466517181245	-0.513706377201871
gene17045	0.541216591654579	0.992257608419717	-0.578111341262537	-0.203525548222789	-0.360583386205964	-0.683666482926768	-0.432708712003525
gene17047	0.821509767025799	0.302934704120895	-0.659271990116258	-0.975420998776337	-0.129795530269721	0.400254384268576	0.448055288282877
gene17053	0.484307509687771	0.995966409746483	-0.580915400588301	-0.150283608890301	-0.317528490256017	-0.704664707334315	-0.494078967414545
gene17076	-0.086899125794514	-0.612284545060076	-0.231815737078962	-0.500262393398687	0.605700544735831	0.984785321357914	0.414221227295086
gene17078	-0.471177758349339	0.339919063054881	-0.60324084979737	0.233578497748689	0.751661763247655	-0.112409212879827	-0.882622872320933
gene17082	0.474309537219457	0.998267811832554	-0.609099496017083	-0.163223731921063	-0.284479774557917	-0.687813786867939	-0.510713038577199
gene1709	-0.928694376456537	-0.27716365105828	0.00513267194672294	0.639226117749342	0.825445792098344	0.0682947304479232	-0.69301817582261
gene17093	0.671612397772464	-0.288432191101551	-0.0186820768706838	-0.804744878255682	-0.328079285552409	0.619442568592875	0.931557970788415
gene17099	-0.473734245829796	-0.489091413742295	0.971848476275352	0.759510765053708	-0.330919499226514	-0.294981621510558	0.123264382254995
gene1710	-0.302923322788457	-0.949880003689701	0.749760188272453	0.140705502103223	-0.00321834153034381	0.562388081823428	0.665775444169715
gene17101	-0.225365749206818	-0.556484363356847	0.985522861940274	0.504368149365028	-0.492411417900579	-0.13592731651786	0.436174857901472
gene17102	0.927508651596246	0.162371575805212	-0.06989575497177	-0.761405692702445	-0.703035686165106	0.137958900137456	0.781892529983763
gene17105	-0.48312767015911	-0.63789509159761	0.98199304444962	0.675401312331216	-0.256551818771938	-0.106822206212928	0.247072787999342
gene17118	-0.244442089618513	-0.330428390914488	-0.531473729600992	-0.375648632286666	0.864842992195184	0.80335043389703	-0.0465956019007162
gene17119	0.24597329403353	-0.643305765222907	0.655504013581669	-0.202668512044561	-0.477043654601569	0.405152361742898	0.932987044974463
gene17126	-0.245251890003862	0.00581779459830896	-0.726179524644463	-0.281896558512752	0.877533241685338	0.511332739833034	-0.379636471752305
gene17129	-0.234808546263663	-0.409874859632187	0.971852528493003	0.601928431560435	-0.548250315781932	-0.324160294821678	0.294680050628864
gene1713	-0.473804950669263	0.320212268929118	-0.614611376153602	0.213179493005117	0.775200972736432	-0.0769027544393105	-0.869721459998978
gene17134	0.568879565030173	0.838217502860068	-0.920980078868631	-0.570932562946948	0.0297896704682953	-0.18481045839295	-0.327665076640012
gene1715	0.511989645510968	0.99843987702598	-0.606581403448111	-0.193721160438885	-0.314842363670616	-0.678070662978848	-0.472397492004281
gene17150	-0.0847275858575866	-0.546012990198849	0.956253791853155	0.365170467183095	-0.573275167918071	-0.0799053820797525	0.564482183540334
gene17158	0.474137103661822	0.998379536311711	-0.607660287665223	-0.15995684672314	-0.285706721572418	-0.689269370147947	-0.511074285537278
gene17159	-0.618513289352288	-0.351864702746248	-0.369628734541288	0.0530990446724377	0.996433888716323	0.577956052986454	-0.377866504574513
gene17166	0.47234849142046	0.998796008799901	-0.619510039576144	-0.168314476072913	-0.273289148186731	-0.680788270295262	-0.51521630333989
gene1717	0.882112956549226	0.0431274236863272	-0.0990294877892016	-0.81978716602237	-0.578679446750265	0.30784599444209	0.836470099324109
gene17176	-0.600811357326019	-0.326124876791144	-0.397253888947627	0.0358097277511802	0.996591694763028	0.571593650853429	-0.387607735114976
gene17177	0.507303210291017	-0.465632329139526	0.108506121931737	-0.690717887434183	-0.237697384305249	0.698294223462196	0.943576682607616
gene1718	0.365762526479569	0.983360050399911	-0.514827336822105	-0.00980577295280862	-0.287277988434914	-0.780349924339275	-0.591185756960794
gene17188	0.475369564564087	0.997783840358708	-0.608140354333096	-0.164560583741614	-0.286016665028937	-0.68766358361924	-0.509038465648498
gene1719	0.476570082684961	0.998715009275409	-0.608934206117754	-0.162493987387576	-0.286394899362752	-0.687761674093377	-0.509030408472545
gene17191	0.474258609016277	0.990726504077782	-0.603370881333084	-0.164249379218421	-0.285958579337979	-0.682631336287355	-0.503666888778465
gene1721	0.450904320016662	0.995744171479114	-0.610257706418316	-0.143377139157365	-0.264751332327998	-0.691106404081997	-0.53242084542275
gene17213	0.593614279685802	0.982001145205555	-0.550986474087201	-0.238014606547772	-0.419662511454163	-0.675339336952177	-0.365574976464152
gene17218	-0.226272970684028	-0.304945580898209	-0.538843671835071	-0.377969514419297	0.845779829387626	0.782124015575915	-0.0516588275218135
gene17221	0.0154635643999347	-0.699344302986744	-0.0534765054431745	-0.527138166023151	0.404717342978452	0.989112316213735	0.626331570622127
gene17224	-0.852963163023698	-0.216610073335824	-0.137166938548319	0.513517220888987	0.875294822024462	0.129703405288477	-0.694615746238839
gene17225	0.664426632411113	-0.277000808507353	0.294538653192796	-0.573747476752932	-0.630518577313625	0.343894449478122	0.968691431700509
gene17227	-0.474783715984879	-0.207832668138905	0.84573511758602	0.861691042769714	-0.356043539802594	-0.57022423340209	-0.148966025687937
gene17229	-0.664808044057439	0.00794002924213707	-0.44104451276555	0.290504058165223	0.912923889276094	0.139069719979151	-0.755564035890564
gene1723	0.0261104396558129	0.397625552795575	0.478523355424554	0.579064951290628	-0.687110254112366	-0.919663935978454	-0.242810024563316
gene1724	0.709437608594941	0.962336585264602	-0.621433177001358	-0.402882806693525	-0.427856218292922	-0.553634587199568	-0.243427550413661
gene17245	-0.78687535015159	-0.723810861931779	0.823394173848555	0.779496087101905	0.166625537192372	0.0421838302230245	-0.0117228606606701
gene17246	0.42697632581286	0.989670255814301	-0.520990059575113	-0.0640432006293442	-0.329292949702764	-0.763442869447714	-0.535560398472742
gene17249	0.473473053853209	0.99946158825895	-0.609097290277158	-0.160777091355742	-0.284444887427872	-0.689741191298524	-0.512825474172505
gene17252	0.679263235952552	-0.264714462074874	0.27035980721512	-0.59492036955635	-0.624224647830858	0.352524436427365	0.968702059625703
gene17254	-0.321044235450748	-0.456308285590797	0.983009510855745	0.654846581961541	-0.471259481530867	-0.298781737967666	0.250482216019998
gene17259	0.434577077008936	-0.553582563553407	0.343900798103115	-0.525725851961718	-0.364003986133957	0.601255356269332	0.989841428036112
gene17268	0.471794490966823	0.997236885863276	-0.608211417590401	-0.15790568238928	-0.282786461164167	-0.687965731450552	-0.512522217324942
gene1727	0.855445539462128	0.875536912975272	-0.580803050142505	-0.565101427526273	-0.529370237867316	-0.423281475512541	-0.0116417730500286
gene17275	-0.0246988411815532	-0.332648054956566	0.921017649460108	0.43158033693075	-0.696076271056188	-0.319471888658809	0.429760348534408
gene17277	-0.343660361202559	-0.635581364008346	0.994898983877288	0.562039074225515	-0.371803250219891	-0.0740459235000359	0.388736415803524
gene17280	-0.354196196108292	-0.0100664696290574	-0.686950799980194	-0.169449589449507	0.928555260895319	0.464508497304139	-0.468436098836135
gene17282	0.556974468975413	0.993635328236847	-0.618860475607108	-0.243191682021161	-0.333646555104344	-0.646756363820866	-0.424728351065797
gene17284	0.472173533947132	0.998167078279977	-0.608858030637704	-0.160486716892052	-0.283100753574807	-0.688569759929096	-0.512756377135931
gene17288	0.280544444622297	-0.65077029946322	0.141190136858229	-0.593659626644576	-0.00280432552520413	0.850508325959577	0.885501162020741
gene1729	-0.462575683106717	-0.181409589466603	0.838984999551365	0.867537909173791	-0.371450235321095	-0.595635564903646	-0.161308448970576
gene17293	0.319377113299576	0.956687232088661	-0.735826953886679	-0.13922134441133	-0.0264941764761047	-0.57763945651136	-0.652653125143421
gene17297	0.462496198733228	0.983819436572311	-0.608807920973573	-0.15600305641225	-0.268143837573511	-0.672380900623637	-0.510453358757833
gene1730	-0.244001723787606	-0.680547866665064	-0.1650240920522	-0.361709738692454	0.694016212255456	0.972005628761276	0.32780601149551
gene17306	0.505836123769266	0.996054892581065	-0.563792681127577	-0.161051397634751	-0.350386063124948	-0.712010869300998	-0.469296943906713
gene17310	0.536181414894212	0.998920466791774	-0.601043332382099	-0.210858975097143	-0.338098955848975	-0.675286261766944	-0.44747482558375
gene17311	0.509790276371128	0.997761078805512	-0.643679041784633	-0.219848315265827	-0.277133317866761	-0.64730841072417	-0.480463370577856
gene17318	0.199029509443279	0.598656302962612	-0.801690668691059	-0.321358945073742	0.312182637497251	-0.082180838361015	-0.46894771629869
gene17319	0.490557166387342	0.995855949307885	-0.590582286796179	-0.166584611926671	-0.313131648605656	-0.69453327207261	-0.488844645630467
gene1732	0.478914774630791	0.998029172370188	-0.598736350116894	-0.157871629997362	-0.297566053545499	-0.694449691082049	-0.504188077809586
gene17322	0.475337749574797	0.995797953727564	-0.608885500748517	-0.165993936905451	-0.28408865512191	-0.684463646518894	-0.507838327807048
gene17328	0.471364537463665	0.998112950813387	-0.608188191673214	-0.161027637810747	-0.283174580743408	-0.689380495272695	-0.513458128819175
gene17333	0.090332387317928	0.750247496138017	-0.885463965006041	-0.182530358015095	0.394614134344574	-0.250629031296775	-0.727280093338295
gene17334	0.165711383008738	-0.64584405319011	-0.0413598281918516	-0.615331730032433	0.254684351055038	0.95668965382338	0.733428768116465
gene17352	-0.0925416416704807	0.488213249892287	-0.877229350800908	-0.194801224769708	0.658938672403462	0.035488042908004	-0.678868083571136
gene17357	0.431955855342275	-0.562508519494789	0.24087198935295	-0.599478010732963	-0.2579293889682	0.697173153747034	0.977255492766024
gene17359	0.568219897984066	0.989174016450694	-0.611623941069962	-0.250047100305418	-0.34630863925024	-0.642742012751519	-0.408287489001533
gene1736	-0.150184898649726	0.219110353162494	-0.845209582580033	-0.301926415932754	0.810439538229159	0.352358389022433	-0.49319519162281
gene17371	0.471952419754765	0.99923695303277	-0.617273753952855	-0.16500227167894	-0.275328837149811	-0.683226775810833	-0.515638284017126
gene17377	0.770919026965328	-0.138747700493261	0.0722852347673388	-0.728063094439676	-0.565986887329266	0.3767242052971	0.915441146974271
gene17378	0.00560836220657141	0.12736673620883	-0.853980775185696	-0.509827330822783	0.75208649300767	0.53379732565493	-0.255328362000392
gene17379	0.743213381883955	-0.201078456517633	0.126595544752883	-0.708544043482717	-0.566217426593327	0.405755271992653	0.951918173968119
gene17383	-0.443142559216264	-0.529944523442941	0.980741646169631	0.713058157328838	-0.33961497081706	-0.23639910030368	0.192066713657386
gene1739	-0.616736380839902	-0.350891468204358	-0.371660644699932	0.0507031179133283	0.996601956690332	0.578788813333832	-0.37726537515317
gene17394	-0.703538876644814	-0.43469178837794	-0.252031181421711	0.153722536553404	0.98945336912284	0.565087858740804	-0.369985168979602
gene17401	-0.0154117932118093	-0.863158204998949	0.458993119014045	-0.258173489030457	0.0200485808654796	0.777811012444793	0.829262426813164
gene17402	-0.222325433773239	-0.841498547937244	0.874298517932369	0.230741996774053	-0.239492392171834	0.339511817619696	0.672369082350972
gene17404	-0.644065488975364	-0.386212323505523	-0.329754948084011	0.0800138599620063	0.994960476556904	0.583097763443974	-0.366385292089474
gene17405	-0.944874319833538	-0.569809170087979	0.315412746695608	0.671960152590556	0.694017732932556	0.204626726663035	-0.394962910073234
gene17409	-0.571286779220906	-0.605378120837859	-0.184600072777352	-0.0346290636848914	0.915210629820758	0.781021211257745	-0.0735776076441628
gene1741	-0.489972695987241	-0.130430410094327	-0.558873275808762	-0.0421489472351091	0.968312281131666	0.476966925474567	-0.476759727374467
gene17411	-0.552477132773815	-0.239411954233229	-0.475735477707155	-0.00179232481961598	0.991186285025554	0.53513116215506	-0.42907246946092
gene1742	-0.631023053845133	-0.299524728088178	-0.391438335622306	0.0846325710690048	0.999382283224502	0.521386333669684	-0.440771667553404
gene17421	-0.259764758153615	-0.158075762257554	0.872809369922579	0.726400489373859	-0.566137395301215	-0.589507476551886	0.0290062071562008
gene17422	0.0689233587820254	-0.734329828062888	0.723858460571476	-0.0632523685579487	-0.365243713067595	0.41341405671749	0.846591136829655
gene17425	-0.618595155639774	-0.352002083458729	-0.3691873917433	0.053446054445216	0.996161019707853	0.577811401209119	-0.377654330061629
gene17429	0.778362257860921	-0.0936374109663797	0.208949299671496	-0.608872159897877	-0.72701710291498	0.205247442474831	0.906465194511156
gene17431	0.488722147555684	-0.46401705066628	0.454783228008469	-0.433567730104036	-0.556757514958395	0.407021076724224	0.98435145552503
gene17432	-0.818961651534457	-0.886331939926422	0.469588512916691	0.448023035101059	0.615137178589932	0.540568717716361	0.0389239679746779
gene17436	0.531604746892607	0.998824731558475	-0.618710161440982	-0.218757930051724	-0.317756449942683	-0.662264727788704	-0.455240443694883
gene17437	0.681120774807753	0.932265146390746	-0.585089255198374	-0.371379393546874	-0.4235218160904	-0.549715248018299	-0.238123609194796
gene17444	0.484217206641971	0.98887549977972	-0.543111555559254	-0.130299643354934	-0.350365066974897	-0.726252066605837	-0.481570126903956
gene17448	-0.641214611434405	-0.296797633702165	-0.385119535327858	0.100420917682094	0.999465677776882	0.509144883271714	-0.452412088002283
gene17449	0.544147577505081	0.994155237812792	-0.645484534623246	-0.254104151970301	-0.299271974341148	-0.63026975616355	-0.443055167525056
gene17454	0.036416807974895	-0.468124727944455	0.910562941555941	0.280900628238786	-0.659451046658882	-0.108236524761551	0.609740195583079
gene1746	0.468619822563078	-0.495865204584358	0.42441907488033	-0.461262981281821	-0.496851564056992	0.467935512702662	0.987166846979547
gene17466	-0.441921555390072	-0.0106269644470779	-0.633391533977989	-0.0550687835840997	0.942082195781122	0.393700105292111	-0.546988656351395
gene17467	0.492000479869544	0.998674710999967	-0.570251387150361	-0.151185163903358	-0.335038551224981	-0.714620475823166	-0.486604147933847
gene17468	0.321201593601766	-0.544323467729604	-0.0966925006873156	-0.722660542717173	0.139714239011506	0.915018404471604	0.790635451518241
gene1747	-0.558776488732669	0.00207552956740663	-0.556298662658216	0.111254293370812	0.947432756148293	0.274493705810435	-0.663534750185733
gene17470	0.11219179175036	0.899700803828025	-0.383316412265963	0.246452280832931	-0.18337235152082	-0.857834080905609	-0.750394295736215
gene17471	-0.776726470721989	-0.342673386177408	-0.237659096661156	0.291046889691723	0.981594509175437	0.405856312187457	-0.523126058690406
gene17472	-0.617993480009024	-0.819053940189908	0.873648502863971	0.591192433161747	0.0408394802653363	0.181792865840527	0.25279485474134
gene17474	-0.310519262074619	-0.427564113839546	0.967232157498986	0.652327355407825	-0.480000042708697	-0.322414218295254	0.232826128454915
gene17477	-0.527264075246367	-0.510143653462634	0.964525589147622	0.787523022020935	-0.273334081534225	-0.277921173284133	0.0864179833254031
gene1749	-0.634246839613145	-0.194448774584827	-0.432649289573827	0.1304059316291	0.987670248684052	0.413896135048689	-0.544063278010706
gene17494	-0.871762091268723	-0.522124870357351	0.0213531524018547	0.433342379771111	0.894643054718382	0.403073898599908	-0.415457448146622
gene17495	-0.714443917638416	-0.816243459879452	0.847555826500329	0.666972820185961	0.138916354039465	0.171602712420433	0.148282247916753
gene17504	0.33167142955021	-0.643536351230988	0.244193276226472	-0.563492030366106	-0.14462545047534	0.771047537900754	0.948266058496692
gene17505	-0.544751864290427	-0.839155945471287	0.925531347453985	0.551938222192555	-0.0520955908195864	0.190345781823332	0.353327186576862
gene17507	0.623918415227584	-0.358442470082014	0.0797710320630293	-0.742286473367049	-0.350777995305688	0.617549167675947	0.962644939786597
gene17511	0.843696025412039	0.411239240535272	0.118480797580953	-0.387737929645039	-0.951773010095857	-0.37816054786704	0.509523383171659
gene17521	0.474504838572262	0.999517760753291	-0.611200196144693	-0.163130358269945	-0.283202408832644	-0.687738233600619	-0.512182423960718
gene17524	0.494206199308484	0.996809235336988	-0.620679847642276	-0.189945025826423	-0.287190740511405	-0.670010245616994	-0.491582033835088
gene17525	0.509903504885021	0.998287852991696	-0.622076321025864	-0.204385086710587	-0.298074704425223	-0.665442960071917	-0.477015949378524
gene17528	0.631744568493691	0.975810493739106	-0.549423420522934	-0.277533347644912	-0.445903228187063	-0.655537171709927	-0.321275698687952
gene17529	0.475290692675516	0.996702266505388	-0.608750771129727	-0.165320909187407	-0.284747726327871	-0.685662564680885	-0.508165568159271
gene1753	-0.505020440660552	-0.170338038562086	-0.536903527256031	-0.0403960061911529	0.979173308681104	0.508261115678663	-0.452835462950658
gene17531	0.542379395480831	0.991064009278448	-0.57563649599249	-0.202086589730714	-0.363131882441903	-0.683774338688169	-0.4298172538126
gene17538	-0.618343045719254	-0.351695784716129	-0.369588989405249	0.052999337745707	0.996154866871104	0.577665226058956	-0.377923844937247
gene17539	0.475041232384279	0.996835901413116	-0.572983709162571	-0.136919927470094	-0.3187940295231	-0.71528092342532	-0.502806319266957
gene17543	0.446337580829289	-0.52841624752602	0.404716916896141	-0.474790273042567	-0.445279749931912	0.519816364109148	0.989469916739961
gene17544	0.466907121157413	0.998989650147468	-0.616227438565915	-0.160375103449621	-0.272485007286086	-0.685318349890652	-0.520286085521921
gene17545	-0.77617991708528	-0.896198981814676	0.391919967937168	0.349539111795537	0.663847355173292	0.632297383085215	0.0775197627703636
gene17546	0.476592960354249	0.999562890316432	-0.609962571572015	-0.163939665305072	-0.285956915645438	-0.688139198559336	-0.509894980000869
gene17548	0.597157495454361	-0.347130369741996	0.284778769077844	-0.568151019964562	-0.536772964865585	0.422423816676375	0.959915149335677
gene17550	0.457356812216291	0.996307865590061	-0.599712466174213	-0.139968175763329	-0.279699977462965	-0.69815744051033	-0.524578589217313
gene17564	0.981472823710907	0.553060125994761	-0.519108324910472	-0.853712788442715	-0.513708167249217	-5.68120870456101e-06	0.412048391876253
gene17568	0.33904031450814	0.919633405963167	-0.606416625078968	-0.0959622447793142	-0.146726707058927	-0.628788785746309	-0.578633032040774
gene17569	0.457517398633784	0.997044982353922	-0.62745392771365	-0.160666901128285	-0.253858784805967	-0.67653819523743	-0.529952769401369
gene17571	0.206706113521866	0.506809898815253	-0.980459301948526	-0.515757435128558	0.526905567894477	0.192016793276045	-0.410690354118661
gene17572	0.486127275791928	0.981739998190191	-0.451726582642453	-0.0738957105935412	-0.436120640696517	-0.791401828481373	-0.457000932829816
gene17576	-0.83693644876807	-0.858377260308618	0.404414056127325	0.438343773053029	0.676476956129383	0.551380798716712	-0.015582265954142
gene17580	0.39428548725863	-0.336030358268474	0.694468608759295	-0.0982104630714496	-0.785230636857311	0.00694134589010348	0.817143093686322
gene17605	0.523692272996048	-0.463570299252215	0.144319658686138	-0.68191094971582	-0.283632482862902	0.67376942971281	0.966028515633982
gene17609	-0.669594057463035	-0.972484012102784	0.539699924392247	0.305531168872009	0.482404426192085	0.647627236780045	0.278661036820822
gene1761	0.400177918922975	-0.508683149597881	0.576060504579949	-0.302940002511997	-0.58442308580493	0.339235110750679	0.95588875535556
gene17630	-0.0888135942624971	-0.823963295440186	0.799100615983133	0.0688765509513802	-0.274814907639531	0.421093166963505	0.779387449087397
gene17636	0.471805974904735	0.993294751287943	-0.604337101911552	-0.159681988321862	-0.284664848355917	-0.685775016012014	-0.507844435561803
gene17639	-0.681850595425358	-0.908768908646378	0.822344059874122	0.555001379400396	0.186318672343378	0.325226538107814	0.258722540410818
gene1764	-0.428100359636172	-0.189633492504217	-0.563080681210256	-0.13945219288621	0.957638006943263	0.580427748911358	-0.362086234813194
gene17640	0.471726313374441	0.99938148177029	-0.610887368690222	-0.160321495222121	-0.281378007904333	-0.688725352664053	-0.514847325191138
gene17648	0.464879871744759	0.980609315628179	-0.469059443404713	-0.0694189868406872	-0.402489521578142	-0.782295887775608	-0.480511361756242
gene17649	0.623633485887117	-0.358299213455137	0.0952705738208643	-0.731651974839615	-0.365590961545243	0.60404540318256	0.964799288746724
gene1765	0.469164966953144	0.99636002028189	-0.610380382335838	-0.161800164130077	-0.278545555796174	-0.685898088306711	-0.514375510979372
gene17656	-0.485509056417364	-0.895871341857975	0.201785266810004	-0.0394804747694387	0.631070471367218	0.88105848707359	0.337737279109569
gene17657	-0.111017402693786	-0.535427602493722	0.961226655986792	0.398188675032917	-0.563718797996345	-0.106207238381091	0.529726856790598
gene1766	0.47422149715819	0.998349108482701	-0.609781637368207	-0.163719533480402	-0.283807686534315	-0.68736277493337	-0.510983851993054
gene17669	0.635399444484065	-0.260845818828032	0.395378493876009	-0.468948768559546	-0.714156942989144	0.230119156898717	0.942704161816197
gene1767	0.496198154798801	0.997204578500944	-0.560893352700872	-0.147486096637455	-0.346333891805879	-0.718880404462889	-0.479488433437312
gene17671	-0.700493013792067	-0.398046421680506	-0.27829606674021	0.157174763364331	0.993192415309984	0.538424494049523	-0.404013652162285
gene17673	0.457320110294691	0.99695688904697	-0.568880900209983	-0.11895480760367	-0.309837046096665	-0.724707820035209	-0.520027814274282
gene1768	0.488635915372325	-0.147294148517335	0.633332976134599	-0.0953368046041756	-0.894148372851769	-0.165585041132927	0.734767742502636
gene17680	0.560101212038166	0.986463968026752	-0.516533740281937	-0.184144786325552	-0.430666038511288	-0.720459291474032	-0.397634142552611
gene17683	-0.282100306893596	-0.732849651671904	-0.0891871565685852	-0.311221538043671	0.676787981619115	0.967891109130322	0.348801390048382
gene17686	0.652293649467033	0.975865123569529	-0.592460846912527	-0.320870717892816	-0.420496340179691	-0.614619214046011	-0.308770353968046
gene1769	-0.983352095003965	-0.58670730698464	0.304541183547639	0.683490131760628	0.739600946504989	0.221380161184315	-0.421584225417096
gene17696	0.494730933283391	-0.396003245352318	0.536634487960321	-0.336536478324719	-0.675632740629172	0.250677152041695	0.944759613354274
gene17697	-0.147366745599486	0.484421440109868	-0.853596069078789	-0.131766992342136	0.678533893680968	0.00396667509928463	-0.726672725850643
gene17699	-0.915502116985441	-0.676175495229959	0.703299122712592	0.838419705751608	0.352010896140508	0.0352063573224144	-0.2043029205075
gene1770	0.265302523391189	0.921485116167634	-0.787630571569919	-0.150740987623191	0.0820144365746681	-0.505259564050217	-0.685404583493878
gene17701	0.291337436370872	-0.579249003752244	0.651342409874504	-0.203414976447232	-0.539534952715854	0.337885928532338	0.921849929942815
gene17704	0.470337674646311	0.982776166594469	-0.605820957139904	-0.168787364133783	-0.27662438248657	-0.671428476011436	-0.501266724668559
gene17708	0.697207738693128	0.948564137776339	-0.625066824173937	-0.404201626341811	-0.408249882283689	-0.53614160478413	-0.243843485122607
gene17709	-0.890492105452661	-0.362558805713713	-0.0601082902197468	0.498962683172656	0.90489800252734	0.249539373312287	-0.589298273905794
gene17718	0.453713028226031	0.894892455221128	-0.498785588522197	-0.148810315831663	-0.321322349432015	-0.645630540409792	-0.419310369480576
gene17723	-0.150590854425364	0.085227463295188	-0.760262350432474	-0.332353483368782	0.800186580390836	0.465290957189147	-0.358755908096169
gene1773	0.470638769653927	0.99885502470653	-0.611729244623732	-0.160848953466613	-0.279487250891383	-0.6877093989842	-0.515673116136213
gene17731	0.994278780246414	0.541168619175696	-0.322264845554229	-0.735479433941942	-0.706662843537056	-0.141940808339439	0.469864459677548
gene17737	0.890983946034163	0.19724873070416	-0.375464717484584	-0.916257364740209	-0.39849317488005	0.332955969682151	0.661878846485413
gene1774	0.371799771018212	0.510830739265501	0.342455654818702	0.258625026300973	-0.870790643640839	-0.849048407462469	-0.0176646936568355
gene17746	0.196792784801538	-0.70819276996921	0.622326324858313	-0.225770128364194	-0.37519308676195	0.503658241853602	0.935040292663861
gene1777	0.527629048199295	-0.46480005621404	0.308353186608396	-0.571312703521644	-0.4445462175392	0.541097331630552	0.999172499925076
gene17773	0.688999411124599	0.969099073999722	-0.648112420256962	-0.39855439064012	-0.390035985418473	-0.547108876577283	-0.27477878756793
gene17775	0.384587106224744	0.837437549066204	-0.0821049052705649	0.172084179111728	-0.642159625291447	-0.934707736030831	-0.36784589884764
gene17776	-0.598949968840389	0.0067825534491051	-0.520325234990623	0.17534606902356	0.940261056204573	0.226254143395881	-0.701999706677456
gene17777	0.492000784611411	-0.492989580139986	0.118361757687457	-0.690149522287913	-0.22080532542224	0.723754174345514	0.955140976976682
gene1778	0.975575679453598	0.355255436844252	-0.361381841412331	-0.873255806181304	-0.558492970952815	0.13387347785389	0.608663219160292
gene17781	0.664479163211791	-0.310042363419796	0.127185875765654	-0.713554743587379	-0.451265044958605	0.527004655173755	0.969133748171091
gene1779	0.471197673320342	0.996326900460971	-0.60844609678675	-0.15793781452295	-0.281629083854251	-0.686758977778464	-0.512424511015191
gene17795	-0.246847017769885	0.633149138264268	-0.659346438908727	0.195221540557154	0.48776762539143	-0.387142457918675	-0.925048476525729
gene17800	0.803287900547791	-0.0157014361646565	0.196704501938998	-0.585087244566104	-0.775453901469904	0.117758733651435	0.860059905346571
gene17809	-0.66659043171754	-0.126350224526637	-0.429220498340443	0.208016208905199	0.971351873425931	0.307974384558553	-0.636899768044972
gene17815	-0.668983557007494	-0.662659090314372	-0.0738816392465668	0.090501967039225	0.911054220353954	0.735911002775902	-0.101993455821126
gene17818	-0.497499927882432	0.0374472301310131	-0.613153253928938	0.0435829926349567	0.938819435553226	0.294012861958146	-0.642935383385642
gene1782	-0.381651005681568	-0.400692309741951	0.963054585628939	0.732453758970698	-0.436107890040603	-0.376652796132347	0.13645551865179
gene17820	-0.295106897022054	0.113387772454908	-0.754183828773309	-0.18277079916077	0.885368951980342	0.373111073951636	-0.530233017631669
gene17837	0.680392107597386	0.967715351107007	-0.587810676008175	-0.349201866590632	-0.44081588917283	-0.597353034139549	-0.271478407454589
gene17838	0.440014496763845	-0.553933301070251	0.247177120234183	-0.596109322927962	-0.274189231068311	0.682752305769592	0.978763433414686
gene17840	-0.746653409306926	-0.82453150326717	0.838482201680434	0.681567521388104	0.174812917825588	0.177865484523991	0.121544556748563
gene17841	-0.512807956564754	-0.129944786900208	-0.524060222871256	0.00590384458319248	0.951683479168482	0.442199369341096	-0.494735803033205
gene17844	0.671342214162479	0.921806007911959	-0.365953646769311	-0.223199102262696	-0.623555567709017	-0.720738018912763	-0.201079828625706
gene17853	-0.502806777689969	-0.712320321625297	0.963649167075337	0.629468625339188	-0.18352721025059	0.0032189821036142	0.290449843686693
gene17855	0.32968281206206	-0.631026458242321	0.491268443300583	-0.381671349796483	-0.388008151822038	0.549758715167655	0.977839964750622
gene17859	0.534915455347451	-0.452633417677527	0.1119468242644	-0.704976422808953	-0.267334157692395	0.688264822806438	0.961433827241767
gene17871	0.592893306783906	0.860702049181474	-0.179309639902987	-0.0584871435463216	-0.713168890616249	-0.817775328864897	-0.194521271552646
gene17883	0.483089798882389	0.999644330247234	-0.604840363422369	-0.166289973659312	-0.295820788663558	-0.69042303727827	-0.50253511351933
gene17884	0.465904712938597	0.980926754920156	-0.59689887011635	-0.151660098172904	-0.280617983424897	-0.677157040638854	-0.502332331036097
gene17888	-0.734091532436917	-0.630608933305721	-0.0573164672622868	0.180848053604232	0.926697647991502	0.658863141526902	-0.193401831437836
gene1789	0.281676874329225	0.959381777781217	-0.462077543622954	0.0838274225931148	-0.263147775858403	-0.818568489450779	-0.645428829585178
gene17898	0.0494377218763414	0.600650323250914	-0.921793268047634	-0.270337025425395	0.53913372324719	-0.0318115510742303	-0.642145273378091
gene17899	-0.648662561950223	-0.721096979924813	0.937743279526598	0.732659475128232	-0.0476171436314643	-0.0115106767074245	0.146222496617222
gene179	-0.738096789293684	-0.626076365924215	0.892635117776456	0.846500418270528	0.0124746516357203	-0.130525682582626	-0.0363515171794535
gene1790	0.712744693209972	-0.249899561429787	0.0905173575356007	-0.739627451001809	-0.483391912063312	0.491362299114654	0.958160996095408
gene17909	0.446549581813353	0.991784951893222	-0.544802200680752	-0.100899649239307	-0.32291896693299	-0.741498763713233	-0.521933628216543
gene17914	-0.685641569586558	0.0565400072312444	-0.40372005607049	0.368125660919355	0.86634284496844	0.0357238252366032	-0.813169449823071
gene17915	0.509131388069437	0.9972010105681	-0.59701609626798	-0.183898989120415	-0.321152111035076	-0.684804272820894	-0.472541557784862
gene17917	-0.354107485730268	0.115033462042325	-0.716108892029846	-0.104390306535575	0.891153475506828	0.321044157536794	-0.584625900671197
gene17918	0.047785335306655	-0.599266478260776	0.88366708017958	0.161216347880854	-0.573588913064821	0.0938526373692614	0.732974896987498
gene17923	-0.455015709969905	-0.672728541712472	0.983709249872618	0.625757483115013	-0.261226011767244	-0.0528529097797218	0.306764702184598
gene17928	0.231134187949019	-0.717979944456685	0.477526550593559	-0.362900567900448	-0.256137259294767	0.646778927861621	0.953097622938293
gene17932	0.572425470787283	0.969589612844367	-0.597292135644806	-0.261281938169712	-0.353117831906355	-0.626624221886538	-0.383267703852523
gene17937	-0.217749283073344	-0.87353284823883	0.190642819572934	-0.270669530850262	0.432885434803746	0.947580418345928	0.587350992024467
gene1795	-0.333536712071201	-0.823413308103389	0.085458174046005	-0.208290187537267	0.594479588599026	0.93103331997867	0.408504812697882
gene17951	-0.222044034879067	-0.806104427687529	0.150737853127808	-0.2494048790333	0.441168475471938	0.889842614763663	0.517566774355694
gene17952	0.437870378046799	0.99609767822837	-0.578300706274735	-0.109194170644801	-0.286038888736152	-0.722269907046699	-0.540697907237293
gene17957	-0.319630000684085	0.255508232694551	-0.761786454388515	-0.0687594386141435	0.836792076893355	0.18043575979057	-0.681889151280734
gene1796	0.47255461957051	0.999418369839663	-0.609159463049729	-0.160215861919433	-0.283662834920141	-0.689916644105299	-0.51371930901649
gene17967	-0.268762986904666	-0.718012014523208	0.971565347965095	0.422375796479953	-0.362222643192179	0.0797368485840255	0.533413069961753
gene1797	0.755662888437462	0.94347946459576	-0.615926264312235	-0.452758926888451	-0.456961388090646	-0.517657959308852	-0.178942106776712
gene17974	0.918179255735786	0.18163580678732	-0.341429486496287	-0.927913550933936	-0.44434287864141	0.33286492101826	0.70869878406073
gene17975	-0.166766954314784	0.612358474888327	-0.781173543348727	0.0225273048816302	0.556102418633951	-0.234348414931305	-0.846965471053694
gene17977	-0.364844369975085	-0.441367966982848	0.974712632501704	0.698175063536941	-0.437955471985165	-0.325716531043599	0.191644401210346
gene17985	0.941755168499706	0.316101323617927	-0.429341871629441	-0.920069683965074	-0.446358615228094	0.233343940394177	0.598725575104695
gene17998	0.770860169760831	0.127930368564293	0.307973628047482	-0.383079065734607	-0.93274970632376	-0.177013570611899	0.719657318772168
gene17999	-0.55908974925838	-0.359721570687718	-0.398632542264875	-0.0253554473836257	0.984759044705449	0.631462561650513	-0.315587540467249
gene180	0.278855235101513	0.962556011267934	-0.468013926668515	0.0834473635719617	-0.257162196647216	-0.818915911789105	-0.65241880830768
gene1800	0.536547136619105	-0.450847670997272	0.305655397308368	-0.572489761028882	-0.455361213871196	0.528008438211384	0.995654359146736
gene18007	0.396849086972538	0.351392754409434	0.473264012214567	0.215313522748585	-0.932679672473633	-0.734246500076921	0.171866472419194
gene18009	-0.933601763423767	-0.418218605542374	0.0434910828877234	0.574529679131974	0.866220212706697	0.225575614066836	-0.565773401922765
gene1801	0.475697382078774	0.994795434455266	-0.565832641496313	-0.136998846411273	-0.325144966633654	-0.718236528287733	-0.499035883296142
gene18013	0.56091278052321	0.967137605323149	-0.443520734563934	-0.141186441103154	-0.490859599929934	-0.753960390592136	-0.367096128641135
gene18015	-0.491291914742884	-0.351139705419016	0.91536633539042	0.829531797063152	-0.33573826754963	-0.43956533368931	-0.026604205357482
gene18016	-0.445552698470599	-0.816495593285428	0.0631522815664383	-0.116024611481616	0.694604565264461	0.902942263954159	0.284576296556828
gene1802	-0.296782954798268	-0.834658774834984	0.909871331786067	0.325179146110557	-0.221568199508232	0.278158981761245	0.597829471978155
gene18020	0.462868017811126	0.997570262312119	-0.586526240327001	-0.135607097232956	-0.297211475447584	-0.709104914028363	-0.517974058439054
gene18034	0.573000911253537	-0.419074590314441	0.193889386641656	-0.659593922721642	-0.39152051830431	0.588060243941094	0.984416544859777
gene18035	-0.707024312655136	-0.415148952163172	-0.0621183704598225	0.306305263302856	0.804191776634595	0.383887621075479	-0.357251565613274
gene1804	-0.649536273781778	-0.107725382751672	-0.444015074991373	0.198218936268714	0.96417253967701	0.301321507767545	-0.638577610353422
gene18048	0.242774622746081	-0.71255170173492	0.440543913229006	-0.395966161549448	-0.231562487630864	0.674194264559566	0.953828364657658
gene1805	0.00301860665398219	-0.817778187451059	0.211837596257462	-0.413476194207367	0.220142998479188	0.926028918397583	0.764783714162997
gene18052	0.475188031671284	0.996751221962895	-0.627482162369146	-0.176161362910175	-0.266612656943795	-0.670474319027218	-0.51210336554916
gene18053	0.46419715492629	0.965064611512886	-0.49258593385357	-0.0912799912943456	-0.369931368071094	-0.741020993725309	-0.471375181155039
gene18056	-0.823891730755029	-0.48632697268607	-0.0966824359176883	0.331286626992142	0.955418275965401	0.467834252018948	-0.418753399846335
gene18065	-0.616588408750503	-0.350682882312809	-0.371056186874746	0.0509195156339663	0.995764101631262	0.577856523171691	-0.377355358084712
gene18068	0.508318489232235	0.990704015646064	-0.502124164999099	-0.123436108140203	-0.408551433976867	-0.754640364593762	-0.451193469078529
gene18069	0.477669868218026	0.999011378535544	-0.609065435988829	-0.163709839500664	-0.287247629654772	-0.687739438915152	-0.50822804837315
gene18074	0.534709302412726	-0.457424022045887	0.287958271516356	-0.586798298979531	-0.434459840022146	0.54972260358448	0.9960553178367
gene18075	0.475149404300442	0.997992247289099	-0.609127061587547	-0.161637828843605	-0.284755693561796	-0.687048580648578	-0.5097460348639
gene18079	0.569707047182224	0.987953167172265	-0.646471587429881	-0.280865514140966	-0.313529995608396	-0.61202068762207	-0.411162656586465
gene1808	0.52134917705865	0.999042970329854	-0.601554204920261	-0.199408720009032	-0.326833296353631	-0.679930042835138	-0.462640059877943
gene18083	0.190104379648018	-0.331589548375538	0.837789692350543	0.185050732276754	-0.775293066121059	-0.183035855535955	0.631367998151806
gene18087	0.607638669830571	0.969624517690575	-0.593663605844768	-0.29019958246987	-0.382688009293687	-0.618621491495889	-0.347144940566028
gene18089	-0.615168081238772	-0.336760142864919	-0.379754494428029	0.0541280086695713	0.995926855841613	0.567388033469582	-0.389564154440142
gene18095	0.645140455103263	-0.31507925584686	-0.0277029746815084	-0.8057714806948	-0.285463243412124	0.654684355321156	0.927073982969722
gene18099	-0.517651154711975	0.0893535922511091	-0.544430671722741	0.146877096235292	0.862353968723853	0.161014607536358	-0.698420407272376
gene181	0.43637535369083	0.922040122857151	-0.257573136157742	0.0631880177930786	-0.554930069536382	-0.886705718791858	-0.420552316807
gene18103	0.435261896493738	-0.546894225121236	0.144076945767791	-0.659063080281267	-0.175093528569162	0.757252776013024	0.950150511842961
gene18108	0.470277362703484	0.636434119156343	-0.979613459322337	-0.661770245188945	0.264040280030003	0.102448884348647	-0.25807096828614
gene1811	0.471871416677153	0.952843898756127	-0.341079888822307	-0.00536075274624626	-0.516786500961502	-0.847974450248674	-0.426531420795039
gene18118	0.211267421351384	-0.651281311786583	0.692307840529263	-0.151653918650093	-0.483973984397285	0.373050208011085	0.910715529592166
gene18119	-0.552971627538805	-0.136425831678713	-0.50502545523105	0.0484014360486771	0.96654148410942	0.420740731888456	-0.525372171756675
gene18122	0.582374114814269	0.993621038010729	-0.618734886893364	-0.269235316697224	-0.352279659040929	-0.638440383083358	-0.399064266097034
gene18129	0.538368607144083	0.995082197622218	-0.674601180973149	-0.266878269781661	-0.266984416832692	-0.608833303835669	-0.454591435833195
gene18131	-0.771078250017182	-0.72763385983265	0.0842230497782925	0.246918325884383	0.868485047164286	0.660618116907449	-0.120095831238775
gene18136	-0.603559282883997	-0.804556667081447	0.933250948651104	0.631874044998663	-0.0330258278302657	0.118943289267066	0.265084711043988
gene1814	0.985794804600824	0.402794339106021	-0.207275949052533	-0.743453606964796	-0.738762991666453	-0.0529751949700385	0.604049948225295
gene18143	0.454523625276021	0.990943792563968	-0.617591784393975	-0.152878706339817	-0.257491246492769	-0.67710868344413	-0.526258533039533
gene18149	-0.76778770476663	-0.0617240915690035	-0.311742917801068	0.423834223375492	0.900156022129181	0.0921979430948465	-0.775975543250524
gene18165	-0.0803365818491406	-0.475497798906019	-0.401856720430486	-0.530416156350504	0.694129181804414	0.944026333069423	0.270479230125958
gene18172	-0.620608232362701	-0.355376814324627	-0.365996734625401	0.05502104442569	0.996407739771969	0.578837716674302	-0.376247450041517
gene18173	0.208443107669949	-0.676250734653244	0.659259509523723	-0.188708872381727	-0.43564967520224	0.434387362823151	0.924894299720333
gene18176	-0.738979460678102	-0.221856573268143	-0.320591914458764	0.282770846478205	0.970194183319449	0.323218361729882	-0.606813623189065
gene18179	0.741839473027821	-0.178572926992946	0.178262161734673	-0.656208583388401	-0.627324980766583	0.331684237536815	0.939416416535979
gene1818	0.467819267304418	0.998164519538545	-0.601469003084359	-0.150049103133385	-0.286965211731571	-0.696150391844451	-0.516163763792715
gene18182	0.558099905542389	0.982380737703932	-0.529984449769182	-0.195115554138181	-0.413923534324881	-0.704638501969111	-0.397996937925481
gene18185	0.373031906472688	-0.567609860075841	0.533297603215001	-0.348302676559103	-0.493036317121072	0.444143881824049	0.97285575592114
gene18193	0.469008113173567	0.99745944334712	-0.607867930314261	-0.157426718297007	-0.281233216016283	-0.689557012295954	-0.515498942197502
gene18201	0.486256588588844	0.996691235856912	-0.611726785211679	-0.17812236375655	-0.289977060702616	-0.679657374843937	-0.497544021562991
gene18208	0.47631300243945	0.99928681153416	-0.61124704498357	-0.165590619231522	-0.284398633871591	-0.686787012765009	-0.51004410690197
gene18210	0.473573640348009	0.998354313757296	-0.600231304321498	-0.157108015069476	-0.292444642961099	-0.695528471319489	-0.510125330969899
gene18215	0.473183152554754	0.999401282319661	-0.609139095601401	-0.160935852634888	-0.284171082848168	-0.689722061295866	-0.51305545938587
gene1822	0.472520710099618	0.999455805200469	-0.6100379339286	-0.160663659177156	-0.282835098794126	-0.68925808927856	-0.513924046078162
gene18220	0.140410733487697	-0.735180060868315	0.670645836085375	-0.161458442106487	-0.366256422012098	0.481935099695122	0.910245530582128
gene18221	0.401025054698505	0.983223828530447	-0.69563407442432	-0.168173534289596	-0.138786340680254	-0.619914659445301	-0.586801735814294
gene18226	0.494528471509233	0.996806284932565	-0.599300490023717	-0.17410818239394	-0.307774311756011	-0.686994595348762	-0.487151798271211
gene18231	0.472439045046659	0.999354808192231	-0.610142350141984	-0.161199373486336	-0.282646058435056	-0.689082443182533	-0.513921392460209
gene18237	-0.29083152297587	-0.771927150385141	0.953593862885475	0.394339770920901	-0.300559006406732	0.159823160639028	0.555670213737744
gene1824	-0.317086655630941	-0.247793520531775	-0.573415588928869	-0.283590163726378	0.91534792181958	0.703002909695911	-0.200916173020892
gene18244	-0.69099388298775	-0.402118712846996	-0.276531805486288	0.145793653844519	0.985521167513045	0.544901559420795	-0.390366396032903
gene18249	0.89059314823026	0.822475263510241	-0.478651182908665	-0.564302495189029	-0.626209205164314	-0.425076189684016	0.0884250182094272
gene18255	0.65343257745725	-0.324102143595003	0.0700812213292388	-0.75171381912231	-0.381374718390519	0.588616150628523	0.960283489730403
gene18256	-0.613066569729571	-0.348656114195988	-0.368223104524909	0.0519194423102535	0.989356743431937	0.574776563173385	-0.3749957997522
gene18257	0.455119110963261	-0.52657849925465	0.32784818744679	-0.535753034824873	-0.378233370078023	0.583667648608946	0.983704283499581
gene18258	-0.409937093502644	-0.116594497759387	-0.612975303935835	-0.141482356590932	0.954253564673041	0.528903082839543	-0.417498883040749
gene1827	0.0972877409429803	0.789239414034472	-0.855963908695164	-0.140991969592284	0.34101714319117	-0.324963785296103	-0.749659293726288
gene18270	0.482903905115935	0.996629966370778	-0.607594253880893	-0.172908579547062	-0.291400101240638	-0.684005951564484	-0.500289652504257
gene18281	-0.614162482751577	-0.349033359606717	-0.369617764675264	0.0507775533615386	0.991669452935002	0.575137564193432	-0.376319215470935
gene18282	-0.620968689722401	-0.987502247686931	0.586557702817479	0.284485084767711	0.408844853214893	0.644730804712598	0.34909996178676
gene18289	-0.0520469120024983	-0.834695296184686	0.750156966515002	-0.00301991412076985	-0.247847455409125	0.489165216316356	0.818010533858021
gene18291	-0.625632601835827	-0.404751608418351	-0.329549976454641	0.0512496086219263	0.990880808502952	0.613969471784797	-0.331071455079024
gene18293	-0.611096506909341	0.118273614080533	-0.463528522640366	0.306273725198718	0.837325452553875	0.0278544669559846	-0.802678180309386
gene18299	-0.441198536318762	-0.108849028571089	-0.603144925343901	-0.0997597871357845	0.963544603137985	0.500304041212679	-0.454461322227659
gene18303	0.471994853510085	0.994814160361269	-0.605221693449432	-0.157067616311563	-0.284602469571946	-0.68701457507299	-0.509419252653394
gene1831	0.380925178949148	0.989997536305303	-0.575612563579289	-0.0619053701769632	-0.243320475840985	-0.734524319640962	-0.592179802919943
gene18315	-0.584433699812604	-0.188527113527117	-0.479207411997846	0.0572796316259152	0.991641075377104	0.459391705411992	-0.507207915793941
gene1832	0.150066682832119	-0.598047614103703	0.78494876534683	0.000363359638244864	-0.553546247902184	0.207991455914459	0.819223264703867
gene18326	0.362628046646399	-0.523617874799668	-0.0777891628510262	-0.731956313145199	0.080648837371207	0.885047650327637	0.817447680426651
gene18328	0.639506353868843	-0.338659246068078	0.107673415883329	-0.722342582140963	-0.400001147284427	0.572163042126326	0.965230029210581
gene18330	-0.450656737070148	-0.135661032327044	0.812948829040279	0.870815835342169	-0.378654514946256	-0.631454175949286	-0.194184941353785
gene18339	0.47919703761247	0.994873650064356	-0.541730669082225	-0.12146932386732	-0.350865605645358	-0.73706860976818	-0.491237247268976
gene18340	-0.304810340203318	-0.330501513417393	0.944807046145286	0.699154719934597	-0.512858955903228	-0.432277302778852	0.148449445171841
gene18342	0.290568159738348	0.314082667177054	0.535166853466387	0.327167260785118	-0.89328365207863	-0.768828233982299	0.108509114432257
gene18346	0.191174064353398	-0.309079769395355	0.838858220529144	0.200859368487788	-0.787972059710528	-0.21309121124574	0.612908562989179
gene1835	-0.421859810891085	0.447549066128158	-0.587114062550235	0.271648705715055	0.643424985886325	-0.253650091943305	-0.92482490851716
gene18356	0.471343843472134	0.99671915290133	-0.602447643411714	-0.155641128105696	-0.287710805136632	-0.692264789354378	-0.511636426412744
gene18366	0.467792654121099	0.99520404285185	-0.640743809223759	-0.182616335420656	-0.247519322243666	-0.659737030535303	-0.520278739935031
gene18370	0.732500293396594	-0.0446682786739833	0.324202709437455	-0.454769886375973	-0.83002714421792	0.0298414443575679	0.836885352560241
gene18373	-0.000229012527739991	-0.738819828237441	0.82313531911152	0.0662271504309709	-0.407760111629664	0.315006259999802	0.79734790496932
gene18381	0.857112271894788	0.0457593741055401	0.0575447268288235	-0.691237077099459	-0.711373055726159	0.168581004928276	0.836969277227901
gene18385	-0.175728704554722	-0.645157382046841	-0.202625355252444	-0.4244186522528	0.662209246011532	0.978408146063493	0.35947015272405
gene18386	0.0283627540044662	-0.847161037583305	0.522377080663805	-0.241387457556354	-0.0817693158945481	0.718932113783746	0.8706458995442
gene1839	0.96914414892771	0.53732661900286	-0.31588231924554	-0.713252540086577	-0.691508907425468	-0.14868984913823	0.450183414482145
gene18391	-0.774968309880939	0.0161767017199714	-0.222590756963439	0.549238789461082	0.779174120527003	-0.0883270055194285	-0.836661126140707
gene18394	-0.642064295503956	-0.831648268294084	0.905328657190376	0.630118014803084	0.0367572240487423	0.166807929690247	0.245081884565925
gene18395	0.479717559479311	0.99940381976094	-0.621350648959977	-0.175162629455212	-0.277234924350536	-0.677594197386963	-0.508605041751046
gene18396	0.476832606682925	0.999168691463746	-0.610511917235738	-0.164823528093141	-0.285359507478221	-0.687079153421157	-0.509466371414559
gene18397	0.792630404756338	-0.124142183968433	-0.0317734010333785	-0.811626522815635	-0.490696623256704	0.448317187926999	0.906251404106042
gene1840	0.378178421113381	0.974612982197987	-0.72822611394396	-0.175334857701308	-0.0863769467332488	-0.588911908517209	-0.607723539308693
gene1841	0.473473152976223	0.998956872393018	-0.608031579831216	-0.159610611524698	-0.285160655234983	-0.689922844961035	-0.51226198662476
gene18416	0.548102707155466	-0.392622447251171	0.425193726176867	-0.459865599222264	-0.610169340482724	0.354451599665283	0.97621986593547
gene18420	0.473183183513032	0.998887174150168	-0.615377966774617	-0.16465236032779	-0.277758394960646	-0.683718563046647	-0.513592742294448
gene18421	-0.333587010524937	-0.32882204343542	-0.514833145337794	-0.284866363611845	0.913814848850616	0.758198962158226	-0.13543491260939
gene18426	0.347080616883886	-0.517211574176777	0.652942687542888	-0.208685049262078	-0.615589288862623	0.269942106176495	0.923023736312378
gene18428	0.566189454024352	-0.425661659954413	0.204163800533772	-0.650573758678711	-0.392613029482985	0.587363383865735	0.985633554848088
gene18436	0.451336397123193	-0.531564080942222	0.391849219547188	-0.491262160868089	-0.43357274255751	0.537877742938222	0.995842488447213
gene1844	0.486113238146512	0.999600500588157	-0.604664158489715	-0.169299886752767	-0.298145136550622	-0.689518590615143	-0.499346703673398
gene18454	0.266396506980864	-0.690105999272565	0.486413747783364	-0.369869602641397	-0.304859730164168	0.613647123110769	0.965656438343584
gene18461	0.511222495279956	0.992955267257089	-0.616667171257597	-0.205912427824613	-0.301563759537268	-0.662618323303189	-0.470306050756388
gene18467	-0.659324204213162	-0.377554187949378	-0.321909588468013	0.104580102877368	0.994175082311287	0.559708618900027	-0.388295251337862
gene1847	0.557727299613588	-0.437716016509386	0.208373181936957	-0.648649353237821	-0.384364477072932	0.596926951852588	0.988250377873796
gene18473	0.856645000204538	0.860215799314322	-0.454902094489251	-0.489340600490547	-0.643169882400297	-0.505603102778325	0.0251045845879969
gene18478	0.469018018003121	0.998725455250237	-0.595958599019914	-0.14850438525435	-0.293337776970612	-0.700865414201096	-0.514230109856103
gene18484	0.044870762391562	0.763989215263538	-0.838744676878311	-0.0980518730795055	0.37668108789694	-0.322059141256012	-0.777349904696206
gene1849	-0.258494993521218	-0.629084059031587	0.968673976762275	0.46903709019391	-0.414238178699053	-0.0345453702859124	0.464947763662502
gene18491	-0.619470028824884	-0.787225302876477	0.925169225452599	0.653403248584874	-0.0226847792786541	0.0977167583934171	0.23201540851104
gene18496	0.60148186583339	-0.365995718762289	0.0325974932556984	-0.7612581352019	-0.28472327227461	0.658667955291756	0.938179017609352
gene185	0.65277029982941	0.981469507494225	-0.640604968565285	-0.353727549998082	-0.377280774199592	-0.581985257506254	-0.321112330675232
gene1850	0.410733687794734	-0.526868690103296	0.0110502095123538	-0.716150916620907	-0.0390881258569873	0.832086691299074	0.884508896364933
gene18504	0.454731518283669	0.998205806876494	-0.619240476424243	-0.151691591785838	-0.260156264647305	-0.685695001667215	-0.532339099931134
gene18505	0.599952655590483	0.988160070510583	-0.537636901191872	-0.23145642999813	-0.4408433982094	-0.692602604324113	-0.362463771504442
gene18513	0.303602272491312	0.821363452237779	-0.571970545335515	-0.120968466930649	-0.101554390829284	-0.536626350149564	-0.521251639378538
gene18516	0.469207355743485	0.999162367845463	-0.613665545281171	-0.160826907478537	-0.27674888881937	-0.686978970189074	-0.517673209748568
gene18518	-0.572698622908524	-0.0754955017050398	-0.529299637463763	0.0897901302399603	0.972118232402021	0.352457143695119	-0.604185783647745
gene18520	-0.68865739137937	-0.962879530993631	0.575057971857106	0.354196886781947	0.458151435460386	0.600243350085798	0.257218161027743
gene18523	0.228092016887247	-0.717621806882422	0.278227718116302	-0.498829364294287	-0.0623273632398684	0.809612833757088	0.915293627481568
gene18528	-0.478289037942399	-0.18290625525811	0.833540609257441	0.87761454063264	-0.353384024759974	-0.593828638823334	-0.176765872755645
gene18535	-0.279464946072645	-0.54104399055577	0.981401268167723	0.560428724618637	-0.454725127731168	-0.169022785714409	0.367580738415945
gene18537	0.497283321653345	0.997978742623884	-0.640570727158592	-0.204215411937397	-0.270972729010103	-0.653936775574905	-0.492788042591852
gene18541	-0.492202649592901	0.0271982782727641	-0.615077595498932	0.0293286523656881	0.941771470080808	0.310464047219616	-0.628908827013151
gene18546	-0.449439612165716	-0.0932583888462828	-0.604226252259591	-0.0846549444244413	0.962697995943328	0.478226308146609	-0.476639298143852
gene1855	0.179522727084822	-0.649536210819105	0.722651008692568	-0.101210264727904	-0.489510288235327	0.33748676187398	0.883384461374772
gene18556	0.461330634928342	0.977570889057097	-0.598177584674059	-0.150609632276238	-0.27439841347966	-0.6729784361135	-0.503771262521926
gene18560	0.419613645636924	-0.0536885356798583	0.667982532167285	0.0536803304729431	-0.925276547826232	-0.341931412165415	0.588364487540462
gene18566	0.782185770797584	0.816061708298284	-0.361898311496209	-0.38877725797698	-0.654111498400944	-0.546234424757401	0.00621141216804205
gene18575	-0.317018659561621	-0.926326624718801	0.373447958218576	-0.0930192332957173	0.358769935489435	0.838086778443441	0.566270651207713
gene18576	0.313433886967487	0.936495802269369	-0.350772751104116	0.112666848819785	-0.383429427228179	-0.86998051947695	-0.573920462613183
gene18578	0.805077621564387	-0.108194853069689	0.00267107185670637	-0.786187246597105	-0.540601286404649	0.403415564977596	0.910846744442202
gene1858	-0.436626562148587	-0.410528765174659	0.957100297590021	0.770136043159234	-0.385061301468474	-0.376583226240965	0.0884824382169809
gene18581	-0.886070441363674	-0.418692422677572	-0.0520824075956136	0.465360120291128	0.923637018802346	0.320689487781298	-0.534000861663221
gene18586	0.456859538415321	-0.534241173680686	0.177734869186902	-0.646016302963088	-0.230307392344819	0.718918402899819	0.966389595585732
gene186	0.547194126863462	-0.343459802835148	0.487975529181218	-0.381749968626912	-0.695770373065142	0.236551698668611	0.942772194577491
gene18601	0.471591870041645	0.998314256144074	-0.609982179987132	-0.16197186590684	-0.281647256162057	-0.688136073327619	-0.513871934002989
gene18603	0.571144396968043	0.99122285705616	-0.616451912292266	-0.257430309518456	-0.345107050960626	-0.640655862055268	-0.407607323240262
gene18604	0.538156526416299	-0.449671336400512	0.118179967087009	-0.701610442147485	-0.276383458198619	0.681435322219713	0.963750787480066
gene18605	0.377612167943864	-0.592319285490195	0.465707287704826	-0.415995572694105	-0.418358594095039	0.535023038798496	0.987969515915247
gene18607	-0.119118919727791	-0.581571641347064	0.96066974934123	0.375790903448187	-0.533805155150667	-0.0470978401688976	0.561670417660934
gene18610	-0.0522145902582048	-0.879905145814989	0.604410188321241	-0.136035305780509	-0.084605950424696	0.668371447862336	0.831932062873658
gene18618	-0.580433910298714	-0.246690798637478	-0.449684339448355	0.0371082931353816	0.990546520258268	0.51495574580156	-0.446242423149076
gene18624	-0.717845231708143	-0.936464048758828	0.617044453720384	0.424214471085969	0.4245479059672	0.520420307282043	0.211319675027225
gene1863	-0.593158479756897	-0.46161122892786	0.92270384238793	0.850842182556091	-0.209409083844799	-0.330365885873398	-0.0306193014277117
gene18631	0.660961073710652	-0.293603578438011	0.125442259269465	-0.698882012768667	-0.45740994653851	0.503017991788224	0.949656754418628
gene18639	0.424289055377381	0.989025868856725	-0.53054292627684	-0.0694329032818913	-0.318334087834483	-0.756079393936823	-0.539499904707824
gene18642	0.447607807295557	0.248982797715766	-0.854388865449539	-0.816025204199924	0.364236200118406	0.514925849279153	0.0837713190921676
gene18646	0.313506639083721	-0.588252611704812	0.032897642223714	-0.657338002373691	0.0443145181776171	0.866248430956494	0.844727269873497
gene1865	-0.403476172335423	-0.334365973537839	0.932992829941753	0.776473205786988	-0.425872627086549	-0.448443663194221	0.050304420069439
gene18656	-0.0663927784872161	-0.479823135495021	0.937490786336917	0.380295834845366	-0.605048464307656	-0.148849626426748	0.520920966626247
gene18660	-0.530937862810545	-0.500092928158793	0.94687061933549	0.788304644310198	-0.257568076249999	-0.276633364164421	0.0712052086004395
gene18664	0.197841938227311	-0.669385908399631	0.0427698358065689	-0.602518890141978	0.161855095677805	0.928524767143786	0.801109837081149
gene18666	0.673228597994215	0.127951848347971	0.424336951902887	-0.215825987190678	-0.972851266025855	-0.304163796299157	0.641254271866659
gene18668	0.580344041535002	-0.400005857697476	0.302000519383953	-0.578940298363923	-0.510592562813741	0.476783571887125	0.994237654320466
gene1867	-0.235012765070651	-0.525899584936961	0.981013378623747	0.529488684126606	-0.49764742125608	-0.176731338958333	0.398815624067178
gene18670	0.47260783824772	0.99919443537818	-0.609540265415582	-0.160948077993353	-0.283280429062578	-0.689279133179843	-0.513430931803031
gene18671	0.334465971843195	0.951083365760105	-0.430537220000288	0.0540013447291696	-0.328545182120543	-0.815869219158097	-0.579363894248288
gene1868	-0.512506928855033	0.208688738438537	-0.600674242884063	0.18165237309234	0.848737631506144	0.0491247369986759	-0.807426176494006
gene18684	0.498034010198459	0.999915020975694	-0.609981379106116	-0.182679301415337	-0.302065263282678	-0.68180725369357	-0.48859746398959
gene18687	0.474853947749725	0.998759579964288	-0.611274764529385	-0.16454841308845	-0.282995439316271	-0.686559317845989	-0.511246019786188
gene18703	-0.761288812837315	-0.442067491874884	-0.191310697525969	0.242366193421963	0.977757263710313	0.506557159615094	-0.411564620819718
gene18705	-0.273031991073212	-0.491141369545206	0.986531029180426	0.592606711111308	-0.491884320825941	-0.23966779088911	0.330267628361965
gene18713	0.126209098016493	0.890095516940232	-0.340218238203547	0.262420381998716	-0.229154796449317	-0.875530277009244	-0.72014753567644
gene18716	0.288310504259321	0.934854665484525	-0.770900716499467	-0.15357925332669	0.0419297817547963	-0.529798989953643	-0.671028303260884
gene18720	-0.228360275375456	0.333284187951362	0.478274655098057	0.761135188012008	-0.466058158753335	-0.915518873497766	-0.443374328538381
gene18724	0.451928878772309	0.997629586909874	-0.579497630632533	-0.121797832301925	-0.296151340357552	-0.718634179003744	-0.527843133861841
gene18726	-0.129454458255022	-0.711467328592313	-0.0833772167365871	-0.429276999183998	0.547834475964861	0.984147822429093	0.486081803132975
gene18727	0.702796164482026	0.966418380658815	-0.570930176552273	-0.360063859575081	-0.4733648911015	-0.602758058144042	-0.24492488088453
[truncated: 13,581 more rows]
