# Supplementary material for: Full-length transcriptome and metabolite analysis reveal reticuline epimerase-independent pathways for benzylisoquinoline alkaloids biosynthesis in Sinomenium acutum
Source: Front Plant Sci. 2022 Dec 20;13:1086335. doi: 10.3389/fpls.2022.1086335 (PMC9808091; doi:10.3389/fpls.2022.1086335)
Supplement: Supplementary file 5 [file Table_4.xlsx]

## Sheet: ko_table
PathWay	layer1	layer2	Pathway_definition	number_of_seqs	seqs_kos_list
ko00010	1. Metabolism	1.1 Carbohydrate metabolism	Glycolysis / Gluconeogenesis	476	gene1005:K00850;gene10591:K00873;gene10645:K00844;gene10674:K01623;gene1072:K00850;gene10854:K15633;gene1098:K00895;gene11291:K00844;gene11534:K03841;gene1157:K01568;gene1179:K00873;gene1182:K01568;gene11918:K01568;gene11947:K00873;gene12124:K00382;gene1218:K00627;gene1258:K01835;gene12683:K01810;gene12760:K00873;gene1280:K00873;gene13324:K00873;gene1338:K00895;gene13663:K01610;gene13798:K01568;g…
ko00020	1. Metabolism	1.1 Carbohydrate metabolism	Citrate cycle (TCA cycle)	205	gene1018:K00234;gene10271:K00164;gene10335:K00164;gene10392:K01681;gene10416:K00164;gene10525:K01899;gene10760:K01681;gene11631:K01899;gene119:K01647;gene12124:K00382;gene12148:K00235;gene1218:K00627;gene12219:K01899;gene12920:K01900;gene13202:K01679;gene13387:K00026;gene1361:K01647;gene13663:K01610;gene13880:K00382;gene14327:K01900;gene15180:K01648;gene15216:K00030;gene15336:K00627;gene1535:K016…
ko00030	1. Metabolism	1.1 Carbohydrate metabolism	Pentose phosphate pathway	221	gene1005:K00850;gene10674:K01623;gene1072:K00850;gene10971:K00033;gene1098:K00895;gene11534:K03841;gene1258:K01835;gene12683:K01810;gene12711:K00615;gene1323:K00036;gene13321:K00036;gene1338:K00895;gene1357:K00033;gene1362:K00033;gene14108:K00850;gene14193:K00850;gene14378:K00615;gene15124:K00036;gene15197:K01623;gene15393:K00850;gene15442:K01835;gene15454:K00036;gene16716:K00850;gene16923:K01810…
ko00040	1. Metabolism	1.1 Carbohydrate metabolism	Pentose and glucuronate interconversions	116	gene11249:K01805;gene12832:K16190;gene1590:K00012;gene16613:K01805;gene16975:K00012;gene1708:K00854;gene17206:K16190;gene17705:K16190;gene18533:K00012;gene19208:K12447;gene19897:K00008;gene19943:K00012;gene20527:K01805;gene21321:K12447;gene21342:K01728;gene2163:K00012;gene2193:K00963;gene22357:K01805;gene23988:K00963;gene24795:K00012;gene25127:K00012;gene25757:K01051;gene26069:K00963;gene26520:K0…
ko00051	1. Metabolism	1.1 Carbohydrate metabolism	Fructose and mannose metabolism	200	gene1005:K00850;gene10645:K00844;gene10674:K01623;gene1072:K00850;gene10866:K05305;gene1098:K00895;gene11249:K01805;gene11291:K00844;gene11534:K03841;gene1338:K00895;gene14025:K00966;gene14108:K00850;gene14193:K00850;gene15197:K01623;gene15308:K00844;gene15393:K00850;gene15899:K00966;gene16220:K00966;gene16613:K01805;gene16716:K00850;gene17049:K01103;gene17489:K01103;gene17693:K05305;gene1828:K00…
ko00052	1. Metabolism	1.1 Carbohydrate metabolism	Galactose metabolism	185	gene10021:K01187;gene1005:K00850;gene10097:K01187;gene10201:K01187;gene10503:K01187;gene10645:K00844;gene1072:K00850;gene10833:K01187;gene11089:K01187;gene11291:K00844;gene11676:K01190;gene12272:K01187;gene1258:K01835;gene13252:K07407;gene13470:K06617;gene13762:K01187;gene14108:K00850;gene14176:K06617;gene14193:K00850;gene14475:K00965;gene15062:K01193;gene15308:K00844;gene15393:K00850;gene15442:K…
ko00053	1. Metabolism	1.1 Carbohydrate metabolism	Ascorbate and aldarate metabolism	133	gene1193:K14190;gene12001:K00434;gene1273:K14190;gene12832:K16190;gene13364:K00434;gene14803:K14190;gene15211:K08232;gene1590:K00012;gene16209:K14190;gene16975:K00012;gene17206:K16190;gene17537:K14190;gene17705:K16190;gene17716:K00225;gene17772:K14190;gene18533:K00012;gene1871:K00128;gene1910:K14190;gene19208:K12447;gene19326:K14190;gene19531:K00128;gene19736:K14190;gene19943:K00012;gene20108:K00…
ko00061	1. Metabolism	1.3 Lipid metabolism	Fatty acid biosynthesis	177	gene10004:K01963;gene10869:K01897;gene1127:K09458;gene12094:K01962;gene12914:K01962;gene1292:K01961;gene1312:K09458;gene13478:K01962;gene13500:K01897;gene13913:K11262;gene14374:K01962;gene14640:K01897;gene1471:K01897;gene14748:K01897;gene15170:K01897;gene15214:K09458;gene15509:K01897;gene15540:K01897;gene15710:K01962;gene16150:K01963;gene1642:K09458;gene16632:K01962;gene16805:K18660;gene17020:K01…
ko00062	1. Metabolism	1.3 Lipid metabolism	Fatty acid elongation	57	gene10804:K01068;gene13582:K10703;gene1439:K15397;gene14777:K01068;gene18473:K15397;gene1886:K15397;gene19488:K15397;gene19892:K15397;gene23662:K01068;gene25669:K15397;gene26851:K07512;gene26971:K01068;gene2711:K10258;gene27133:K01068;gene27963:K01068;gene28712:K10258;gene29305:K01068;gene29323:K01068;gene29465:K10703;gene30247:K10258;gene3141:K10258;gene32313:K15397;gene32757:K01068;gene33906:K1…
ko00071	1. Metabolism	1.3 Lipid metabolism	Fatty acid degradation	153	gene10292:K10527;gene10511:K10527;gene10639:K10527;gene10869:K01897;gene11266:K00232;gene13500:K01897;gene13603:K10527;gene14573:K10527;gene14640:K01897;gene1471:K01897;gene14748:K01897;gene14789:K10527;gene15146:K10527;gene15170:K01897;gene15509:K01897;gene15540:K01897;gene15663:K10527;gene16216:K10527;gene16452:K10527;gene16506:K00232;gene17020:K01897;gene17068:K10527;gene17290:K01897;gene17437…
ko00072	1. Metabolism	1.3 Lipid metabolism	Synthesis and degradation of ketone bodies	16	gene11668:K01640;gene12390:K01640;gene1578:K01641;gene16451:K01641;gene1827:K01641;gene18392:K01640;gene21903:K01640;gene27226:K00626;gene29373:K01640;gene29428:K01640;gene3057:K00626;gene3156:K00626;gene31769:K00626;gene35437:K00626;gene36769:K00626;gene53422:K01641
ko00073	1. Metabolism	1.3 Lipid metabolism	Cutin, suberine and wax biosynthesis	20	gene16505:K15404;gene17839:K17991;gene21466:K17991;gene22369:K15398;gene23565:K17991;gene31024:K13407;gene34293:K15402;gene36763:K15400;gene42245:K17991;gene43204:K17991;gene45833:K15402;gene46001:K17991;gene50937:K17991;gene52530:K17991;gene55489:K15398;gene56394:K13356;gene5651:K13356;gene57067:K17991;gene5860:K17991;gene58873:K15404
ko00100	1. Metabolism	1.3 Lipid metabolism	Steroid biosynthesis	64	gene10545:K14674;gene10668:K00222;gene11265:K00227;gene11831:K01824;gene12278:K07748;gene13895:K00801;gene14480:K14674;gene1482:K05917;gene15502:K14674;gene1607:K09828;gene18516:K01853;gene22665:K01824;gene2277:K00213;gene23130:K05917;gene23930:K00511;gene27397:K00511;gene28923:K00213;gene29123:K00511;gene29206:K00213;gene30221:K00222;gene30344:K08242;gene31365:K00559;gene31672:K00801;gene31784:K…
ko00121	1. Metabolism	1.3 Lipid metabolism	Secondary bile acid biosynthesis	3	gene38939:K07007;gene43089:K07007;gene6688:K07007
ko00130	1. Metabolism	1.8 Metabolism of cofactors and vitamins	Ubiquinone and other terpenoid-quinone biosynthesis	85	gene10498:K01904;gene12890:K14760;gene13158:K06125;gene15453:K03809;gene1617:K01904;gene16333:K09834;gene16417:K14760;gene1691:K00487;gene17380:K09833;gene18283:K02548;gene1833:K01904;gene20298:K02552;gene21290:K01904;gene21423:K17872;gene2206:K00815;gene22168:K01904;gene22218:K02552;gene22520:K01904;gene22807:K00487;gene23005:K00487;gene23842:K09833;gene24176:K09834;gene2437:K00457;gene24581:K02…
ko00140	1. Metabolism	1.3 Lipid metabolism	Steroid hormone biosynthesis	3	gene22211:K00512;gene30557:K12345;gene4261:K10251
ko00190	1. Metabolism	1.2 Energy metabolism	Oxidative phosphorylation	604	gene10107:K01535;gene1018:K00234;gene10211:K02256;gene10268:K03878;gene1026:K03942;gene10327:K02261;gene10398:K02262;gene10473:K02111;gene10526:K02155;gene1056:K02261;gene1060:K03883;gene1061:K03878;gene10675:K02132;gene10797:K05577;gene10818:K02114;gene11023:K02261;gene11104:K03878;gene11130:K01535;gene11252:K03879;gene11403:K01535;gene11425:K02154;gene11461:K03881;gene11535:K02262;gene11746:K03…
ko00195	1. Metabolism	1.2 Energy metabolism	Photosynthesis	212	gene10473:K02111;gene10563:K02690;gene10564:K02705;gene10659:K02704;gene10818:K02114;gene11566:K03542;gene11731:K02640;gene11747:K02111;gene12687:K02634;gene12692:K02111;gene12959:K02639;gene13088:K02111;gene13650:K02111;gene14717:K02704;gene14822:K02705;gene15934:K02111;gene16069:K02111;gene16524:K02690;gene16832:K02712;gene17590:K02639;gene18573:K02634;gene187:K02704;gene19348:K02109;gene21252:…
ko00196	1. Metabolism	1.2 Energy metabolism	Photosynthesis - antenna proteins	66	gene21866:K08913;gene34049:K08907;gene35116:K08907;gene36078:K08910;gene36548:K08917;gene38605:K08915;gene3975:K08912;gene40583:K08907;gene41072:K08913;gene41081:K08916;gene41357:K08909;gene42753:K08908;gene4323:K08908;gene43690:K08911;gene44054:K08912;gene44380:K14172;gene44425:K08915;gene44431:K08917;gene44804:K08908;gene44815:K08913;gene44992:K08913;gene45357:K08907;gene4565:K08917;gene4575:K0…
ko00220	1. Metabolism	1.5 Amino acid metabolism	Arginine biosynthesis	124	gene10284:K14454;gene12044:K14454;gene12085:K00262;gene12504:K01427;gene13456:K13427;gene13847:K00262;gene14255:K01438;gene1574:K01755;gene15924:K14454;gene16285:K01438;gene16508:K00145;gene16554:K00262;gene18480:K14682;gene18844:K14454;gene1954:K00818;gene19911:K01755;gene20169:K00261;gene2024:K14272;gene20272:K14454;gene2138:K00811;gene21929:K14454;gene2203:K01940;gene2247:K00930;gene22806:K014…
ko00230	1. Metabolism	1.4 Nucleotide metabolism	Purine metabolism	303	gene10591:K00873;gene10815:K00939;gene11204:K01490;gene1129:K00602;gene11540:K00764;gene1179:K00873;gene1184:K01510;gene11947:K00873;gene11978:K03787;gene12032:K00365;gene12504:K01427;gene12555:K00106;gene1258:K01835;gene12760:K00873;gene1280:K00873;gene1301:K01945;gene13118:K01756;gene13324:K00873;gene13725:K00939;gene13867:K00365;gene1390:K00873;gene13954:K00873;gene14390:K00873;gene14410:K0094…
ko00232	1. Metabolism	1.10 Biosynthesis of other secondary metabolites	Caffeine metabolism	7	gene12032:K00365;gene12555:K00106;gene13867:K00365;gene165:K00106;gene33922:K00365;gene39631:K00365;gene44752:K00365
ko00240	1. Metabolism	1.4 Nucleotide metabolism	Pyrimidine metabolism	151	gene10385:K13998;gene1184:K01510;gene11978:K03787;gene14410:K00940;gene1569:K01510;gene15833:K01937;gene16503:K01937;gene17167:K01431;gene17418:K01937;gene17502:K01510;gene18792:K13998;gene20281:K13998;gene20348:K01464;gene20455:K00761;gene20902:K01937;gene21149:K01464;gene21192:K01937;gene21214:K13998;gene21317:K00254;gene21511:K01464;gene21868:K01937;gene22308:K01464;gene22678:K01510;gene22786:…
ko00250	1. Metabolism	1.5 Amino acid metabolism	Alanine, aspartate and glutamate metabolism	171	gene10284:K14454;gene1110:K01953;gene1131:K01580;gene11540:K00764;gene11563:K00827;gene12044:K14454;gene12085:K00262;gene13118:K01756;gene13671:K01953;gene13847:K00262;gene14935:K00820;gene15743:K00820;gene15747:K01580;gene1574:K01755;gene15924:K14454;gene16554:K00262;gene1670:K16871;gene17364:K00820;gene17449:K00820;gene17615:K00294;gene1765:K01580;gene18031:K00820;gene18040:K00820;gene18535:K13…
ko00254	1. Metabolism	1.10 Biosynthesis of other secondary metabolites	Aflatoxin biosynthesis	8	gene13913:K11262;gene20327:K11262;gene30912:K11262;gene35684:K11262;gene37566:K11262;gene50191:K11262;gene6086:K11262;gene8575:K11262
ko00260	1. Metabolism	1.5 Amino acid metabolism	Glycine, serine and threonine metabolism	203	gene10854:K15633;gene11008:K00058;gene11563:K00827;gene12006:K12524;gene12078:K00928;gene12124:K00382;gene12204:K01754;gene12413:K00600;gene12483:K00928;gene12492:K00058;gene13236:K00605;gene13373:K00276;gene13880:K00382;gene1404:K00600;gene14258:K00928;gene14402:K00928;gene15041:K15633;gene15434:K15918;gene15661:K00600;gene16756:K00928;gene16870:K00600;gene17515:K12524;gene17517:K00058;gene17562…
ko00261	1. Metabolism	1.10 Biosynthesis of other secondary metabolites	Monobactam biosynthesis	29	gene12006:K12524;gene12078:K00928;gene12483:K00928;gene14258:K00928;gene14402:K00928;gene16756:K00928;gene16868:K00215;gene17515:K12524;gene17761:K13811;gene19270:K00928;gene19477:K00928;gene23280:K13811;gene24883:K00928;gene2533:K00215;gene26009:K13811;gene27359:K00928;gene28669:K01714;gene31193:K00215;gene31234:K00215;gene32130:K00133;gene33097:K01714;gene34215:K13811;gene38064:K00928;gene39090…
ko00270	1. Metabolism	1.5 Amino acid metabolism	Cysteine and methionine metabolism	332	gene10013:K17398;gene10284:K14454;gene11008:K00058;gene11212:K01611;gene11563:K00827;gene11906:K00549;gene12006:K12524;gene12044:K14454;gene12078:K00928;gene12290:K01611;gene12435:K00558;gene12483:K00928;gene12492:K00058;gene12616:K01738;gene12808:K01739;gene13206:K01011;gene13279:K00549;gene13387:K00026;gene13606:K00549;gene13692:K00549;gene13899:K00549;gene13925:K17398;gene14258:K00928;gene1440…
ko00280	1. Metabolism	1.5 Amino acid metabolism	Valine, leucine and isoleucine degradation	144	gene11563:K00827;gene11668:K01640;gene12124:K00382;gene12390:K01640;gene13880:K00382;gene1578:K01641;gene16451:K01641;gene16805:K18660;gene17008:K09699;gene17269:K05605;gene18181:K07513;gene1827:K01641;gene18353:K01969;gene18358:K18660;gene18392:K01640;gene1857:K01969;gene18693:K01968;gene1871:K00128;gene18996:K05607;gene1939:K00140;gene19531:K00128;gene20108:K00128;gene2020:K14085;gene2036:K0025…
ko00281	1. Metabolism	1.9 Metabolism of terpenoids and polyketides	Geraniol degradation	6	gene11668:K01640;gene12390:K01640;gene18392:K01640;gene21903:K01640;gene29373:K01640;gene29428:K01640
ko00290	1. Metabolism	1.5 Amino acid metabolism	Valine, leucine and isoleucine biosynthesis	54	gene1171:K01687;gene12204:K01754;gene12942:K01653;gene1321:K00053;gene15143:K01702;gene17712:K01754;gene19856:K01649;gene19934:K00053;gene20285:K01754;gene20302:K00053;gene20767:K01754;gene21171:K00053;gene21833:K01703;gene21938:K01649;gene21977:K01649;gene22272:K01649;gene24014:K01754;gene24121:K00053;gene25340:K01703;gene2596:K01653;gene26770:K00053;gene27482:K01653;gene2959:K00826;gene29637:K0…
ko00300	1. Metabolism	1.5 Amino acid metabolism	Lysine biosynthesis	31	gene12006:K12524;gene12078:K00928;gene12483:K00928;gene12794:K01778;gene14258:K00928;gene14402:K00928;gene16756:K00928;gene16868:K00215;gene17515:K12524;gene1881:K01586;gene19270:K00928;gene19477:K00928;gene2362:K10206;gene24883:K00928;gene25002:K01586;gene2533:K00215;gene27359:K00928;gene28221:K10206;gene28669:K01714;gene31193:K00215;gene31234:K00215;gene32130:K00133;gene33097:K01714;gene34810:K…
ko00310	1. Metabolism	1.5 Amino acid metabolism	Lysine degradation	98	gene10686:K11423;gene10781:K11420;gene10989:K14157;gene11117:K11423;gene11390:K11423;gene11435:K14157;gene12124:K00382;gene12379:K11430;gene1243:K11423;gene12620:K11433;gene12799:K11420;gene13031:K11430;gene13290:K11420;gene13880:K00382;gene14268:K11420;gene14562:K11420;gene14795:K11430;gene15364:K11433;gene16021:K11433;gene1756:K00658;gene1871:K00128;gene18847:K18826;gene19160:K11423;gene19531:K…
ko00330	1. Metabolism	1.5 Amino acid metabolism	Arginine and proline metabolism	153	gene10284:K14454;gene10870:K01583;gene11212:K01611;gene12044:K14454;gene12068:K01583;gene12290:K01611;gene13278:K12657;gene13456:K13427;gene1509:K01611;gene15924:K14454;gene15942:K12657;gene1627:K01611;gene16585:K00472;gene1668:K17839;gene17615:K00294;gene18048:K17839;gene1851:K00819;gene18623:K00318;gene1871:K00128;gene18844:K14454;gene1945:K00294;gene19531:K00128;gene19564:K00797;gene19831:K178…
ko00333	1. Metabolism	1.10 Biosynthesis of other secondary metabolites	Prodigiosin biosynthesis	26	gene18785:K00059;gene27945:K00208;gene2903:K00208;gene29098:K00208;gene3014:K00208;gene30536:K00208;gene3089:K00208;gene31757:K00645;gene32078:K00059;gene33691:K00059;gene3482:K00645;gene35025:K00059;gene36764:K00059;gene36857:K00059;gene37048:K00059;gene38412:K00208;gene4356:K00059;gene48308:K00059;gene48397:K00059;gene48453:K00059;gene49982:K00059;gene53207:K00059;gene53788:K00059;gene55747:K00…
ko00340	1. Metabolism	1.5 Amino acid metabolism	Histidine metabolism	57	gene14377:K00765;gene1871:K00128;gene19531:K00128;gene20108:K00128;gene20168:K01663;gene2020:K14085;gene21318:K00128;gene22675:K01663;gene22704:K00013;gene22958:K11755;gene23192:K01663;gene2329:K01590;gene23873:K00128;gene24374:K00128;gene24607:K00128;gene25133:K00765;gene25170:K00817;gene25311:K00013;gene25505:K00765;gene26042:K00128;gene26225:K00128;gene2763:K00128;gene28336:K00817;gene28785:K0…
ko00350	1. Metabolism	1.5 Amino acid metabolism	Tyrosine metabolism	105	gene10284:K14454;gene10664:K01555;gene12044:K14454;gene13373:K00276;gene15924:K14454;gene17789:K01557;gene1840:K01592;gene18844:K14454;gene20272:K14454;gene2065:K15849;gene20875:K15849;gene21360:K00121;gene2138:K00811;gene21929:K14454;gene2206:K00815;gene22519:K00001;gene2275:K00001;gene2336:K14455;gene23485:K00451;gene23680:K01592;gene23983:K01592;gene2437:K00457;gene25007:K01592;gene2512:K00815…
ko00360	1. Metabolism	1.5 Amino acid metabolism	Phenylalanine metabolism	59	gene10284:K14454;gene12044:K14454;gene13373:K00276;gene15302:K10775;gene15331:K10775;gene15672:K10775;gene15924:K14454;gene16740:K10775;gene17149:K10775;gene18844:K14454;gene20272:K14454;gene2065:K15849;gene20875:K15849;gene2138:K00811;gene21929:K14454;gene2206:K00815;gene2336:K14455;gene2437:K00457;gene2512:K00815;gene25170:K00817;gene25475:K14454;gene25636:K00276;gene26663:K00811;gene2705:K1584…
ko00361	1. Metabolism	1.11 Xenobiotics biodegradation and metabolism	Chlorocyclohexane and chlorobenzene degradation	6	gene30604:K01061;gene33779:K01061;gene45948:K01061;gene46171:K01061;gene54060:K01061;gene57800:K01061
ko00362	1. Metabolism	1.11 Xenobiotics biodegradation and metabolism	Benzoate degradation	8	gene27226:K00626;gene3057:K00626;gene3156:K00626;gene31769:K00626;gene35437:K00626;gene36769:K00626;gene4066:K00074;gene4907:K00074
ko00364	1. Metabolism	1.11 Xenobiotics biodegradation and metabolism	Fluorobenzoate degradation	6	gene30604:K01061;gene33779:K01061;gene45948:K01061;gene46171:K01061;gene54060:K01061;gene57800:K01061
ko00380	1. Metabolism	1.5 Amino acid metabolism	Tryptophan metabolism	75	gene10964:K03781;gene12124:K00382;gene13880:K00382;gene1756:K00658;gene18086:K03781;gene1871:K00128;gene19531:K00128;gene20108:K00128;gene20149:K00658;gene20154:K03781;gene2020:K14085;gene20649:K00658;gene20714:K00658;gene21318:K00128;gene2133:K00382;gene22793:K00658;gene23873:K00128;gene24338:K00658;gene24374:K00128;gene24430:K00658;gene24607:K00128;gene25423:K03781;gene26042:K00128;gene26225:K0…
ko00400	1. Metabolism	1.5 Amino acid metabolism	Phenylalanine, tyrosine and tryptophan biosynthesis	197	gene10284:K14454;gene11126:K13832;gene11322:K01626;gene11926:K13832;gene11950:K00800;gene12044:K14454;gene13245:K05359;gene1391:K13832;gene14226:K01657;gene14571:K01626;gene14760:K01626;gene1543:K01626;gene15924:K14454;gene16059:K01626;gene1637:K01626;gene16461:K01626;gene16664:K01626;gene16822:K13832;gene17221:K01626;gene18192:K13832;gene18542:K13832;gene18543:K00766;gene18730:K01657;gene18844:K…
ko00401	1. Metabolism	1.10 Biosynthesis of other secondary metabolites	Novobiocin biosynthesis	9	gene2206:K00815;gene2512:K00815;gene25170:K00817;gene28336:K00817;gene28785:K00817;gene30917:K00815;gene32124:K00815;gene34517:K00817;gene36053:K00815
ko00405	1. Metabolism	1.10 Biosynthesis of other secondary metabolites	Phenazine biosynthesis	13	gene14226:K01657;gene18730:K01657;gene19339:K01657;gene22136:K01657;gene25753:K01657;gene26078:K01657;gene34072:K01658;gene37750:K01658;gene42839:K01657;gene42924:K01658;gene47223:K01658;gene48628:K01658;gene5643:K01658
ko00410	1. Metabolism	1.6 Metabolism of other amino acids	beta-Alanine metabolism	115	gene11266:K00232;gene1131:K01580;gene13320:K14729;gene13373:K00276;gene13405:K14729;gene15747:K01580;gene16506:K00232;gene1668:K17839;gene17167:K01431;gene17269:K05605;gene1765:K01580;gene17856:K00232;gene18048:K17839;gene1871:K00128;gene19316:K01580;gene1939:K00140;gene19531:K00128;gene19831:K17839;gene20108:K00128;gene2020:K14085;gene20236:K01580;gene20348:K01464;gene21149:K01464;gene21318:K001…
ko00430	1. Metabolism	1.6 Metabolism of other amino acids	Taurine and hypotaurine metabolism	42	gene1131:K01580;gene1368:K18592;gene15339:K10712;gene15747:K01580;gene1765:K01580;gene19316:K01580;gene20236:K01580;gene20667:K18592;gene21529:K18592;gene21566:K10712;gene22012:K01580;gene22189:K01580;gene22322:K01580;gene23001:K01580;gene23599:K01580;gene24147:K01580;gene25098:K01580;gene25730:K01580;gene2594:K10712;gene26037:K01580;gene27146:K01580;gene28317:K01580;gene28477:K10712;gene31070:K1…
ko00440	1. Metabolism	1.6 Metabolism of other amino acids	Phosphonate and phosphinate metabolism	54	gene10365:K00993;gene15272:K00993;gene15627:K00993;gene16341:K00993;gene1660:K00967;gene17781:K00993;gene18676:K00967;gene21095:K00967;gene2115:K00993;gene21709:K00967;gene22082:K00993;gene23530:K00993;gene23620:K00967;gene2386:K00993;gene24345:K00967;gene24598:K00967;gene24885:K00967;gene26130:K00993;gene26512:K00993;gene27330:K00993;gene27573:K00993;gene28142:K00993;gene28324:K00993;gene28571:K…
ko00450	1. Metabolism	1.6 Metabolism of other amino acids	Selenocompound metabolism	64	gene11906:K00549;gene1235:K01874;gene12808:K01739;gene12958:K01874;gene13279:K00549;gene13606:K00549;gene13692:K00549;gene13899:K00549;gene1479:K01739;gene16274:K01760;gene16282:K00549;gene16981:K00549;gene1739:K01739;gene17761:K13811;gene18605:K00549;gene1890:K00384;gene1907:K01739;gene21656:K00384;gene22533:K01874;gene2282:K01739;gene23280:K13811;gene23594:K01739;gene2444:K01760;gene24580:K0173…
ko00460	1. Metabolism	1.6 Metabolism of other amino acids	Cyanoamino acid metabolism	137	gene10002:K05350;gene1143:K05349;gene11541:K01188;gene12342:K01188;gene12413:K00600;gene1368:K18592;gene1404:K00600;gene1484:K12153;gene1491:K01188;gene15661:K00600;gene16645:K01188;gene16870:K00600;gene16961:K05349;gene16982:K01188;gene1700:K01188;gene17571:K05349;gene18535:K13051;gene18853:K01188;gene18930:K05349;gene18963:K05349;gene20116:K00600;gene20241:K00600;gene20487:K00600;gene20663:K011…
ko00471	1. Metabolism	1.6 Metabolism of other amino acids	D-Glutamine and D-glutamate metabolism	6	gene20169:K00261;gene24109:K00261;gene24834:K00261;gene27063:K00261;gene27859:K00261;gene3259:K00261
ko00480	1. Metabolism	1.6 Metabolism of other amino acids	Glutathione metabolism	309	gene10725:K00383;gene10970:K01469;gene10971:K00033;gene11860:K01256;gene12001:K00434;gene1323:K00036;gene1327:K00383;gene13321:K00036;gene13364:K00434;gene1357:K00033;gene1362:K00033;gene1368:K18592;gene14764:K00799;gene1499:K01920;gene15124:K00036;gene15454:K00036;gene15542:K00383;gene1564:K00383;gene16374:K01255;gene16983:K00383;gene17901:K00036;gene18189:K01920;gene18681:K00036;gene18790:K0003…
ko00500	1. Metabolism	1.1 Carbohydrate metabolism	Starch and sucrose metabolism	312	gene10002:K05350;gene10021:K01187;gene10028:K16055;gene10075:K16055;gene10097:K01187;gene10201:K01187;gene1027:K13679;gene10482:K01176;gene10500:K16055;gene10503:K01187;gene10645:K00844;gene10660:K01177;gene10739:K00688;gene10833:K01187;gene10834:K00700;gene11089:K01187;gene11180:K00700;gene11184:K16055;gene11291:K00844;gene1143:K05349;gene11471:K16055;gene11529:K16055;gene11541:K01188;gene11608:…
ko00510	1. Metabolism	1.7 Glycan biosynthesis and metabolism	N-Glycan biosynthesis	131	gene10799:K07151;gene11636:K07432;gene11780:K05546;gene12600:K07151;gene12655:K07151;gene12746:K12667;gene1275:K03846;gene12844:K01228;gene13360:K01001;gene13625:K01230;gene13688:K12667;gene14087:K03843;gene14449:K03850;gene1446:K00737;gene14628:K12666;gene14732:K01230;gene15615:K03842;gene15657:K00726;gene15951:K05546;gene15954:K12666;gene1603:K03842;gene16692:K01230;gene17292:K00737;gene18521:K…
ko00511	1. Metabolism	1.7 Glycan biosynthesis and metabolism	Other glycan degradation	31	gene10345:K01191;gene10524:K01191;gene10632:K17108;gene10638:K01191;gene11123:K01191;gene11676:K01190;gene11994:K15923;gene12821:K01191;gene1353:K12373;gene1406:K12373;gene14848:K17108;gene1707:K17108;gene17130:K17108;gene17834:K12309;gene182:K01191;gene21398:K01227;gene25538:K17108;gene27246:K01227;gene30061:K17108;gene31307:K01206;gene33171:K01191;gene36132:K01444;gene39256:K15923;gene40799:K01…
ko00513	1. Metabolism	1.7 Glycan biosynthesis and metabolism	Various types of N-glycan biosynthesis	101	gene10799:K07151;gene11636:K07432;gene11822:K14413;gene12600:K07151;gene12655:K07151;gene12746:K12667;gene1275:K03846;gene1353:K12373;gene13625:K01230;gene13688:K12667;gene1406:K12373;gene14087:K03843;gene14628:K12666;gene14732:K01230;gene15615:K03842;gene15657:K00726;gene15954:K12666;gene1603:K03842;gene16692:K01230;gene16748:K14413;gene17063:K14412;gene17143:K14412;gene18521:K01230;gene1854:K00…
ko00514	1. Metabolism	1.7 Glycan biosynthesis and metabolism	Other types of O-glycan biosynthesis	17	gene10241:K09667;gene11703:K09667;gene15602:K03691;gene17253:K09667;gene17613:K03691;gene20068:K09667;gene2029:K18134;gene25317:K18134;gene27548:K10967;gene3294:K09667;gene4055:K09667;gene41600:K18134;gene54188:K09667;gene658:K03691;gene7721:K03691;gene9777:K09667;gene9937:K09667
ko00515	1. Metabolism	1.7 Glycan biosynthesis and metabolism	Mannose type O-glycan biosynthesis	1	gene19220:K00735
ko00520	1. Metabolism	1.1 Carbohydrate metabolism	Amino sugar and nucleotide sugar metabolism	334	gene10214:K12446;gene1043:K13648;gene10540:K13648;gene10645:K00844;gene10703:K12446;gene10763:K12446;gene10866:K05305;gene1087:K13648;gene11116:K12446;gene11169:K12446;gene11291:K00844;gene11441:K13648;gene1244:K13648;gene1258:K01835;gene12683:K01810;gene12832:K16190;gene13465:K13648;gene13466:K13379;gene1353:K12373;gene13860:K13648;gene14025:K00966;gene1406:K12373;gene14475:K00965;gene14935:K008…
ko00521	1. Metabolism	1.10 Biosynthesis of other secondary metabolites	Streptomycin biosynthesis	47	gene10645:K00844;gene11291:K00844;gene1258:K01835;gene15308:K00844;gene15442:K01835;gene1770:K01858;gene18151:K01835;gene19498:K00844;gene19986:K01835;gene20331:K01858;gene20485:K01835;gene20770:K01835;gene20911:K00844;gene22006:K00844;gene24084:K00844;gene24913:K00844;gene27140:K01835;gene27186:K01858;gene27370:K00844;gene27524:K01858;gene28070:K01835;gene28228:K01092;gene2887:K01858;gene29005:K…
ko00523	1. Metabolism	1.9 Metabolism of terpenoids and polyketides	Polyketide sugar unit biosynthesis	4	gene49450:K12451;gene50995:K12451;gene51377:K12451;gene9800:K01710
ko00524	1. Metabolism	1.10 Biosynthesis of other secondary metabolites	Neomycin, kanamycin and gentamicin biosynthesis	15	gene10645:K00844;gene11291:K00844;gene15308:K00844;gene19498:K00844;gene20911:K00844;gene22006:K00844;gene24084:K00844;gene24913:K00844;gene27370:K00844;gene29005:K00844;gene29029:K00844;gene32484:K00844;gene46972:K00844;gene48231:K00844;gene847:K00844
ko00525	1. Metabolism	1.10 Biosynthesis of other secondary metabolites	Acarbose and validamycin biosynthesis	1	gene9800:K01710
ko00531	1. Metabolism	1.7 Glycan biosynthesis and metabolism	Glycosaminoglycan degradation	19	gene11517:K01205;gene11776:K10532;gene13191:K01205;gene1353:K12373;gene1406:K12373;gene17834:K12309;gene19694:K10532;gene22400:K07964;gene2510:K10532;gene27820:K10532;gene31172:K10532;gene32153:K01205;gene428:K01205;gene45979:K10532;gene49531:K10532;gene52786:K10532;gene58073:K10532;gene660:K12309;gene9110:K10532
ko00532	1. Metabolism	1.7 Glycan biosynthesis and metabolism	Glycosaminoglycan biosynthesis - chondroitin sulfate / dermatan sulfate	7	gene15592:K00771;gene15620:K00771;gene16681:K00771;gene32583:K00771;gene33301:K00771;gene34418:K00734;gene48346:K00771
ko00534	1. Metabolism	1.7 Glycan biosynthesis and metabolism	Glycosaminoglycan biosynthesis - heparan sulfate / heparin	10	gene15592:K00771;gene15620:K00771;gene16681:K00771;gene31253:K02366;gene32583:K00771;gene33301:K00771;gene34418:K00734;gene41325:K02370;gene48346:K00771;gene54854:K02367
ko00540	1. Metabolism	1.7 Glycan biosynthesis and metabolism	Lipopolysaccharide biosynthesis	23	gene1555:K06041;gene23261:K00677;gene24231:K06041;gene26483:K06041;gene32017:K02527;gene33117:K02527;gene33625:K00677;gene34030:K00979;gene39914:K02535;gene40401:K00979;gene40968:K06041;gene41227:K01627;gene41307:K06041;gene42145:K01627;gene42894:K01627;gene43442:K01627;gene4456:K06041;gene4507:K01627;gene4793:K00979;gene48278:K02527;gene49509:K00748;gene5329:K01627;gene56214:K06041
ko00550	1. Metabolism	1.7 Glycan biosynthesis and metabolism	Peptidoglycan biosynthesis	7	gene29768:K01000;gene30657:K02563;gene35924:K02563;gene38730:K01000;gene49962:K02563;gene55078:K02563;gene58144:K02563
ko00561	1. Metabolism	1.3 Lipid metabolism	Glycerolipid metabolism	151	gene10423:K00901;gene10441:K09480;gene10513:K00901;gene10545:K14674;gene10614:K15728;gene11424:K09480;gene11697:K00901;gene12536:K00901;gene12590:K09480;gene13010:K09480;gene13252:K07407;gene13438:K00901;gene14336:K09480;gene14394:K00901;gene14480:K14674;gene14505:K13523;gene14521:K09480;gene14737:K00679;gene1483:K00630;gene15037:K00901;gene15434:K15918;gene15502:K14674;gene15608:K00655;gene16250…
ko00562	1. Metabolism	1.1 Carbohydrate metabolism	Inositol phosphate metabolism	169	gene10898:K00889;gene1090:K05857;gene1102:K05857;gene11236:K00888;gene1124:K05857;gene11433:K00888;gene11725:K00889;gene11922:K00914;gene1221:K05857;gene12244:K00914;gene1242:K01114;gene12488:K05857;gene12645:K00914;gene12700:K00889;gene12785:K00889;gene13340:K00889;gene13343:K18081;gene13356:K00914;gene13600:K00921;gene13696:K00889;gene13869:K00889;gene13912:K00889;gene14323:K00914;gene14648:K01…
ko00563	1. Metabolism	1.7 Glycan biosynthesis and metabolism	Glycosylphosphatidylinositol (GPI)-anchor biosynthesis	40	gene11711:K05285;gene11920:K05288;gene13410:K05291;gene13555:K05310;gene13587:K05310;gene14271:K05289;gene14728:K05285;gene17066:K05291;gene17728:K05292;gene18559:K03857;gene21935:K05290;gene22709:K03857;gene23543:K05286;gene2443:K05284;gene25346:K05290;gene25615:K07542;gene25693:K05290;gene26667:K05283;gene27747:K05293;gene28222:K03860;gene29048:K09658;gene30126:K05283;gene31668:K05291;gene38364…
ko00564	1. Metabolism	1.3 Lipid metabolism	Glycerophospholipid metabolism	269	gene10365:K00993;gene10381:K01115;gene10423:K00901;gene10513:K00901;gene10545:K14674;gene10614:K15728;gene10899:K14156;gene11368:K01115;gene11697:K00901;gene11722:K01115;gene11748:K01115;gene11993:K01115;gene12100:K01115;gene12146:K01115;gene1242:K01114;gene12536:K00901;gene12538:K00894;gene12594:K01115;gene12624:K13510;gene1263:K00981;gene12678:K13511;gene12738:K01115;gene13095:K14156;gene13103:…
ko00565	1. Metabolism	1.3 Lipid metabolism	Ether lipid metabolism	99	gene10365:K00993;gene10381:K01115;gene10545:K14674;gene11368:K01115;gene11722:K01115;gene11748:K01115;gene11993:K01115;gene12100:K01115;gene12146:K01115;gene1242:K01114;gene12594:K01115;gene12624:K13510;gene12738:K01115;gene13103:K01115;gene13862:K01115;gene13922:K01115;gene14002:K01115;gene14320:K01115;gene14480:K14674;gene14603:K01115;gene14705:K01115;gene15272:K00993;gene15502:K14674;gene15627…
ko00590	1. Metabolism	1.3 Lipid metabolism	Arachidonic acid metabolism	42	gene10545:K14674;gene1368:K18592;gene14480:K14674;gene15502:K14674;gene19449:K01254;gene20667:K18592;gene21529:K18592;gene28485:K07422;gene29932:K00432;gene31070:K18592;gene34484:K00432;gene37942:K00432;gene38974:K00432;gene41552:K05309;gene4357:K05309;gene44691:K00432;gene45203:K14674;gene45416:K00432;gene45739:K00432;gene45868:K00432;gene46433:K05309;gene48653:K00432;gene49775:K00432;gene50329:…
ko00591	1. Metabolism	1.3 Lipid metabolism	Linoleic acid metabolism	48	gene10346:K00454;gene10457:K00454;gene10545:K14674;gene11020:K00454;gene126:K00454;gene13008:K00454;gene13506:K00454;gene13536:K00454;gene143:K00454;gene14480:K14674;gene14511:K00454;gene15131:K15718;gene15204:K00454;gene15502:K14674;gene16913:K00454;gene17150:K00454;gene18089:K00454;gene18095:K00454;gene18806:K00454;gene19920:K00454;gene19977:K00454;gene20561:K00454;gene24825:K00454;gene25521:K0…
ko00592	1. Metabolism	1.3 Lipid metabolism	alpha-Linolenic acid metabolism	148	gene10292:K10527;gene10346:K00454;gene10457:K00454;gene10511:K10527;gene10545:K14674;gene10639:K10527;gene11020:K00454;gene11266:K00232;gene12654:K05894;gene126:K00454;gene13008:K00454;gene13506:K00454;gene13536:K00454;gene13603:K10527;gene13694:K05894;gene13734:K10528;gene143:K00454;gene14480:K14674;gene14511:K00454;gene14573:K10527;gene14789:K10527;gene15146:K10527;gene15204:K00454;gene15481:K1…
ko00600	1. Metabolism	1.3 Lipid metabolism	Sphingolipid metabolism	81	gene10632:K17108;gene1141:K00654;gene11676:K01190;gene1204:K00654;gene13252:K07407;gene1333:K00654;gene14015:K12349;gene14436:K12349;gene14848:K17108;gene15406:K12349;gene1540:K00654;gene1563:K00654;gene1707:K17108;gene17130:K17108;gene17152:K00654;gene17621:K00654;gene17834:K12309;gene19150:K04715;gene19402:K00654;gene20303:K00654;gene20831:K00654;gene21564:K04718;gene2230:K04718;gene22342:K0471…
ko00601	1. Metabolism	1.7 Glycan biosynthesis and metabolism	Glycosphingolipid biosynthesis - lacto and neolacto series	2	gene28424:K01988;gene36058:K01988
ko00603	1. Metabolism	1.7 Glycan biosynthesis and metabolism	Glycosphingolipid biosynthesis - globo and isoglobo series	11	gene13252:K07407;gene1353:K12373;gene1406:K12373;gene22638:K07407;gene2697:K07407;gene2834:K07407;gene28424:K01988;gene3221:K07407;gene33748:K07407;gene36058:K01988;gene43107:K07407
ko00604	1. Metabolism	1.7 Glycan biosynthesis and metabolism	Glycosphingolipid biosynthesis - ganglio series	4	gene1353:K12373;gene1406:K12373;gene17834:K12309;gene660:K12309
ko00620	1. Metabolism	1.1 Carbohydrate metabolism	Pyruvate metabolism	312	gene10004:K01963;gene10030:K01759;gene10285:K01595;gene10417:K01595;gene10591:K00873;gene107:K01595;gene10892:K01595;gene11313:K01069;gene1179:K00873;gene11947:K00873;gene12094:K01962;gene12124:K00382;gene1218:K00627;gene123:K01595;gene12760:K00873;gene1280:K00873;gene12914:K01962;gene1292:K01961;gene13202:K01679;gene13207:K01006;gene13324:K00873;gene13387:K00026;gene13478:K01962;gene13663:K01610…
ko00623	1. Metabolism	1.11 Xenobiotics biodegradation and metabolism	Toluene degradation	7	gene17948:K03380;gene30604:K01061;gene33779:K01061;gene45948:K01061;gene46171:K01061;gene54060:K01061;gene57800:K01061
ko00625	1. Metabolism	1.11 Xenobiotics biodegradation and metabolism	Chloroalkane and chloroalkene degradation	45	gene1871:K00128;gene19531:K00128;gene20108:K00128;gene21318:K00128;gene21360:K00121;gene22519:K00001;gene2275:K00001;gene23873:K00128;gene24374:K00128;gene24607:K00128;gene26042:K00128;gene26065:K00001;gene26225:K00128;gene2763:K00128;gene2794:K00001;gene28983:K00128;gene29197:K00128;gene29244:K00001;gene29367:K00001;gene29426:K00001;gene29433:K00128;gene30053:K00121;gene31559:K00128;gene31750:K0…
ko00626	1. Metabolism	1.11 Xenobiotics biodegradation and metabolism	Naphthalene degradation	24	gene21360:K00121;gene22519:K00001;gene2275:K00001;gene26065:K00001;gene2794:K00001;gene29244:K00001;gene29367:K00001;gene29426:K00001;gene30053:K00121;gene32304:K00121;gene34390:K00121;gene35012:K00121;gene35247:K00001;gene36527:K00121;gene3661:K00121;gene3747:K00001;gene3818:K00001;gene38978:K00001;gene41201:K00121;gene42814:K00001;gene45064:K00001;gene45595:K00001;gene48596:K00001;gene55293:K00…
ko00627	1. Metabolism	1.11 Xenobiotics biodegradation and metabolism	Aminobenzoate degradation	5	gene17948:K03380;gene39828:K01101;gene42989:K01101;gene48138:K07511;gene55698:K01512
ko00630	1. Metabolism	1.1 Carbohydrate metabolism	Glyoxylate and dicarboxylate metabolism	242	gene10392:K01681;gene10760:K01681;gene10964:K03781;gene119:K01647;gene12124:K00382;gene12413:K00600;gene13236:K00605;gene13387:K00026;gene1361:K01647;gene13880:K00382;gene1404:K00600;gene1535:K01647;gene15434:K15918;gene15490:K01647;gene154:K01681;gene15646:K01895;gene15661:K00600;gene15816:K00026;gene15846:K01895;gene15970:K01895;gene15987:K11517;gene1621:K01638;gene16870:K00600;gene17711:K01681…
ko00640	1. Metabolism	1.1 Carbohydrate metabolism	Propanoate metabolism	121	gene10004:K01963;gene10525:K01899;gene11266:K00232;gene11631:K01899;gene12094:K01962;gene12124:K00382;gene12219:K01899;gene12914:K01962;gene12920:K01900;gene1292:K01961;gene13320:K14729;gene13405:K14729;gene13478:K01962;gene13880:K00382;gene13913:K11262;gene14327:K01900;gene14374:K01962;gene15646:K01895;gene15710:K01962;gene15846:K01895;gene15970:K01895;gene16150:K01963;gene16506:K00232;gene16632…
ko00643	1. Metabolism	1.11 Xenobiotics biodegradation and metabolism	Styrene degradation	14	gene10664:K01555;gene23485:K00451;gene26025:K01800;gene27478:K00451;gene28148:K00451;gene2861:K01555;gene28967:K00451;gene29254:K01800;gene42622:K01800;gene51945:K01800;gene53506:K01800;gene5516:K01800;gene6215:K01555;gene9291:K00451
ko00650	1. Metabolism	1.1 Carbohydrate metabolism	Butanoate metabolism	56	gene1131:K01580;gene11668:K01640;gene12390:K01640;gene12942:K01653;gene15747:K01580;gene1578:K01641;gene16451:K01641;gene1670:K16871;gene1765:K01580;gene1827:K01641;gene18392:K01640;gene19316:K01580;gene20236:K01580;gene21903:K01640;gene22012:K01580;gene22189:K01580;gene22322:K01580;gene23001:K01580;gene23599:K01580;gene23769:K17761;gene24147:K01580;gene25098:K01580;gene25730:K01580;gene2596:K016…
ko00660	1. Metabolism	1.1 Carbohydrate metabolism	C5-Branched dibasic acid metabolism	18	gene12942:K01653;gene21833:K01703;gene25340:K01703;gene2596:K01653;gene27482:K01653;gene29637:K00052;gene31177:K00052;gene31715:K01703;gene31944:K01653;gene37785:K00052;gene38934:K01703;gene42967:K01704;gene4370:K01704;gene46710:K01704;gene49707:K01703;gene50812:K00052;gene891:K01652;gene964:K01652
ko00670	1. Metabolism	1.8 Metabolism of cofactors and vitamins	One carbon pool by folate	82	gene10385:K13998;gene1129:K00602;gene12413:K00600;gene13236:K00605;gene1404:K00600;gene14975:K00297;gene15256:K00297;gene15385:K00297;gene15427:K00602;gene15661:K00600;gene16079:K00297;gene16651:K01938;gene16870:K00600;gene17665:K00297;gene17768:K00297;gene17952:K00297;gene17953:K00297;gene18445:K00297;gene18792:K13998;gene18896:K00297;gene20116:K00600;gene20213:K00297;gene20241:K00600;gene20281:…
ko00680	1. Metabolism	1.2 Energy metabolism	Methane metabolism	235	gene1005:K00850;gene10285:K01595;gene10417:K01595;gene10674:K01623;gene1072:K00850;gene107:K01595;gene10854:K15633;gene10892:K01595;gene11008:K00058;gene11534:K03841;gene123:K01595;gene12413:K00600;gene12492:K00058;gene1404:K00600;gene14108:K00850;gene14193:K00850;gene14665:K01689;gene15041:K15633;gene15197:K01623;gene15393:K00850;gene15646:K01895;gene15661:K00600;gene15846:K01895;gene15970:K0189…
ko00710	1. Metabolism	1.2 Energy metabolism	Carbon fixation in photosynthetic organisms	266	gene10284:K14454;gene10285:K01595;gene10417:K01595;gene10674:K01623;gene107:K01595;gene10892:K01595;gene11534:K03841;gene12044:K14454;gene123:K01595;gene12711:K00615;gene13207:K01006;gene13387:K00026;gene13663:K01610;gene14378:K00615;gene15197:K01623;gene15372:K00029;gene15788:K00029;gene15816:K00026;gene15924:K14454;gene16287:K00028;gene1636:K00927;gene16866:K00029;gene16882:K00029;gene16887:K00…
ko00720	1. Metabolism	1.2 Energy metabolism	Carbon fixation pathways in prokaryotes	126	gene10004:K01963;gene10285:K01595;gene10392:K01681;gene10417:K01595;gene10760:K01681;gene107:K01595;gene10892:K01595;gene12094:K01962;gene123:K01595;gene12914:K01962;gene1292:K01961;gene13202:K01679;gene13207:K01006;gene13478:K01962;gene14374:K01962;gene14975:K00297;gene15180:K01648;gene15256:K00297;gene15385:K00297;gene154:K01681;gene15646:K01895;gene15710:K01962;gene15846:K01895;gene15970:K0189…
ko00730	1. Metabolism	1.8 Metabolism of cofactors and vitamins	Thiamine metabolism	61	gene10815:K00939;gene12062:K01662;gene13220:K01662;gene13725:K00939;gene14868:K01662;gene1524:K14153;gene16418:K01662;gene1772:K06949;gene17967:K00939;gene22228:K00939;gene22920:K04487;gene23016:K04487;gene23166:K01662;gene26214:K00949;gene26547:K14153;gene27606:K00878;gene28674:K04487;gene29744:K00939;gene32310:K04487;gene32336:K03146;gene33410:K04487;gene34746:K00939;gene34759:K00939;gene35326:…
ko00740	1. Metabolism	1.8 Metabolism of cofactors and vitamins	Riboflavin metabolism	21	gene1071:K14652;gene1191:K14652;gene15165:K00861;gene17533:K00794;gene20747:K11752;gene2798:K00861;gene30054:K14652;gene30448:K11752;gene38042:K14652;gene39998:K14379;gene40048:K18453;gene41812:K00794;gene42748:K18453;gene45074:K00793;gene45132:K00794;gene4569:K14652;gene46139:K00794;gene49187:K14652;gene51872:K00861;gene57282:K00953;gene58518:K00953
ko00750	1. Metabolism	1.8 Metabolism of cofactors and vitamins	Vitamin B6 metabolism	32	gene1783:K01733;gene22091:K08681;gene23415:K08681;gene25184:K01733;gene25187:K01733;gene27476:K13248;gene2799:K00275;gene2902:K00831;gene2922:K00831;gene29440:K06215;gene3306:K06215;gene3329:K06215;gene36447:K06215;gene36791:K06215;gene37395:K13248;gene39017:K06215;gene41736:K13248;gene45324:K00831;gene46412:K00831;gene46703:K08681;gene4681:K06215;gene46841:K13248;gene48186:K13248;gene48825:K1324…
ko00760	1. Metabolism	1.8 Metabolism of cofactors and vitamins	Nicotinate and nicotinamide metabolism	53	gene1170:K00763;gene11978:K03787;gene12561:K00763;gene13998:K01950;gene15144:K03517;gene16277:K00763;gene16617:K00763;gene17017:K00858;gene17603:K00763;gene17770:K00763;gene18388:K00763;gene18634:K03426;gene18893:K00763;gene20234:K00763;gene22873:K00858;gene23041:K00767;gene23817:K00858;gene27857:K03787;gene28097:K03787;gene29447:K00858;gene30513:K11416;gene30755:K03787;gene3155:K00858;gene33450:…
ko00770	1. Metabolism	1.8 Metabolism of cofactors and vitamins	Pantothenate and CoA biosynthesis	67	gene10693:K02201;gene1171:K01687;gene12165:K09680;gene12627:K09680;gene12812:K09680;gene12942:K01653;gene1321:K00053;gene14217:K06133;gene17167:K01431;gene19934:K00053;gene20302:K00053;gene20348:K01464;gene21149:K01464;gene21171:K00053;gene21511:K01464;gene22308:K01464;gene22954:K01464;gene24121:K00053;gene2596:K01653;gene26770:K00053;gene26930:K01464;gene27482:K01653;gene27787:K00859;gene29146:K…
ko00780	1. Metabolism	1.8 Metabolism of cofactors and vitamins	Biotin metabolism	50	gene1127:K09458;gene1312:K09458;gene15214:K09458;gene1642:K09458;gene18140:K09458;gene18785:K00059;gene19067:K09458;gene21939:K09458;gene23495:K09458;gene24313:K09458;gene26958:K09458;gene27945:K00208;gene28752:K09458;gene2903:K00208;gene29098:K00208;gene30091:K00652;gene3014:K00208;gene30374:K09458;gene30536:K00208;gene3089:K00208;gene31340:K01942;gene31569:K00652;gene32078:K00059;gene32511:K023…
ko00785	1. Metabolism	1.8 Metabolism of cofactors and vitamins	Lipoic acid metabolism	8	gene27192:K03801;gene30910:K03644;gene34283:K03644;gene34747:K03644;gene3831:K03644;gene41242:K03644;gene41421:K03801;gene49562:K03801
ko00790	1. Metabolism	1.8 Metabolism of cofactors and vitamins	Folate biosynthesis	54	gene10385:K13998;gene1071:K14652;gene1191:K14652;gene1222:K01930;gene1394:K01930;gene15890:K13950;gene16057:K01495;gene18722:K03639;gene18792:K13998;gene20281:K13998;gene20364:K13941;gene20406:K01495;gene21214:K13998;gene21582:K13941;gene22481:K13941;gene23025:K13950;gene23750:K18482;gene2565:K01307;gene28311:K01930;gene29094:K01495;gene30054:K14652;gene3006:K13998;gene31408:K01307;gene35032:K019…
ko00791	1. Metabolism	1.11 Xenobiotics biodegradation and metabolism	Atrazine degradation	3	gene12504:K01427;gene28670:K01427;gene377:K01427
ko00830	1. Metabolism	1.8 Metabolism of cofactors and vitamins	Retinol metabolism	34	gene13767:K11147;gene21360:K00121;gene22519:K00001;gene2275:K00001;gene22916:K11155;gene26065:K00001;gene2794:K00001;gene29244:K00001;gene29367:K00001;gene29426:K00001;gene30053:K00121;gene32304:K00121;gene34390:K00121;gene35012:K00121;gene35247:K00001;gene36527:K00121;gene3661:K00121;gene3747:K00001;gene3818:K00001;gene38978:K00001;gene41201:K00121;gene42814:K00001;gene45064:K00001;gene45123:K11…
ko00860	1. Metabolism	1.8 Metabolism of cofactors and vitamins	Porphyrin and chlorophyll metabolism	141	gene10326:K13071;gene10727:K02492;gene10908:K03403;gene11050:K02492;gene11346:K01719;gene1138:K01772;gene11794:K18010;gene1181:K13606;gene1281:K02492;gene13446:K02257;gene1392:K01885;gene14050:K01885;gene15675:K01885;gene15823:K01845;gene1624:K13071;gene16817:K01885;gene17009:K02257;gene17078:K03404;gene17598:K00231;gene18773:K02492;gene18795:K01698;gene1919:K08099;gene19480:K00231;gene19563:K017…
ko00900	1. Metabolism	1.9 Metabolism of terpenoids and polyketides	Terpenoid backbone biosynthesis	136	gene11323:K05356;gene1162:K00021;gene12062:K01662;gene12864:K15889;gene12881:K03526;gene13220:K01662;gene14550:K08658;gene14868:K01662;gene14883:K13789;gene1578:K01641;gene16175:K15891;gene16418:K01662;gene16451:K01641;gene16564:K05906;gene16864:K11778;gene18036:K01770;gene1827:K01641;gene18669:K15891;gene1948:K00938;gene20616:K00021;gene20936:K00021;gene20999:K00099;gene21835:K14066;gene2235:K00…
ko00902	1. Metabolism	1.9 Metabolism of terpenoids and polyketides	Monoterpenoid biosynthesis	12	gene20073:K18108;gene21344:K18108;gene21932:K15086;gene31671:K15086;gene39029:K18108;gene41281:K15095;gene42818:K15095;gene49785:K15095;gene50443:K15095;gene5210:K15095;gene5352:K15095;gene5689:K15095
ko00903	1. Metabolism	1.9 Metabolism of terpenoids and polyketides	Limonene and pinene degradation	21	gene1871:K00128;gene19531:K00128;gene20108:K00128;gene21318:K00128;gene23873:K00128;gene24374:K00128;gene24607:K00128;gene26042:K00128;gene26225:K00128;gene2763:K00128;gene28983:K00128;gene29197:K00128;gene29433:K00128;gene31559:K00128;gene31750:K00128;gene36641:K00128;gene38664:K00128;gene54345:K00128;gene55045:K00128;gene56169:K00128;gene58868:K00128
ko00904	1. Metabolism	1.9 Metabolism of terpenoids and polyketides	Diterpenoid biosynthesis	16	gene22365:K04122;gene24357:K04124;gene26880:K04123;gene27038:K04122;gene27848:K04123;gene30244:K04125;gene30883:K04124;gene33441:K04122;gene33492:K04124;gene350:K04121;gene35139:K04125;gene39384:K05282;gene3991:K04125;gene4225:K04125;gene4644:K04125;gene56494:K04125
ko00905	1. Metabolism	1.9 Metabolism of terpenoids and polyketides	Brassinosteroid biosynthesis	11	gene18925:K12637;gene21362:K09587;gene2304:K15639;gene25537:K09588;gene2617:K09588;gene29115:K09588;gene29118:K12638;gene32846:K09588;gene38056:K09588;gene41192:K09591;gene52762:K12637
ko00906	1. Metabolism	1.9 Metabolism of terpenoids and polyketides	Carotenoid biosynthesis	56	gene1115:K09835;gene1212:K00514;gene14411:K00514;gene14530:K15744;gene14774:K09843;gene15280:K09842;gene16133:K09835;gene16726:K09840;gene16761:K15747;gene17176:K09838;gene17414:K02293;gene18242:K02293;gene18812:K02293;gene19541:K09837;gene19555:K06443;gene1980:K02291;gene21490:K02291;gene22443:K06444;gene22490:K09837;gene23181:K06444;gene23695:K02293;gene24049:K02293;gene24334:K09835;gene24448:K…
ko00908	1. Metabolism	1.9 Metabolism of terpenoids and polyketides	Zeatin biosynthesis	19	gene1567:K00279;gene1912:K13495;gene20968:K00791;gene21494:K13496;gene21828:K10760;gene23138:K00791;gene24679:K13496;gene25177:K00791;gene27170:K00791;gene28034:K10760;gene30619:K13495;gene39198:K00791;gene41989:K00791;gene47185:K00279;gene51020:K13496;gene53548:K13496;gene58286:K00791;gene58604:K13496;gene59991:K00279
ko00909	1. Metabolism	1.9 Metabolism of terpenoids and polyketides	Sesquiterpenoid and triterpenoid biosynthesis	27	gene13895:K00801;gene15633:K15813;gene16175:K15891;gene18669:K15891;gene23930:K00511;gene26522:K15813;gene26788:K15803;gene27397:K00511;gene29123:K00511;gene30378:K15813;gene31672:K00801;gene32162:K00801;gene34823:K15891;gene37015:K15891;gene3820:K15891;gene40407:K15813;gene42914:K15891;gene44471:K15891;gene45229:K15891;gene48580:K00801;gene516:K15813;gene54791:K00801;gene54964:K00801;gene55779:K…
ko00910	1. Metabolism	1.2 Energy metabolism	Nitrogen metabolism	64	gene1160:K00366;gene12085:K00262;gene12604:K10534;gene12605:K10534;gene13847:K00262;gene16554:K00262;gene20169:K00261;gene21301:K00264;gene21501:K00264;gene2190:K02575;gene22440:K00284;gene22689:K10534;gene24109:K00261;gene24834:K00261;gene2664:K01915;gene27063:K00261;gene27410:K01673;gene27859:K00261;gene28394:K01455;gene29187:K10534;gene29702:K01455;gene29708:K01915;gene30119:K00264;gene30159:K…
ko00920	1. Metabolism	1.2 Energy metabolism	Sulfur metabolism	126	gene1183:K00392;gene12168:K05907;gene12616:K01738;gene12808:K01739;gene12927:K05907;gene13206:K01011;gene14457:K01082;gene1479:K01739;gene15003:K05907;gene16653:K00392;gene1739:K01739;gene17761:K13811;gene17832:K00392;gene18298:K00392;gene18493:K00392;gene1907:K01739;gene1965:K05907;gene19668:K00640;gene20131:K01738;gene2019:K05907;gene2098:K05907;gene21749:K00392;gene22093:K05907;gene2222:K00387…
ko00930	1. Metabolism	1.11 Xenobiotics biodegradation and metabolism	Caprolactam degradation	2	gene32616:K00002;gene48138:K07511
ko00940	1. Metabolism	1.10 Biosynthesis of other secondary metabolites	Phenylpropanoid biosynthesis	247	gene10002:K05350;gene10498:K01904;gene1143:K05349;gene11541:K01188;gene12342:K01188;gene12596:K06892;gene1491:K01188;gene15302:K10775;gene15331:K10775;gene15672:K10775;gene15990:K00083;gene1617:K01904;gene16645:K01188;gene16740:K10775;gene1691:K00487;gene16961:K05349;gene16982:K01188;gene1700:K01188;gene17149:K10775;gene17493:K06892;gene17571:K05349;gene1833:K01904;gene18853:K01188;gene1888:K0975…
ko00941	1. Metabolism	1.10 Biosynthesis of other secondary metabolites	Flavonoid biosynthesis	59	gene10922:K00660;gene16204:K05280;gene1691:K00487;gene1888:K09754;gene21083:K13065;gene2192:K00660;gene22627:K05280;gene22807:K00487;gene23005:K00487;gene2350:K00475;gene24702:K05280;gene26058:K00475;gene26291:K00660;gene26362:K00487;gene26519:K00660;gene27561:K05280;gene29450:K13082;gene29456:K00475;gene29928:K13065;gene3024:K13065;gene30914:K00660;gene30924:K00660;gene30957:K13065;gene3098:K006…
ko00942	1. Metabolism	1.10 Biosynthesis of other secondary metabolites	Anthocyanin biosynthesis	7	gene1463:K12338;gene21056:K12930;gene2468:K12930;gene30293:K12338;gene32323:K12338;gene34557:K12930;gene3542:K12338
ko00943	1. Metabolism	1.10 Biosynthesis of other secondary metabolites	Isoflavonoid biosynthesis	1	gene58603:K13264
ko00944	1. Metabolism	1.10 Biosynthesis of other secondary metabolites	Flavone and flavonol biosynthesis	7	gene16204:K05280;gene22627:K05280;gene24702:K05280;gene27561:K05280;gene32476:K05280;gene40415:K05280;gene58603:K13264
ko00945	1. Metabolism	1.10 Biosynthesis of other secondary metabolites	Stilbenoid, diarylheptanoid and gingerol biosynthesis	17	gene1691:K00487;gene1888:K09754;gene21083:K13065;gene22807:K00487;gene23005:K00487;gene26362:K00487;gene29928:K13065;gene3024:K13065;gene30957:K13065;gene33796:K09754;gene34546:K00487;gene50366:K00588;gene50518:K00588;gene51132:K00588;gene5491:K00588;gene55714:K00588;gene5655:K00588
ko00950	1. Metabolism	1.10 Biosynthesis of other secondary metabolites	Isoquinoline alkaloid biosynthesis	47	gene10284:K14454;gene12044:K14454;gene13373:K00276;gene15924:K14454;gene1840:K01592;gene18844:K14454;gene20272:K14454;gene2065:K15849;gene20875:K15849;gene2138:K00811;gene21929:K14454;gene2206:K00815;gene2336:K14455;gene23680:K01592;gene23983:K01592;gene25007:K01592;gene2512:K00815;gene25475:K14454;gene25636:K00276;gene26663:K00811;gene2705:K15849;gene27530:K15849;gene27839:K00276;gene29041:K1445…
ko00960	1. Metabolism	1.10 Biosynthesis of other secondary metabolites	Tropane, piperidine and pyridine alkaloid biosynthesis	61	gene10284:K14454;gene12044:K14454;gene13373:K00276;gene15924:K14454;gene18844:K14454;gene20272:K14454;gene2065:K15849;gene20875:K15849;gene20877:K08081;gene2138:K00811;gene21929:K14454;gene2206:K00815;gene2336:K14455;gene2512:K00815;gene25170:K00817;gene25475:K14454;gene25636:K00276;gene26663:K00811;gene2705:K15849;gene27530:K15849;gene27839:K00276;gene28336:K00817;gene28785:K00817;gene29041:K144…
ko00965	1. Metabolism	1.10 Biosynthesis of other secondary metabolites	Betalain biosynthesis	12	gene14771:K15777;gene19018:K15777;gene19833:K15777;gene27006:K15777;gene32232:K15777;gene38473:K15777;gene39913:K15777;gene41351:K15777;gene41914:K15777;gene4773:K15777;gene49731:K15777;gene5319:K15777
ko00966	1. Metabolism	1.10 Biosynthesis of other secondary metabolites	Glucosinolate biosynthesis	19	gene1484:K12153;gene21833:K01703;gene23191:K12153;gene25340:K01703;gene28991:K11820;gene2959:K00826;gene3021:K11820;gene30493:K11820;gene31715:K01703;gene33584:K00826;gene34360:K00826;gene35100:K00826;gene37676:K00826;gene38934:K01703;gene39866:K00826;gene41451:K11820;gene42027:K11820;gene45783:K00826;gene49707:K01703
ko00970	2. Genetic Information Processing	2.2 Translation	Aminoacyl-tRNA biosynthesis	172	gene10000:K01873;gene10573:K01872;gene10628:K01873;gene10782:K04567;gene11063:K01872;gene11401:K01872;gene11466:K01892;gene1146:K04567;gene1159:K01887;gene11888:K01867;gene1206:K01881;gene1235:K01874;gene12958:K01874;gene13230:K01892;gene1326:K01881;gene13344:K01886;gene1336:K01893;gene13379:K01870;gene136:K01872;gene1392:K01885;gene1403:K02433;gene14050:K01885;gene1442:K01881;gene14744:K01880;ge…
ko00980	1. Metabolism	1.11 Xenobiotics biodegradation and metabolism	Metabolism of xenobiotics by cytochrome P450	178	gene14764:K00799;gene2113:K00799;gene21360:K00121;gene22519:K00001;gene2275:K00001;gene23798:K00799;gene24030:K00799;gene24493:K00799;gene26065:K00001;gene2794:K00001;gene28573:K00799;gene29244:K00001;gene29367:K00001;gene29426:K00001;gene30053:K00121;gene30269:K00799;gene31341:K00799;gene32304:K00121;gene32623:K00799;gene34390:K00121;gene34575:K00799;gene34808:K00799;gene35012:K00121;gene35247:K…
ko00981	1. Metabolism	1.9 Metabolism of terpenoids and polyketides	Insect hormone biosynthesis	24	gene17788:K14985;gene1871:K00128;gene19531:K00128;gene20108:K00128;gene21318:K00128;gene23873:K00128;gene24374:K00128;gene24607:K00128;gene26042:K00128;gene26225:K00128;gene2763:K00128;gene28860:K14985;gene28983:K00128;gene29197:K00128;gene29433:K00128;gene31559:K00128;gene31750:K00128;gene36641:K00128;gene38664:K00128;gene54345:K00128;gene55045:K00128;gene56169:K00128;gene57831:K14985;gene58868:…
ko00982	1. Metabolism	1.11 Xenobiotics biodegradation and metabolism	Drug metabolism - cytochrome P450	182	gene14764:K00799;gene2113:K00799;gene21360:K00121;gene22519:K00001;gene2275:K00001;gene23798:K00799;gene24030:K00799;gene24493:K00799;gene26065:K00001;gene27230:K00485;gene27837:K00485;gene2794:K00001;gene28573:K00799;gene29244:K00001;gene29367:K00001;gene29426:K00001;gene30053:K00121;gene30269:K00799;gene31341:K00799;gene32304:K00121;gene32623:K00799;gene34390:K00121;gene34575:K00799;gene34808:K…
ko00983	1. Metabolism	1.11 Xenobiotics biodegradation and metabolism	Drug metabolism - other enzymes	226	gene12555:K00106;gene14410:K00940;gene14764:K00799;gene15210:K00088;gene165:K00106;gene17167:K01431;gene1821:K00088;gene20309:K01951;gene20348:K01464;gene2113:K00799;gene21149:K01464;gene21511:K01464;gene22308:K01464;gene22406:K01951;gene22954:K01464;gene23498:K00876;gene23564:K00876;gene23601:K00088;gene23798:K00799;gene24030:K00799;gene24416:K10808;gene24493:K00799;gene25269:K00088;gene26101:K0…
ko01040	1. Metabolism	1.3 Lipid metabolism	Biosynthesis of unsaturated fatty acids	84	gene10804:K01068;gene11266:K00232;gene13582:K10703;gene14777:K01068;gene16506:K00232;gene17856:K00232;gene18181:K07513;gene2286:K03921;gene23662:K01068;gene2524:K03921;gene2567:K07513;gene2595:K07513;gene26781:K00232;gene26971:K01068;gene2711:K10258;gene27133:K01068;gene27240:K07513;gene27477:K07513;gene27963:K01068;gene28323:K00507;gene28443:K03921;gene28712:K10258;gene28782:K07513;gene28789:K03…
ko01051	1. Metabolism	1.9 Metabolism of terpenoids and polyketides	Biosynthesis of ansamycins	5	gene12711:K00615;gene14378:K00615;gene23240:K00615;gene412:K00615;gene557:K00615
ko01053	1. Metabolism	1.9 Metabolism of terpenoids and polyketides	Biosynthesis of siderophore group nonribosomal peptides	2	gene20298:K02552;gene22218:K02552
ko01055	1. Metabolism	1.9 Metabolism of terpenoids and polyketides	Biosynthesis of vancomycin group antibiotics	1	gene9800:K01710
ko01100	1. Metabolism	1.0 Global and overview maps	Metabolic pathways	5897	gene10002:K05350;gene10004:K01963;gene10013:K17398;gene10021:K01187;gene10028:K16055;gene10030:K01759;gene1005:K00850;gene10075:K16055;gene10097:K01187;gene10107:K01535;gene1018:K00234;gene10201:K01187;gene10211:K02256;gene10214:K12446;gene10268:K03878;gene1026:K03942;gene10271:K00164;gene1027:K13679;gene10284:K14454;gene10285:K01595;gene10292:K10527;gene10327:K02261;gene10335:K00164;gene10346:K0…
83;gene2635:K00083;gene26362:K00487;gene26370:K00901;gene26373:K06617;gene26374:K00927;gene26386:K12448;gene26398:K15634;gene26399:K03781;gene26404:K09833;gene26408:K00383;gene26433:K05907;gene26470:K05894;gene26476:K01438;gene2647:K01188;gene26483:K06041;gene26487:K02256;gene26508:K00921;gene26512:K00993;gene26519:K00660;gene26520:K00012;gene26541:K01792;gene26547:K14153;gene26550:K02112;gene265…
711;gene41302:K14066;gene41307:K06041;gene41316:K00411;gene41325:K02370;gene41333:K02694;gene41343:K10781;gene41345:K09699;gene41346:K01519;gene4134:K01719;gene41350:K01738;gene41357:K08909;gene41363:K02144;gene41371:K00122;gene41372:K13379;gene41374:K09834;gene41398:K00799;gene41402:K01850;gene41407:K01244;gene41421:K03801;gene41437:K00600;gene41450:K00913;gene41451:K11820;gene41454:K13648;gene4…
77;gene9359:K03809;gene935:K02293;gene93:K01681;gene9420:K01115;gene9427:K01190;gene9433:K11353;gene9438:K13832;gene9439:K00873;gene9443:K16055;gene9445:K14413;gene9463:K00696;gene9465:K01177;gene9477:K01772;gene947:K14190;gene9489:K00134;gene9498:K01190;gene94:K01187;gene9526:K01177;gene9592:K03879;gene9595:K01510;gene95:K01187;gene9602:K03881;gene9611:K02154;gene9612:K01490;gene964:K01652;gene9…
ko01110	1. Metabolism	1.0 Global and overview maps	Biosynthesis of secondary metabolites	3132	gene10002:K05350;gene10004:K01963;gene10021:K01187;gene10028:K16055;gene1005:K00850;gene10075:K16055;gene10097:K01187;gene1018:K00234;gene10201:K01187;gene10271:K00164;gene1027:K13679;gene10284:K14454;gene10292:K10527;gene10326:K13071;gene10335:K00164;gene10346:K00454;gene10365:K00993;gene10381:K01115;gene10392:K01681;gene10416:K00164;gene10423:K00901;gene10457:K00454;gene10482:K01176;gene10498:K…
3707:K01792;gene37088:K00454;gene37090:K10526;gene37094:K13066;gene3709:K00134;gene37111:K00895;gene37118:K03841;gene3711:K00083;gene37133:K00036;gene37162:K01087;gene37166:K01738;gene3718:K01476;gene37196:K01783;gene37212:K03787;gene37246:K00939;gene37270:K13832;gene37288:K13508;gene37304:K09753;gene37308:K14454;gene37321:K00218;gene37327:K00891;gene37329:K17744;gene37388:K00600;gene37389:K18649…
ko01120	1. Metabolism	1.0 Global and overview maps	Microbial metabolism in diverse environments	1283	gene10004:K01963;gene1005:K00850;gene1018:K00234;gene10271:K00164;gene10284:K14454;gene10285:K01595;gene10335:K00164;gene10392:K01681;gene10416:K00164;gene10417:K01595;gene10525:K01899;gene10591:K00873;gene10645:K00844;gene10664:K01555;gene10674:K01623;gene10727:K02492;gene1072:K00850;gene10760:K01681;gene107:K01595;gene10854:K15633;gene10892:K01595;gene10971:K00033;gene1098:K00895;gene11008:K000…
ko01130	1. Metabolism	1.0 Global and overview maps	Biosynthesis of antibiotics	1629	gene10004:K01963;gene1005:K00850;gene1018:K00234;gene10271:K00164;gene10284:K14454;gene10335:K00164;gene10392:K01681;gene10416:K00164;gene10525:K01899;gene10591:K00873;gene10645:K00844;gene10668:K00222;gene10674:K01623;gene1072:K00850;gene10760:K01681;gene10815:K00939;gene10854:K15633;gene10964:K03781;gene10971:K00033;gene10989:K14157;gene1098:K00895;gene11008:K00058;gene11126:K13832;gene11204:K0…
ko01200	1. Metabolism	1.0 Global and overview maps	Carbon metabolism	977	gene10004:K01963;gene1005:K00850;gene1018:K00234;gene10271:K00164;gene10284:K14454;gene10285:K01595;gene10335:K00164;gene10392:K01681;gene10416:K00164;gene10417:K01595;gene10525:K01899;gene10591:K00873;gene10645:K00844;gene10674:K01623;gene1072:K00850;gene10760:K01681;gene107:K01595;gene10854:K15633;gene10892:K01595;gene10964:K03781;gene10971:K00033;gene11008:K00058;gene11266:K00232;gene11291:K00…
ko01210	1. Metabolism	1.0 Global and overview maps	2-Oxocarboxylic acid metabolism	202	gene10284:K14454;gene10392:K01681;gene10760:K01681;gene1171:K01687;gene119:K01647;gene12044:K14454;gene12078:K00928;gene12483:K00928;gene12942:K01653;gene1321:K00053;gene1361:K01647;gene14255:K01438;gene14258:K00928;gene14402:K00928;gene1484:K12153;gene15143:K01702;gene15216:K00030;gene1535:K01647;gene15490:K01647;gene154:K01681;gene15924:K14454;gene16285:K01438;gene16508:K00145;gene16756:K00928;…
ko01212	1. Metabolism	1.0 Global and overview maps	Fatty acid metabolism	272	gene10004:K01963;gene10292:K10527;gene10511:K10527;gene10639:K10527;gene10869:K01897;gene11266:K00232;gene1127:K09458;gene12094:K01962;gene12914:K01962;gene1292:K01961;gene1312:K09458;gene13478:K01962;gene13500:K01897;gene13582:K10703;gene13603:K10527;gene13913:K11262;gene14374:K01962;gene14573:K10527;gene14640:K01897;gene1471:K01897;gene14748:K01897;gene14789:K10527;gene15146:K10527;gene15170:K0…
ko01220	1. Metabolism	1.0 Global and overview maps	Degradation of aromatic compounds	30	gene1691:K00487;gene21360:K00121;gene22519:K00001;gene2275:K00001;gene22807:K00487;gene23005:K00487;gene26065:K00001;gene26362:K00487;gene2794:K00001;gene29244:K00001;gene29367:K00001;gene29426:K00001;gene30053:K00121;gene32304:K00121;gene32616:K00002;gene34390:K00121;gene34546:K00487;gene35012:K00121;gene35247:K00001;gene36527:K00121;gene3661:K00121;gene3747:K00001;gene3818:K00001;gene38978:K000…
ko01230	1. Metabolism	1.0 Global and overview maps	Biosynthesis of amino acids	943	gene1005:K00850;gene10284:K14454;gene10392:K01681;gene10591:K00873;gene10674:K01623;gene1072:K00850;gene10760:K01681;gene10854:K15633;gene11008:K00058;gene1110:K01953;gene11126:K13832;gene11322:K01626;gene1171:K01687;gene1179:K00873;gene11906:K00549;gene11926:K13832;gene11947:K00873;gene11950:K00800;gene119:K01647;gene12006:K12524;gene12044:K14454;gene12078:K00928;gene12204:K01754;gene12413:K0060…
ko02010	3. Environmental Information Processing	3.1 Membrane transport	ABC transporters	29	gene13763:K05658;gene14585:K05663;gene14773:K05656;gene14782:K05663;gene15060:K05656;gene15492:K05655;gene15889:K05658;gene29181:K05658;gene33865:K05655;gene35062:K05658;gene36273:K05643;gene36757:K05658;gene37199:K05674;gene38446:K05643;gene38616:K05677;gene38720:K05658;gene42780:K05643;gene49033:K05663;gene556:K05656;gene56430:K05655;gene56923:K05658;gene788:K05658;gene8336:K05665;gene8727:K056…
ko02020	3. Environmental Information Processing	3.2 Signal transduction	Two-component system	81	gene13680:K00412;gene13785:K00411;gene16260:K00412;gene18949:K08738;gene19542:K00412;gene22020:K00413;gene2279:K02259;gene24467:K08738;gene25757:K01051;gene2664:K01915;gene27226:K00626;gene27448:K01051;gene27734:K00411;gene27797:K08738;gene29228:K01051;gene29708:K01915;gene29787:K01051;gene3057:K00626;gene3059:K01051;gene30685:K01915;gene31457:K01915;gene31482:K01051;gene3156:K00626;gene31594:K01…
ko02024	4. Cellular Processes	4.4 Cellular community - prokaryotes	Quorum sensing	159	gene10136:K03070;gene10869:K01897;gene1131:K01580;gene11322:K01626;gene12249:K03106;gene1242:K01114;gene1337:K03106;gene13500:K01897;gene14043:K03106;gene14226:K01657;gene14571:K01626;gene14640:K01897;gene1471:K01897;gene14748:K01897;gene14760:K01626;gene1502:K03106;gene15170:K01897;gene1543:K01626;gene15509:K01897;gene15510:K03106;gene15540:K01897;gene15642:K03070;gene15747:K01580;gene16059:K016…
ko02025	4. Cellular Processes	4.4 Cellular community - prokaryotes	Biofilm formation - Pseudomonas aeruginosa	13	gene14226:K01657;gene18730:K01657;gene19339:K01657;gene22136:K01657;gene25753:K01657;gene26078:K01657;gene34072:K01658;gene37750:K01658;gene42839:K01657;gene42924:K01658;gene47223:K01658;gene48628:K01658;gene5643:K01658
ko02026	4. Cellular Processes	4.4 Cellular community - prokaryotes	Biofilm formation - Escherichia coli	28	gene10739:K00688;gene12172:K00688;gene12374:K00688;gene13269:K00703;gene13864:K00688;gene15459:K00688;gene16529:K00688;gene16708:K00975;gene1742:K00975;gene180:K00688;gene22145:K00703;gene22820:K00703;gene22971:K00975;gene23947:K00975;gene31380:K00703;gene32794:K00688;gene34116:K00975;gene36005:K00688;gene36450:K00703;gene38225:K00703;gene38241:K00703;gene41770:K00688;gene43272:K00688;gene46568:K…
ko03008	2. Genetic Information Processing	2.2 Translation	Ribosome biogenesis in eukaryotes	272	gene10054:K07936;gene10229:K12619;gene10495:K14544;gene1050:K11883;gene10551:K14558;gene10608:K12619;gene10616:K12619;gene10829:K03097;gene10860:K14558;gene10875:K14569;gene11121:K14290;gene11222:K14558;gene114:K14521;gene11554:K14563;gene11868:K14550;gene11942:K03537;gene11956:K11883;gene12028:K12619;gene1225:K07562;gene1228:K14537;gene12305:K12619;gene12340:K14550;gene12589:K14572;gene12731:K14…
ko03010	2. Genetic Information Processing	2.2 Translation	Ribosome	926	gene100:K02890;gene10105:K02948;gene10131:K02939;gene10210:K02982;gene10370:K02934;gene10456:K02891;gene10555:K02952;gene10580:K02985;gene11018:K02866;gene11316:K02953;gene11351:K02976;gene11654:K02937;gene11659:K02932;gene11664:K02982;gene11729:K02936;gene11957:K02912;gene11977:K02866;gene12439:K02865;gene12487:K02887;gene12762:K02947;gene13178:K02866;gene13192:K02965;gene13572:K02890;gene13675:…
ko03013	2. Genetic Information Processing	2.2 Translation	RNA transport	595	gene10054:K07936;gene10091:K13126;gene1022:K09291;gene10291:K14291;gene10461:K03231;gene10466:K14297;gene10547:K02516;gene10643:K03254;gene10683:K03243;gene10688:K03260;gene10715:K14297;gene10730:K03252;gene10945:K12881;gene11028:K14300;gene11032:K13137;gene11055:K14310;gene11082:K09291;gene11090:K03254;gene11121:K14290;gene11391:K03253;gene11398:K14293;gene11460:K03260;gene11474:K03254;gene11655…
ko03015	2. Genetic Information Processing	2.2 Translation	mRNA surveillance pathway	402	gene10084:K14376;gene10091:K13126;gene1009:K03265;gene10175:K06100;gene10841:K04354;gene1088:K14376;gene10945:K12881;gene11094:K14376;gene11226:K14376;gene11244:K14407;gene11270:K14376;gene11319:K14400;gene11634:K14411;gene11766:K13171;gene11901:K14411;gene12175:K11584;gene12194:K12881;gene12230:K15542;gene12240:K13917;gene12447:K12875;gene12727:K14416;gene12758:K14409;gene12829:K12875;gene12855:…
ko03018	2. Genetic Information Processing	2.3 Folding, sorting and degradation	RNA degradation	387	gene1005:K00850;gene1007:K04077;gene10091:K13126;gene10164:K12598;gene10229:K12619;gene10522:K14442;gene10608:K12619;gene10616:K12619;gene10681:K12591;gene1072:K00850;gene10736:K12598;gene1082:K04043;gene11042:K12591;gene11251:K12599;gene11292:K04077;gene11389:K00962;gene11465:K12591;gene11504:K12580;gene11612:K14442;gene11814:K12585;gene11834:K12607;gene11856:K04043;gene1185:K01148;gene12028:K12…
ko03020	2. Genetic Information Processing	2.1 Transcription	RNA polymerase	92	gene10069:K03006;gene10305:K03040;gene12197:K02999;gene12765:K03043;gene13261:K03021;gene13297:K03018;gene13389:K03024;gene1472:K03046;gene15079:K14721;gene15271:K03043;gene17107:K03043;gene1741:K03046;gene17786:K03002;gene17969:K03015;gene1813:K03005;gene18611:K14721;gene20687:K03046;gene22573:K03023;gene22642:K03040;gene24035:K14721;gene24972:K03040;gene26089:K03013;gene28734:K03027;gene29010:K…
ko03022	2. Genetic Information Processing	2.1 Transcription	Basal transcription factors	125	gene11429:K03136;gene11516:K10843;gene11752:K10843;gene12373:K03142;gene1286:K03126;gene12871:K03129;gene15348:K10844;gene16035:K03126;gene16362:K03127;gene16523:K03126;gene16830:K03124;gene17350:K03139;gene1820:K02202;gene18873:K03124;gene18881:K03130;gene19011:K03126;gene19171:K03126;gene20495:K03131;gene20587:K03136;gene20631:K10844;gene20668:K03139;gene21499:K03142;gene21545:K03122;gene21602:…
ko03030	2. Genetic Information Processing	2.4 Replication and repair	DNA replication	63	gene10434:K10754;gene10625:K10739;gene10978:K02335;gene11033:K10754;gene11276:K07466;gene1164:K10756;gene14124:K02335;gene14140:K10747;gene14338:K10747;gene14477:K10747;gene16326:K03504;gene16350:K07466;gene16534:K07466;gene16624:K07466;gene18235:K04799;gene1917:K03504;gene22788:K10747;gene24191:K02327;gene25190:K10755;gene2667:K02328;gene31434:K10747;gene34689:K10756;gene35022:K07466;gene36377:K…
ko03040	2. Genetic Information Processing	2.1 Transcription	Spliceosome	950	gene10049:K12818;gene10421:K12885;gene10437:K12842;gene1053:K03283;gene10583:K12843;gene10676:K12852;gene10696:K12852;gene10709:K12823;gene10748:K03283;gene10774:K11984;gene10779:K12842;gene10816:K03283;gene10823:K12818;gene1085:K12864;gene10903:K12831;gene10945:K12881;gene1099:K03283;gene11012:K12837;gene11016:K12741;gene1101:K12829;gene11022:K12856;gene11115:K12836;gene11183:K12836;gene11394:K1…
ko03050	2. Genetic Information Processing	2.3 Folding, sorting and degradation	Proteasome	220	gene10112:K03032;gene10631:K03028;gene10962:K03032;gene11071:K03028;gene11168:K03064;gene11421:K03028;gene12130:K02727;gene12294:K03028;gene13113:K03028;gene1319:K03062;gene13259:K06699;gene13303:K03064;gene14277:K10881;gene15315:K02726;gene15548:K02729;gene15826:K02729;gene1667:K03062;gene17595:K03028;gene17658:K02725;gene1801:K03035;gene19012:K03036;gene19292:K03064;gene19738:K03038;gene19751:K…
ko03060	2. Genetic Information Processing	2.3 Folding, sorting and degradation	Protein export	264	gene10136:K03070;gene1080:K09490;gene11589:K09490;gene11786:K09490;gene11790:K09490;gene12015:K03100;gene12249:K03106;gene12622:K09490;gene12813:K03100;gene1296:K10956;gene13019:K09490;gene13083:K09490;gene1315:K10956;gene1337:K03106;gene13384:K09490;gene14009:K09490;gene14043:K03106;gene1425:K09490;gene14420:K09490;gene14519:K09490;gene1502:K03106;gene15281:K09481;gene15349:K09490;gene15422:K094…
ko03070	3. Environmental Information Processing	3.1 Membrane transport	Bacterial secretion system	46	gene10136:K03070;gene12249:K03106;gene1337:K03106;gene14043:K03106;gene1502:K03106;gene15510:K03106;gene15642:K03070;gene1651:K03106;gene21670:K03217;gene22310:K03217;gene22386:K03106;gene24811:K03106;gene25619:K03217;gene25686:K03106;gene25742:K03217;gene26060:K03217;gene26074:K03070;gene26496:K03106;gene28290:K03070;gene28316:K03217;gene29172:K03217;gene30174:K03217;gene31558:K03217;gene31620:K…
ko03320	5. Organismal Systems	5.2 Endocrine system	PPAR signaling pathway	204	gene1047:K08770;gene10869:K01897;gene11266:K00232;gene11883:K08770;gene12739:K08770;gene13253:K08770;gene1335:K08770;gene13500:K01897;gene14148:K08770;gene1424:K08770;gene14257:K08770;gene14640:K01897;gene14703:K08770;gene1471:K01897;gene14748:K01897;gene15063:K08770;gene15170:K01897;gene15372:K00029;gene15509:K01897;gene15540:K01897;gene15788:K00029;gene1578:K01641;gene15844:K08770;gene16073:K08…
ko03410	2. Genetic Information Processing	2.4 Replication and repair	Base excision repair	86	gene10480:K10798;gene10978:K02335;gene11144:K10798;gene12825:K10798;gene13911:K10798;gene14124:K02335;gene14140:K10747;gene14338:K10747;gene14477:K10747;gene144:K10798;gene15332:K10798;gene16326:K03504;gene16494:K10772;gene16714:K10798;gene17193:K10798;gene18143:K10798;gene18235:K04799;gene18838:K03660;gene1917:K03504;gene20038:K10798;gene20638:K03512;gene21200:K01142;gene22398:K10798;gene22508:K…
ko03420	2. Genetic Information Processing	2.4 Replication and repair	Nucleotide excision repair	128	gene10020:K10610;gene10434:K10754;gene10600:K10610;gene10625:K10739;gene10978:K02335;gene11033:K10754;gene1106:K10848;gene11276:K07466;gene11385:K10140;gene11516:K10843;gene1164:K10756;gene11752:K10843;gene12373:K03142;gene12717:K10839;gene12797:K10609;gene13174:K10609;gene14124:K02335;gene14140:K10747;gene14338:K10747;gene14477:K10747;gene15348:K10844;gene15952:K10140;gene16326:K03504;gene16350:…
ko03430	2. Genetic Information Processing	2.4 Replication and repair	Mismatch repair	66	gene10434:K10754;gene10625:K10739;gene10756:K10858;gene11033:K10754;gene11276:K07466;gene1164:K10756;gene11841:K10858;gene12270:K10858;gene14140:K10747;gene14338:K10747;gene14477:K10747;gene16326:K03504;gene16350:K07466;gene16534:K07466;gene16624:K07466;gene1917:K03504;gene20112:K08739;gene22611:K08736;gene22788:K10747;gene24191:K02327;gene25190:K10755;gene25431:K08734;gene2667:K02328;gene31434:K…
ko03440	2. Genetic Information Processing	2.4 Replication and repair	Homologous recombination	75	gene10625:K10739;gene10978:K02335;gene11276:K07466;gene14124:K02335;gene14218:K10728;gene14277:K10881;gene14893:K10867;gene16178:K10901;gene16326:K03504;gene16350:K07466;gene16534:K07466;gene16624:K07466;gene1917:K03504;gene19231:K10871;gene20692:K10871;gene23466:K03165;gene23864:K03553;gene24191:K02327;gene24785:K10867;gene25883:K03165;gene26555:K03553;gene2667:K02328;gene27207:K03165;gene27377:…
ko03450	2. Genetic Information Processing	2.4 Replication and repair	Non-homologous end-joining	13	gene18235:K04799;gene19763:K10884;gene20638:K03512;gene23054:K10777;gene30392:K03512;gene5209:K10886;gene57744:K10885;gene59069:K10886;gene59230:K10884;gene8563:K10777;gene9432:K10777;gene9493:K10777;gene9863:K10885
ko03460	2. Genetic Information Processing	2.4 Replication and repair	Fanconi anemia pathway	66	gene1038:K03509;gene10625:K10739;gene10756:K10858;gene1106:K10848;gene11276:K07466;gene11841:K10858;gene12270:K10858;gene12445:K15361;gene12613:K15361;gene16178:K10901;gene16350:K07466;gene16534:K07466;gene16624:K07466;gene17784:K10848;gene18399:K03509;gene18728:K11137;gene19017:K10848;gene19430:K10990;gene20478:K02350;gene20564:K02350;gene23395:K10848;gene23466:K03165;gene25431:K08734;gene25883:…
ko04010	3. Environmental Information Processing	3.2 Signal transduction	MAPK signaling pathway	460	gene10314:K04424;gene10448:K04733;gene1053:K03283;gene10748:K03283;gene10816:K03283;gene10843:K04733;gene1099:K03283;gene11312:K04371;gene11562:K04371;gene11580:K03283;gene1166:K03283;gene11854:K03283;gene12132:K03283;gene12262:K03283;gene12658:K04424;gene12803:K04459;gene12937:K03283;gene12992:K03283;gene13084:K04371;gene13219:K03283;gene13370:K03283;gene13431:K03283;gene1346:K03283;gene13491:K0…
ko04011	3. Environmental Information Processing	3.2 Signal transduction	MAPK signaling pathway - yeast	173	gene10547:K02516;gene10898:K00889;gene10964:K03781;gene11236:K00888;gene11312:K04371;gene11324:K10591;gene11415:K02218;gene11433:K00888;gene11562:K04371;gene11725:K00889;gene11914:K02218;gene1261:K02218;gene12700:K00889;gene12785:K00889;gene13040:K15174;gene13084:K04371;gene13188:K15174;gene13340:K00889;gene13491:K04371;gene13696:K00889;gene13869:K00889;gene13912:K00889;gene14070:K04371;gene14272…
ko04012	3. Environmental Information Processing	3.2 Signal transduction	ErbB signaling pathway	107	gene10468:K07203;gene11312:K04371;gene11562:K04371;gene1175:K03083;gene11999:K03083;gene12008:K07203;gene12066:K03083;gene13084:K04371;gene13491:K04371;gene14070:K04371;gene14244:K07203;gene1453:K03083;gene15428:K04371;gene1546:K04371;gene18056:K04371;gene18366:K04371;gene18757:K04371;gene18864:K04371;gene19241:K04368;gene19658:K04371;gene20023:K04371;gene20203:K03083;gene2130:K03083;gene21311:K0…
ko04013	3. Environmental Information Processing	3.2 Signal transduction	MAPK signaling pathway - fly	189	gene11121:K14290;gene11312:K04371;gene11562:K04371;gene1208:K04508;gene12775:K14290;gene13084:K04371;gene13491:K04371;gene14070:K04371;gene14927:K04382;gene15428:K04371;gene1546:K04371;gene15864:K04392;gene17816:K04506;gene18056:K04371;gene18366:K04371;gene18757:K04371;gene18864:K04371;gene19031:K04506;gene19241:K04368;gene19658:K04371;gene19744:K04508;gene20023:K04371;gene20611:K05759;gene20974:…
ko04014	3. Environmental Information Processing	3.2 Signal transduction	Ras signaling pathway	194	gene10381:K01115;gene10509:K17637;gene11048:K07889;gene11312:K04371;gene11368:K01115;gene11562:K04371;gene11574:K02183;gene11722:K01115;gene11748:K01115;gene11993:K01115;gene12100:K01115;gene12146:K01115;gene12594:K01115;gene12738:K01115;gene12798:K07889;gene13014:K17637;gene13084:K04371;gene13103:K01115;gene13491:K04371;gene13862:K01115;gene13922:K01115;gene14002:K01115;gene14070:K04371;gene1432…
ko04015	3. Environmental Information Processing	3.2 Signal transduction	Rap1 signaling pathway	134	gene11312:K04371;gene11562:K04371;gene11574:K02183;gene13084:K04371;gene13491:K04371;gene14070:K04371;gene15428:K04371;gene1546:K04371;gene15585:K02183;gene15728:K02183;gene15864:K04392;gene18056:K04371;gene18366:K04371;gene18757:K04371;gene18864:K04371;gene19241:K04368;gene19658:K04371;gene20023:K04371;gene20611:K05759;gene21639:K04371;gene22241:K04371;gene22666:K04368;gene22808:K04368;gene22836…
ko04016	3. Environmental Information Processing	3.2 Signal transduction	MAPK signaling pathway - plant	296	gene10051:K14498;gene10313:K14515;gene10388:K14509;gene10462:K14510;gene10644:K14498;gene10905:K17686;gene10964:K03781;gene11053:K17686;gene11129:K14509;gene11135:K17686;gene11225:K13447;gene11259:K14509;gene11261:K14509;gene11283:K14512;gene11357:K14509;gene11388:K14510;gene11442:K13447;gene11511:K14509;gene11574:K02183;gene11642:K14515;gene11737:K14515;gene11961:K14510;gene11964:K14515;gene1204…
ko04020	3. Environmental Information Processing	3.2 Signal transduction	Calcium signaling pathway	145	gene1090:K05857;gene1102:K05857;gene1124:K05857;gene11545:K05853;gene11574:K02183;gene1221:K05857;gene12488:K05857;gene15585:K02183;gene15728:K02183;gene16194:K05853;gene18741:K05857;gene20283:K05863;gene20869:K05857;gene21051:K05857;gene21564:K04718;gene21681:K05857;gene21744:K05863;gene21810:K05863;gene21946:K05863;gene2230:K04718;gene22342:K04718;gene23221:K02183;gene23531:K06268;gene2391:K058…
ko04022	3. Environmental Information Processing	3.2 Signal transduction	cGMP-PKG signaling pathway	214	gene11312:K04371;gene11545:K05853;gene11562:K04371;gene11574:K02183;gene13084:K04371;gene13491:K04371;gene14070:K04371;gene15428:K04371;gene1546:K04371;gene15585:K02183;gene15728:K02183;gene16185:K06269;gene16194:K05853;gene18056:K04371;gene18366:K04371;gene18757:K04371;gene18864:K04371;gene19241:K04368;gene19658:K04371;gene20023:K04371;gene20283:K05863;gene20506:K06269;gene21639:K04371;gene21699…
ko04024	3. Environmental Information Processing	3.2 Signal transduction	cAMP signaling pathway	199	gene10381:K01115;gene11266:K00232;gene11312:K04371;gene11368:K01115;gene11545:K05853;gene11562:K04371;gene11574:K02183;gene11722:K01115;gene11748:K01115;gene11993:K01115;gene12100:K01115;gene12146:K01115;gene12594:K01115;gene12738:K01115;gene13084:K04371;gene13103:K01115;gene13491:K04371;gene13862:K01115;gene13922:K01115;gene14002:K01115;gene14070:K04371;gene14320:K01115;gene14603:K01115;gene1470…
ko04062	5. Organismal Systems	5.1 Immune system	Chemokine signaling pathway	109	gene11312:K04371;gene11562:K04371;gene1175:K03083;gene11999:K03083;gene12066:K03083;gene13084:K04371;gene13491:K04371;gene14070:K04371;gene1453:K03083;gene15428:K04371;gene1546:K04371;gene15864:K04392;gene18056:K04371;gene18366:K04371;gene18757:K04371;gene18864:K04371;gene19241:K04368;gene19658:K04371;gene20023:K04371;gene20203:K03083;gene2130:K03083;gene21311:K03083;gene21639:K04371;gene21813:K0…
ko04064	3. Environmental Information Processing	3.2 Signal transduction	NF-kappa B signaling pathway	97	gene10448:K04733;gene10829:K03097;gene10843:K04733;gene14125:K03115;gene15327:K10577;gene15893:K10577;gene16071:K10577;gene16353:K04733;gene174:K04733;gene18683:K03097;gene19169:K03097;gene19533:K04730;gene22140:K04733;gene23398:K04733;gene24415:K04733;gene24436:K04733;gene24567:K04730;gene24884:K04733;gene24896:K04733;gene24929:K04733;gene2511:K04733;gene2514:K04733;gene2672:K04733;gene27338:K04…
ko04066	3. Environmental Information Processing	3.2 Signal transduction	HIF-1 signaling pathway	318	gene1005:K00850;gene10468:K07203;gene10645:K00844;gene10674:K01623;gene1072:K00850;gene11291:K00844;gene11312:K04371;gene11562:K04371;gene12008:K07203;gene12565:K03259;gene13084:K04371;gene13491:K04371;gene14070:K04371;gene14092:K03259;gene14108:K00850;gene14193:K00850;gene14214:K03259;gene14244:K07203;gene14665:K01689;gene15197:K01623;gene15308:K00844;gene15393:K00850;gene15428:K04371;gene1546:K…
ko04068	3. Environmental Information Processing	3.2 Signal transduction	FoxO signaling pathway	222	gene10118:K11838;gene10590:K11838;gene10964:K03781;gene11205:K07198;gene11312:K04371;gene11562:K04371;gene12462:K07198;gene12857:K07198;gene12875:K11838;gene12990:K07198;gene13084:K04371;gene13338:K08341;gene13491:K04371;gene1359:K07198;gene13719:K07198;gene13730:K08341;gene14070:K04371;gene14371:K07198;gene14442:K07198;gene14648:K01110;gene1530:K07198;gene15419:K07198;gene15428:K04371;gene1546:K…
ko04070	3. Environmental Information Processing	3.2 Signal transduction	Phosphatidylinositol signaling system	195	gene10423:K00901;gene10513:K00901;gene10898:K00889;gene1090:K05857;gene1102:K05857;gene11236:K00888;gene1124:K05857;gene11433:K00888;gene11574:K02183;gene11697:K00901;gene11725:K00889;gene11922:K00914;gene1221:K05857;gene12244:K00914;gene12488:K05857;gene12536:K00901;gene1263:K00981;gene12645:K00914;gene12700:K00889;gene12785:K00889;gene13340:K00889;gene13343:K18081;gene13356:K00914;gene13438:K00…
ko04071	3. Environmental Information Processing	3.2 Signal transduction	Sphingolipid signaling pathway	235	gene10381:K01115;gene10841:K04354;gene11312:K04371;gene11368:K01115;gene1141:K00654;gene11562:K04371;gene11722:K01115;gene11748:K01115;gene11993:K01115;gene1204:K00654;gene12100:K01115;gene12146:K01115;gene12175:K11584;gene12594:K01115;gene12738:K01115;gene13084:K04371;gene13103:K01115;gene1333:K00654;gene13491:K04371;gene13834:K11584;gene13862:K01115;gene13922:K01115;gene14002:K01115;gene14015:K…
ko04072	3. Environmental Information Processing	3.2 Signal transduction	Phospholipase D signaling pathway	235	gene10072:K07937;gene10222:K01528;gene10276:K01528;gene10381:K01115;gene10423:K00901;gene10468:K07203;gene10513:K00901;gene10898:K00889;gene11163:K01528;gene11201:K01528;gene11279:K01528;gene11312:K04371;gene11368:K01115;gene11454:K01528;gene11562:K04371;gene11697:K00901;gene11722:K01115;gene11725:K00889;gene11748:K01115;gene117:K01528;gene11993:K01115;gene12008:K07203;gene12100:K01115;gene12146:…
ko04075	3. Environmental Information Processing	3.2 Signal transduction	Plant hormone signal transduction	553	gene10051:K14498;gene10290:K12126;gene10313:K14515;gene10388:K14509;gene10458:K14500;gene10462:K14510;gene1057:K14506;gene10597:K14500;gene1063:K14494;gene10644:K14498;gene10902:K13415;gene11058:K14508;gene11101:K13463;gene11129:K14509;gene1117:K14494;gene1119:K14487;gene11202:K13463;gene11259:K14509;gene11261:K14509;gene11283:K14512;gene11357:K14509;gene11388:K14510;gene11511:K14509;gene11538:K1…
ko04080	3. Environmental Information Processing	3.3 Signaling molecules and interaction	Neuroactive ligand-receptor interaction	4	gene50016:K05770;gene53143:K05770;gene54152:K05770;gene55279:K05770
ko04110	4. Cellular Processes	4.2 Cell growth and death	Cell cycle	190	gene10440:K03351;gene10800:K04681;gene1175:K03083;gene11999:K03083;gene12066:K03083;gene12377:K03348;gene12661:K03349;gene12809:K08866;gene1284:K03364;gene13037:K03347;gene13567:K06671;gene13599:K04681;gene1363:K03364;gene1453:K03083;gene15097:K06670;gene15184:K03350;gene151:K03352;gene15263:K03347;gene16002:K02604;gene16045:K03094;gene16501:K12456;gene16557:K03350;gene1820:K02202;gene18839:K0663…
ko04111	4. Cellular Processes	4.2 Cell growth and death	Cell cycle - yeast	187	gene10063:K06675;gene10440:K03351;gene10547:K02516;gene10841:K04354;gene10879:K06675;gene11312:K04371;gene11562:K04371;gene12377:K03348;gene12661:K03349;gene12809:K08866;gene1284:K03364;gene13037:K03347;gene13084:K04371;gene13491:K04371;gene13567:K06671;gene1363:K03364;gene14070:K04371;gene14927:K04382;gene15097:K06670;gene15184:K03350;gene151:K03352;gene15263:K03347;gene15428:K04371;gene1546:K04…
ko04112	4. Cellular Processes	4.2 Cell growth and death	Cell cycle - Caulobacter	68	gene1051:K03531;gene11481:K01338;gene11816:K01338;gene15648:K01358;gene16433:K03544;gene17529:K03544;gene18318:K03544;gene19360:K03544;gene19415:K03544;gene19994:K03531;gene21161:K01358;gene22856:K03544;gene2333:K01358;gene23504:K01358;gene24048:K01358;gene27612:K03531;gene28229:K01358;gene28733:K01358;gene2987:K01358;gene30259:K03544;gene30405:K03531;gene30657:K02563;gene3138:K03531;gene31817:K0…
ko04113	4. Cellular Processes	4.2 Cell growth and death	Meiosis - yeast	140	gene10440:K03351;gene10468:K07203;gene12008:K07203;gene12175:K11584;gene12377:K03348;gene12661:K03349;gene12989:K10878;gene13567:K06671;gene13834:K11584;gene14244:K07203;gene14927:K04382;gene15091:K11584;gene15184:K03350;gene151:K03352;gene16002:K02604;gene16185:K06269;gene16235:K11584;gene16557:K03350;gene16623:K03456;gene17485:K11584;gene18026:K11584;gene18087:K11584;gene18958:K11584;gene20506:…
ko04114	4. Cellular Processes	4.2 Cell growth and death	Oocyte meiosis	319	gene10440:K03351;gene11312:K04371;gene11562:K04371;gene11574:K02183;gene12175:K11584;gene12377:K03348;gene12661:K03349;gene13037:K03347;gene13084:K04371;gene13491:K04371;gene13834:K11584;gene14070:K04371;gene14927:K04382;gene15091:K11584;gene15184:K03350;gene151:K03352;gene15263:K03347;gene15428:K04371;gene1546:K04371;gene15585:K02183;gene15728:K02183;gene16045:K03094;gene16185:K06269;gene16235:K…
ko04115	4. Cellular Processes	4.2 Cell growth and death	p53 signaling pathway	91	gene11385:K10140;gene14332:K10144;gene14376:K10144;gene14648:K01110;gene15795:K10143;gene15952:K10140;gene16031:K10143;gene16242:K10143;gene16325:K10144;gene16512:K01110;gene16798:K01110;gene16879:K01110;gene17568:K01110;gene17816:K04506;gene17884:K01110;gene18043:K10143;gene18949:K08738;gene19031:K04506;gene19271:K01110;gene20760:K10143;gene20974:K04506;gene21012:K10143;gene21753:K10143;gene2198…
ko04120	2. Genetic Information Processing	2.3 Folding, sorting and degradation	Ubiquitin mediated proteolysis	379	gene10020:K10610;gene10079:K10592;gene10440:K03351;gene10600:K10610;gene10915:K10592;gene1105:K10571;gene11324:K10591;gene11374:K04554;gene11385:K10140;gene11653:K10581;gene11796:K04706;gene11887:K03869;gene12017:K04706;gene12059:K03869;gene12377:K03348;gene12388:K04706;gene12545:K03178;gene12661:K03349;gene12776:K10592;gene12797:K10609;gene1284:K03364;gene13037:K03347;gene1304:K10599;gene13174:K…
ko04122	2. Genetic Information Processing	2.3 Folding, sorting and degradation	Sulfur relay system	33	gene13206:K01011;gene18722:K03639;gene21353:K14169;gene22920:K04487;gene23016:K04487;gene26325:K00566;gene27984:K14169;gene28180:K14169;gene28227:K11996;gene28674:K04487;gene29911:K14169;gene3055:K01011;gene31605:K14168;gene31998:K11996;gene32310:K04487;gene33288:K01011;gene33410:K04487;gene3483:K01011;gene35273:K14168;gene35338:K03639;gene35574:K14168;gene37376:K11996;gene42538:K04487;gene45861:…
ko04130	2. Genetic Information Processing	2.3 Folding, sorting and degradation	SNARE interactions in vesicular transport	123	gene10611:K08489;gene12528:K08489;gene13281:K08496;gene13492:K08498;gene13517:K08503;gene15907:K08517;gene1734:K08490;gene18508:K08515;gene19407:K08488;gene21209:K08486;gene2214:K08490;gene23389:K08490;gene25481:K08496;gene25501:K08489;gene25978:K08516;gene26219:K08489;gene27054:K08516;gene27649:K08492;gene28064:K08489;gene28727:K08493;gene29166:K08490;gene29938:K08490;gene30352:K08488;gene30730:…
ko04136	4. Cellular Processes	4.1 Transport and catabolism	Autophagy - other	146	gene10114:K07204;gene10126:K08331;gene10468:K07203;gene11098:K08334;gene11922:K00914;gene12008:K07203;gene12244:K00914;gene12469:K08331;gene12645:K00914;gene1303:K08342;gene13229:K08269;gene13305:K08331;gene13338:K08341;gene13356:K00914;gene13367:K08269;gene13730:K08341;gene13784:K08331;gene13919:K17906;gene14161:K08269;gene14188:K08269;gene14244:K07203;gene14323:K00914;gene14927:K04382;gene15276…
ko04137	4. Cellular Processes	4.1 Transport and catabolism	Mitophagy - animal	144	gene10333:K17985;gene10534:K17985;gene10541:K17985;gene10829:K03097;gene10983:K07897;gene11098:K08334;gene11286:K17987;gene11373:K17985;gene11619:K17985;gene11684:K17987;gene11996:K17987;gene12283:K17985;gene12597:K17987;gene12788:K17987;gene13043:K07897;gene13338:K08341;gene13730:K08341;gene14125:K03115;gene14923:K07897;gene15582:K07870;gene15601:K07897;gene15640:K07897;gene160:K17907;gene16414:…
ko04138	4. Cellular Processes	4.1 Transport and catabolism	Autophagy - yeast	252	gene10114:K07204;gene10126:K08331;gene10468:K07203;gene10983:K07897;gene11098:K08334;gene1141:K00654;gene11922:K00914;gene12008:K07203;gene1204:K00654;gene12244:K00914;gene12469:K08331;gene12645:K00914;gene1303:K08342;gene13043:K07897;gene13068:K18584;gene13229:K08269;gene13305:K08331;gene13338:K08341;gene1333:K00654;gene13356:K00914;gene13367:K08269;gene13730:K08341;gene13784:K08331;gene13919:K1…
ko04139	4. Cellular Processes	4.1 Transport and catabolism	Mitophagy - yeast	166	gene10468:K07203;gene10587:K17065;gene10829:K03097;gene10898:K00889;gene11338:K17065;gene11411:K08955;gene11434:K11644;gene11725:K00889;gene11943:K08955;gene12008:K07203;gene12267:K08955;gene12456:K08955;gene12700:K00889;gene12785:K00889;gene12896:K17065;gene13229:K08269;gene13338:K08341;gene13340:K00889;gene13367:K08269;gene13578:K11088;gene13696:K00889;gene13730:K08341;gene13869:K00889;gene1391…
ko04140	4. Cellular Processes	4.1 Transport and catabolism	Autophagy - animal	402	gene10114:K07204;gene10126:K08331;gene10333:K17985;gene10468:K07203;gene10534:K17985;gene10541:K17985;gene10983:K07897;gene11098:K08334;gene11175:K07874;gene11205:K07198;gene11312:K04371;gene11373:K17985;gene11562:K04371;gene11619:K17985;gene11922:K00914;gene12008:K07203;gene12244:K00914;gene12283:K17985;gene12462:K07198;gene12469:K08331;gene12645:K00914;gene12857:K07198;gene12990:K07198;gene1303…
ko04141	2. Genetic Information Processing	2.3 Folding, sorting and degradation	Protein processing in endoplasmic reticulum	1630	gene10003:K14007;gene10043:K04523;gene10113:K14006;gene10396:K09487;gene10409:K14005;gene10453:K04079;gene10512:K09486;gene10515:K09523;gene1053:K03283;gene10558:K09487;gene10586:K09486;gene10748:K03283;gene10780:K04079;gene10787:K09486;gene10799:K07151;gene10805:K14006;gene1080:K09490;gene10816:K03283;gene10924:K09486;gene10927:K09487;gene1099:K03283;gene11030:K09487;gene11036:K09486;gene11069:K…
ko04142	4. Cellular Processes	4.1 Transport and catabolism	Lysosome	208	gene10526:K02155;gene10606:K04646;gene10977:K12394;gene11093:K12385;gene11425:K02154;gene11517:K01205;gene11776:K10532;gene11844:K02154;gene11891:K02155;gene12011:K12396;gene12179:K04646;gene1217:K12347;gene12291:K12396;gene12652:K12391;gene1283:K12403;gene12866:K12392;gene12977:K01369;gene13159:K01363;gene13191:K01205;gene1353:K12373;gene13669:K02154;gene13743:K02154;gene13816:K12392;gene1385:K1…
ko04144	4. Cellular Processes	4.1 Transport and catabolism	Endocytosis	777	gene10008:K11824;gene10042:K18442;gene10072:K07937;gene10222:K01528;gene10276:K01528;gene10281:K12489;gene10381:K01115;gene1053:K03283;gene10606:K04646;gene10748:K03283;gene10816:K03283;gene10855:K12471;gene10898:K00889;gene10983:K07897;gene1099:K03283;gene11035:K11824;gene11048:K07889;gene11133:K11824;gene11149:K12489;gene11163:K01528;gene11201:K01528;gene11279:K01528;gene11285:K12483;gene11324:…
ko04145	4. Cellular Processes	4.1 Transport and catabolism	Phagosome	311	gene10526:K02155;gene10983:K07897;gene11048:K07889;gene11088:K08057;gene11425:K02154;gene11844:K02154;gene11891:K02155;gene11922:K00914;gene1197:K08054;gene12188:K08054;gene12244:K00914;gene12645:K00914;gene12707:K08054;gene12798:K07889;gene1296:K10956;gene13043:K07897;gene1315:K10956;gene13356:K00914;gene13600:K00921;gene13669:K02154;gene13743:K02154;gene1419:K02147;gene14323:K00914;gene14587:K0…
ko04146	4. Cellular Processes	4.1 Transport and catabolism	Peroxisome	255	gene10086:K06664;gene10206:K13335;gene10349:K13339;gene10869:K01897;gene10964:K03781;gene11266:K00232;gene11668:K01640;gene12390:K01640;gene12555:K00106;gene12923:K13342;gene13099:K13342;gene13500:K01897;gene13554:K13339;gene13767:K11147;gene14049:K13342;gene14640:K01897;gene14707:K13348;gene1471:K01897;gene14748:K01897;gene1503:K12261;gene15170:K01897;gene15509:K01897;gene15540:K01897;gene1589:K…
ko04150	3. Environmental Information Processing	3.2 Signal transduction	mTOR signaling pathway	293	gene10114:K07204;gene10468:K07203;gene11205:K07198;gene11312:K04371;gene11562:K04371;gene1175:K03083;gene11999:K03083;gene12008:K07203;gene12066:K03083;gene12462:K07198;gene12565:K03259;gene12857:K07198;gene12990:K07198;gene13084:K04371;gene13229:K08269;gene13367:K08269;gene13491:K04371;gene1359:K07198;gene13719:K07198;gene14070:K04371;gene14092:K03259;gene14161:K08269;gene14188:K08269;gene1419:K…
ko04151	3. Environmental Information Processing	3.2 Signal transduction	PI3K-Akt signaling pathway	473	gene10114:K07204;gene10396:K09487;gene10453:K04079;gene10468:K07203;gene10558:K09487;gene10780:K04079;gene10841:K04354;gene10927:K09487;gene11030:K09487;gene11171:K09487;gene11205:K07198;gene11312:K04371;gene11342:K09487;gene11560:K04079;gene11562:K04371;gene1175:K03083;gene11771:K09487;gene11824:K09487;gene11877:K09487;gene11941:K09487;gene11999:K03083;gene12008:K07203;gene12066:K03083;gene12074…
ko04152	3. Environmental Information Processing	3.2 Signal transduction	AMPK signaling pathway	295	gene1005:K00850;gene10114:K07204;gene10468:K07203;gene1072:K00850;gene10841:K04354;gene11205:K07198;gene11534:K03841;gene1162:K00021;gene12008:K07203;gene12175:K11584;gene12302:K03234;gene12462:K07198;gene12586:K03234;gene12792:K03234;gene12857:K07198;gene12990:K07198;gene1359:K07198;gene13719:K07198;gene13834:K11584;gene13913:K11262;gene14108:K00850;gene14193:K00850;gene14244:K07203;gene14371:K0…
ko04210	4. Cellular Processes	4.2 Cell growth and death	Apoptosis	151	gene10480:K10798;gene11144:K10798;gene11312:K04371;gene11562:K04371;gene12825:K10798;gene13084:K04371;gene13159:K01363;gene13491:K04371;gene13911:K10798;gene14070:K04371;gene14286:K08852;gene144:K10798;gene15332:K10798;gene15428:K04371;gene1546:K04371;gene16714:K10798;gene17193:K10798;gene1723:K07374;gene18056:K04371;gene18143:K10798;gene18366:K04371;gene18757:K04371;gene18864:K04371;gene18949:K0…
ko04211	5. Organismal Systems	5.9 Aging	Longevity regulating pathway	151	gene10114:K07204;gene10126:K08331;gene10468:K07203;gene10781:K11420;gene10964:K03781;gene11205:K07198;gene12008:K07203;gene12462:K07198;gene12469:K08331;gene12565:K03259;gene12799:K11420;gene12857:K07198;gene12990:K07198;gene13290:K11420;gene13305:K08331;gene1359:K07198;gene13719:K07198;gene13784:K08331;gene14092:K03259;gene14214:K03259;gene14244:K07203;gene14268:K11420;gene14371:K07198;gene14442…
ko04212	5. Organismal Systems	5.9 Aging	Longevity regulating pathway - worm	422	gene1007:K04077;gene10174:K17491;gene10468:K07203;gene10480:K10798;gene1082:K04043;gene10897:K17491;gene10964:K03781;gene11144:K10798;gene11292:K04077;gene11856:K04043;gene11927:K17491;gene12008:K07203;gene12089:K04077;gene1251:K04077;gene12825:K10798;gene13229:K08269;gene13338:K08341;gene13367:K08269;gene13455:K04077;gene1350:K04077;gene13730:K08341;gene13911:K10798;gene14161:K08269;gene14188:K0…
ko04213	5. Organismal Systems	5.9 Aging	Longevity regulating pathway - multiple species	521	gene10114:K07204;gene10248:K03695;gene10406:K03695;gene10420:K03695;gene10468:K07203;gene10539:K03695;gene1053:K03283;gene10701:K03695;gene10748:K03283;gene10816:K03283;gene10918:K03695;gene10964:K03781;gene1099:K03283;gene11004:K03695;gene11009:K03695;gene11203:K03695;gene11205:K07198;gene11274:K03695;gene11326:K03695;gene11340:K03695;gene11447:K03695;gene11530:K03695;gene11580:K03283;gene11669:…
ko04214	4. Cellular Processes	4.2 Cell growth and death	Apoptosis - fly	118	gene10480:K10798;gene10587:K17065;gene11144:K10798;gene11312:K04371;gene11338:K17065;gene11562:K04371;gene12825:K10798;gene12896:K17065;gene13084:K04371;gene13491:K04371;gene13911:K10798;gene14070:K04371;gene144:K10798;gene15332:K10798;gene15428:K04371;gene1546:K04371;gene15582:K07870;gene16142:K17065;gene16714:K10798;gene17163:K07870;gene17193:K10798;gene17346:K17065;gene18056:K04371;gene18143:K…
ko04215	4. Cellular Processes	4.2 Cell growth and death	Apoptosis - multiple species	16	gene11098:K08334;gene18949:K08738;gene22262:K08334;gene22355:K08334;gene24467:K08738;gene27797:K08738;gene32543:K08334;gene37062:K08738;gene47852:K08738;gene48970:K08738;gene51441:K08334;gene52537:K08738;gene55501:K08738;gene6276:K08738;gene8438:K08738;gene8596:K08738
ko04216	4. Cellular Processes	4.2 Cell growth and death	Ferroptosis	134	gene10869:K01897;gene11158:K13162;gene12320:K13162;gene12615:K13162;gene13089:K13162;gene13482:K13162;gene13500:K01897;gene13695:K13162;gene14554:K13162;gene14640:K01897;gene1471:K01897;gene14748:K01897;gene15170:K01897;gene15286:K13162;gene15509:K01897;gene15540:K01897;gene15880:K08337;gene16373:K13162;gene16414:K08339;gene17020:K01897;gene17290:K01897;gene17367:K13162;gene17437:K01897;gene1763:…
ko04217	4. Cellular Processes	4.2 Cell growth and death	Necroptosis	293	gene10453:K04079;gene10480:K10798;gene10587:K17065;gene10739:K00688;gene10780:K04079;gene11144:K10798;gene11338:K17065;gene11560:K04079;gene12172:K00688;gene12374:K00688;gene12499:K04079;gene12623:K12195;gene12825:K10798;gene12896:K17065;gene12935:K04079;gene13181:K04079;gene13397:K04079;gene13736:K04079;gene13864:K00688;gene13911:K10798;gene13965:K04079;gene13995:K04079;gene14474:K04079;gene144:…
ko04218	4. Cellular Processes	4.2 Cell growth and death	Cellular senescence	268	gene10468:K07203;gene10800:K04681;gene11312:K04371;gene11562:K04371;gene11574:K02183;gene12008:K07203;gene13084:K04371;gene13491:K04371;gene13599:K04681;gene13851:K10752;gene14070:K04371;gene14244:K07203;gene14648:K01110;gene14893:K10867;gene15428:K04371;gene1546:K04371;gene15585:K02183;gene15728:K02183;gene16185:K06269;gene16512:K01110;gene16798:K01110;gene16879:K01110;gene17568:K01110;gene17884…
ko04260	5. Organismal Systems	5.3 Circulatory system	Cardiac muscle contraction	114	gene10211:K02256;gene10327:K02261;gene10398:K02262;gene1056:K02261;gene11023:K02261;gene11535:K02262;gene11545:K05853;gene12753:K02256;gene13680:K00412;gene13785:K00411;gene13835:K02261;gene14761:K02261;gene14938:K02261;gene15515:K02261;gene15993:K02256;gene16194:K05853;gene16260:K00412;gene16888:K02256;gene17741:K02256;gene19195:K02262;gene19542:K00412;gene19724:K02256;gene19730:K02256;gene20117…
ko04261	5. Organismal Systems	5.3 Circulatory system	Adrenergic signaling in cardiomyocytes	187	gene10841:K04354;gene11312:K04371;gene11545:K05853;gene11562:K04371;gene11574:K02183;gene12175:K11584;gene13084:K04371;gene13491:K04371;gene13834:K11584;gene14070:K04371;gene14927:K04382;gene15091:K11584;gene15428:K04371;gene1546:K04371;gene15585:K02183;gene15728:K02183;gene16185:K06269;gene16194:K05853;gene16235:K11584;gene16623:K03456;gene17485:K11584;gene17664:K04354;gene18026:K11584;gene18056…
ko04270	5. Organismal Systems	5.3 Circulatory system	Vascular smooth muscle contraction	137	gene11312:K04371;gene11562:K04371;gene11574:K02183;gene13084:K04371;gene13491:K04371;gene14070:K04371;gene15428:K04371;gene1546:K04371;gene15585:K02183;gene15728:K02183;gene16185:K06269;gene18056:K04371;gene18366:K04371;gene18757:K04371;gene18864:K04371;gene19241:K04368;gene19658:K04371;gene20023:K04371;gene20506:K06269;gene21639:K04371;gene21699:K06269;gene22241:K04371;gene22296:K06269;gene22666…
ko04310	3. Environmental Information Processing	3.2 Signal transduction	Wnt signaling pathway	173	gene10829:K03097;gene1175:K03083;gene11999:K03083;gene12066:K03083;gene1208:K04508;gene13037:K03347;gene14125:K03115;gene1453:K03083;gene15263:K03347;gene15864:K04392;gene16045:K03094;gene16432:K04505;gene17808:K04507;gene17816:K04506;gene18683:K03097;gene18912:K03347;gene19031:K04506;gene19169:K03097;gene19744:K04508;gene19805:K04498;gene19848:K03347;gene20203:K03083;gene20974:K04506;gene2130:K0…
ko04320	5. Organismal Systems	5.8 Development and regeneration	Dorso-ventral axis formation	68	gene11312:K04371;gene11562:K04371;gene13084:K04371;gene13491:K04371;gene14070:K04371;gene15428:K04371;gene1546:K04371;gene18056:K04371;gene18366:K04371;gene18757:K04371;gene18864:K04371;gene19241:K04368;gene19658:K04371;gene20023:K04371;gene21639:K04371;gene22241:K04371;gene22666:K04368;gene22808:K04368;gene22836:K04371;gene22968:K04371;gene23556:K04371;gene23969:K04368;gene24065:K04371;gene25736…
ko04330	3. Environmental Information Processing	3.2 Signal transduction	Notch signaling pathway	37	gene11303:K06171;gene16432:K04505;gene16444:K06171;gene16912:K06171;gene17549:K06062;gene18711:K06063;gene19632:K06062;gene19805:K04498;gene20509:K06063;gene20583:K06066;gene21789:K06067;gene22758:K06066;gene24057:K06067;gene24548:K06067;gene26436:K06062;gene26771:K06067;gene27570:K06067;gene29839:K04498;gene31374:K06067;gene32888:K06066;gene33409:K06067;gene34694:K06062;gene34783:K06067;gene3551…
ko04340	3. Environmental Information Processing	3.2 Signal transduction	Hedgehog signaling pathway	80	gene1175:K03083;gene11887:K03869;gene11999:K03083;gene12059:K03869;gene12066:K03083;gene12485:K10523;gene13037:K03347;gene1453:K03083;gene15263:K03347;gene15300:K03869;gene15748:K10523;gene18912:K03347;gene19652:K10523;gene19848:K03347;gene19983:K10523;gene20203:K03083;gene20347:K10523;gene20972:K10523;gene21033:K10523;gene21110:K10523;gene2130:K03083;gene21311:K03083;gene2144:K10523;gene21622:K1…
ko04341	3. Environmental Information Processing	3.2 Signal transduction	Hedgehog signaling pathway - fly	103	gene1175:K03083;gene11887:K03869;gene11999:K03083;gene12059:K03869;gene12066:K03083;gene12485:K10523;gene13037:K03347;gene1453:K03083;gene15263:K03347;gene15300:K03869;gene15748:K10523;gene16045:K03094;gene18912:K03347;gene19652:K10523;gene19769:K06228;gene19848:K03347;gene19983:K10523;gene20203:K03083;gene20347:K10523;gene20972:K10523;gene21033:K10523;gene21110:K10523;gene2130:K03083;gene21311:K…
ko04350	3. Environmental Information Processing	3.2 Signal transduction	TGF-beta signaling pathway	121	gene10800:K04681;gene11312:K04371;gene11562:K04371;gene13037:K03347;gene13084:K04371;gene13491:K04371;gene13599:K04681;gene14070:K04371;gene14927:K04382;gene15263:K03347;gene15428:K04371;gene1546:K04371;gene16045:K03094;gene16623:K03456;gene18056:K04371;gene18366:K04371;gene18757:K04371;gene18864:K04371;gene18912:K03347;gene19658:K04371;gene19805:K04498;gene19848:K03347;gene20023:K04371;gene20678…
ko04360	5. Organismal Systems	5.8 Development and regeneration	Axon guidance	138	gene11312:K04371;gene11562:K04371;gene1175:K03083;gene11999:K03083;gene12066:K03083;gene13084:K04371;gene13491:K04371;gene14070:K04371;gene1453:K03083;gene14606:K05765;gene15428:K04371;gene1546:K04371;gene15864:K04392;gene18056:K04371;gene18366:K04371;gene18757:K04371;gene18864:K04371;gene19658:K04371;gene20023:K04371;gene20203:K03083;gene2130:K03083;gene21311:K03083;gene21639:K04371;gene21813:K0…
ko04361	5. Organismal Systems	5.8 Development and regeneration	Axon regeneration	189	gene10133:K11593;gene10364:K11593;gene10423:K00901;gene10468:K07203;gene10513:K00901;gene10677:K11593;gene10743:K10393;gene10904:K10393;gene11076:K11593;gene11205:K07198;gene11269:K11593;gene11280:K11593;gene11341:K11593;gene11463:K10393;gene11521:K11593;gene11679:K11593;gene11697:K00901;gene11975:K11593;gene12008:K07203;gene12067:K11593;gene12251:K11593;gene12371:K11593;gene12462:K07198;gene1253…
ko04370	3. Environmental Information Processing	3.2 Signal transduction	VEGF signaling pathway	115	gene11312:K04371;gene11562:K04371;gene13084:K04371;gene13491:K04371;gene14070:K04371;gene15428:K04371;gene1546:K04371;gene15864:K04392;gene18056:K04371;gene18366:K04371;gene18757:K04371;gene18864:K04371;gene19241:K04368;gene19658:K04371;gene20023:K04371;gene21564:K04718;gene21639:K04371;gene22241:K04371;gene2230:K04718;gene22342:K04718;gene22666:K04368;gene22808:K04368;gene22836:K04371;gene22968:…
ko04371	3. Environmental Information Processing	3.2 Signal transduction	Apelin signaling pathway	238	gene10468:K07203;gene11098:K08334;gene11205:K07198;gene11312:K04371;gene11562:K04371;gene11574:K02183;gene11922:K00914;gene12008:K07203;gene12244:K00914;gene12462:K07198;gene12645:K00914;gene12857:K07198;gene12990:K07198;gene13084:K04371;gene13338:K08341;gene13356:K00914;gene13491:K04371;gene1359:K07198;gene13719:K07198;gene13730:K08341;gene14070:K04371;gene14244:K07203;gene14323:K00914;gene14371…
ko04380	5. Organismal Systems	5.8 Development and regeneration	Osteoclast differentiation	109	gene11312:K04371;gene11562:K04371;gene13084:K04371;gene13491:K04371;gene14070:K04371;gene15428:K04371;gene1546:K04371;gene15864:K04392;gene18056:K04371;gene18366:K04371;gene18757:K04371;gene18864:K04371;gene19241:K04368;gene19658:K04371;gene20023:K04371;gene21639:K04371;gene22241:K04371;gene22666:K04368;gene22808:K04368;gene22836:K04371;gene22968:K04371;gene23531:K06268;gene23556:K04371;gene23969…
ko04390	3. Environmental Information Processing	3.2 Signal transduction	Hippo signaling pathway	143	gene10841:K04354;gene1175:K03083;gene11999:K03083;gene12066:K03083;gene1453:K03083;gene14927:K04382;gene16185:K06269;gene16623:K03456;gene17664:K04354;gene18839:K06630;gene19109:K04354;gene19238:K04354;gene19836:K06685;gene20203:K03083;gene20506:K06269;gene20678:K03456;gene2130:K03083;gene21311:K03083;gene21699:K06269;gene21813:K03083;gene22296:K06269;gene2255:K03083;gene22593:K03456;gene23296:K0…
ko04391	3. Environmental Information Processing	3.2 Signal transduction	Hippo signaling pathway - fly	101	gene10841:K04354;gene11380:K16675;gene1455:K16675;gene1462:K16675;gene14927:K04382;gene1630:K16675;gene16623:K03456;gene1696:K16675;gene17664:K04354;gene18839:K06630;gene18897:K16675;gene19109:K04354;gene19238:K04354;gene19659:K16675;gene19836:K06685;gene20678:K03456;gene20810:K16675;gene22182:K16675;gene22593:K03456;gene22826:K16675;gene22917:K16675;gene23296:K03456;gene23586:K04382;gene25544:K0…
ko04392	3. Environmental Information Processing	3.2 Signal transduction	Hippo signaling pathway - multiple species	34	gene11415:K02218;gene11914:K02218;gene1261:K02218;gene14272:K02218;gene14408:K02218;gene14572:K02218;gene1504:K02218;gene15443:K02218;gene15961:K02218;gene17258:K02218;gene17582:K02218;gene18227:K02218;gene19836:K06685;gene20466:K02218;gene20742:K02218;gene21370:K02218;gene24362:K02218;gene24718:K02218;gene25435:K02218;gene29564:K06685;gene32921:K02218;gene33824:K02218;gene36056:K06685;gene36585:…
ko04510	4. Cellular Processes	4.3 Cellular community - eukaryotes	Focal adhesion	158	gene11312:K04371;gene11562:K04371;gene1175:K03083;gene11999:K03083;gene12066:K03083;gene13084:K04371;gene13491:K04371;gene14070:K04371;gene1453:K03083;gene14648:K01110;gene15428:K04371;gene1546:K04371;gene15864:K04392;gene16185:K06269;gene16512:K01110;gene16798:K01110;gene16879:K01110;gene17568:K01110;gene17884:K01110;gene18056:K04371;gene18366:K04371;gene18757:K04371;gene18864:K04371;gene19241:K…
ko04520	4. Cellular Processes	4.3 Cellular community - eukaryotes	Adherens junction	99	gene10829:K03097;gene11312:K04371;gene11562:K04371;gene13084:K04371;gene13491:K04371;gene14070:K04371;gene14125:K03115;gene15428:K04371;gene1546:K04371;gene15864:K04392;gene18056:K04371;gene18366:K04371;gene18683:K03097;gene18757:K04371;gene18864:K04371;gene19169:K03097;gene19658:K04371;gene19805:K04498;gene20023:K04371;gene21639:K04371;gene22241:K04371;gene22836:K04371;gene22968:K04371;gene23556…
ko04530	4. Cellular Processes	4.3 Cellular community - eukaryotes	Tight junction	242	gene10087:K09489;gene10175:K06100;gene103:K09489;gene10471:K09489;gene10636:K09489;gene10717:K09489;gene10841:K04354;gene10987:K09489;gene11197:K09489;gene11205:K07198;gene11214:K09489;gene11310:K09489;gene11324:K10591;gene11413:K09489;gene11601:K09489;gene11609:K09489;gene11690:K09489;gene11979:K09489;gene12295:K09489;gene12303:K09489;gene12360:K09489;gene12405:K09489;gene12462:K07198;gene12657:…
ko04540	4. Cellular Processes	4.3 Cellular community - eukaryotes	Gap junction	100	gene11312:K04371;gene11562:K04371;gene13084:K04371;gene13491:K04371;gene14070:K04371;gene15428:K04371;gene1546:K04371;gene1723:K07374;gene17879:K04463;gene18056:K04371;gene18366:K04371;gene18757:K04371;gene18864:K04371;gene19241:K04368;gene19658:K04371;gene20023:K04371;gene2009:K07375;gene2035:K07374;gene21546:K07374;gene21639:K04371;gene21751:K07374;gene22241:K04371;gene22506:K07374;gene22666:K0…
ko04550	4. Cellular Processes	4.3 Cellular community - eukaryotes	Signaling pathways regulating pluripotency of stem cells	96	gene11312:K04371;gene11562:K04371;gene1175:K03083;gene11999:K03083;gene12066:K03083;gene12930:K14439;gene13084:K04371;gene13491:K04371;gene14070:K04371;gene1453:K03083;gene15428:K04371;gene1546:K04371;gene17197:K14439;gene18056:K04371;gene18366:K04371;gene18757:K04371;gene18864:K04371;gene19241:K04368;gene19658:K04371;gene20023:K04371;gene20203:K03083;gene2130:K03083;gene21311:K03083;gene21639:K0…
ko04611	5. Organismal Systems	5.1 Immune system	Platelet activation	87	gene11312:K04371;gene11562:K04371;gene13084:K04371;gene13491:K04371;gene14070:K04371;gene15428:K04371;gene1546:K04371;gene16185:K06269;gene18056:K04371;gene18366:K04371;gene18757:K04371;gene18864:K04371;gene19658:K04371;gene20023:K04371;gene20506:K06269;gene21639:K04371;gene21699:K06269;gene22241:K04371;gene22296:K06269;gene22836:K04371;gene22968:K04371;gene23556:K04371;gene24065:K04371;gene25230…
ko04612	5. Organismal Systems	5.1 Immune system	Antigen processing and presentation	542	gene10087:K09489;gene103:K09489;gene10453:K04079;gene10471:K09489;gene1053:K03283;gene10636:K09489;gene10717:K09489;gene10748:K03283;gene10780:K04079;gene10816:K03283;gene10987:K09489;gene1099:K03283;gene11088:K08057;gene11197:K09489;gene11214:K09489;gene11310:K09489;gene11413:K09489;gene11560:K04079;gene11580:K03283;gene11601:K09489;gene11609:K09489;gene1166:K03283;gene11690:K09489;gene11854:K03…
ko04614	5. Organismal Systems	5.2 Endocrine system	Renin-angiotensin system	31	gene11715:K01322;gene135:K01322;gene14000:K01322;gene14205:K01322;gene14421:K01392;gene14435:K01322;gene14599:K01322;gene15380:K01322;gene15692:K01392;gene17659:K01392;gene17723:K01322;gene19049:K01322;gene20606:K01322;gene2453:K01285;gene26432:K01285;gene26437:K01322;gene26761:K01322;gene28989:K01285;gene29033:K01285;gene29316:K01285;gene29453:K01285;gene29716:K01322;gene32433:K01322;gene35044:K…
ko04620	5. Organismal Systems	5.1 Immune system	Toll-like receptor signaling pathway	134	gene10448:K04733;gene10843:K04733;gene11312:K04371;gene11562:K04371;gene13084:K04371;gene13491:K04371;gene14070:K04371;gene15428:K04371;gene1546:K04371;gene15864:K04392;gene16353:K04733;gene174:K04733;gene18056:K04371;gene18366:K04371;gene18757:K04371;gene18864:K04371;gene19241:K04368;gene19533:K04730;gene19658:K04371;gene20023:K04371;gene21639:K04371;gene22140:K04733;gene22241:K04371;gene22666:K…
ko04621	5. Organismal Systems	5.1 Immune system	NOD-like receptor signaling pathway	353	gene10448:K04733;gene10453:K04079;gene10472:K03671;gene10587:K17065;gene10780:K04079;gene10843:K04733;gene11245:K12795;gene11312:K04371;gene11338:K17065;gene11560:K04079;gene11562:K04371;gene11743:K12795;gene12499:K04079;gene12587:K03671;gene12748:K03671;gene12896:K17065;gene12935:K04079;gene13084:K04371;gene13159:K01363;gene13181:K04079;gene13338:K08341;gene13397:K04079;gene13491:K04371;gene1373…
ko04622	5. Organismal Systems	5.1 Immune system	RIG-I-like receptor signaling pathway	46	gene10273:K09578;gene12859:K11594;gene16414:K08339;gene16711:K11594;gene16978:K11594;gene17756:K12655;gene18485:K12655;gene19166:K11594;gene20385:K12655;gene21128:K11594;gene22351:K12655;gene22485:K12655;gene23299:K11594;gene24220:K11594;gene27980:K11594;gene280:K11594;gene29752:K08339;gene30433:K11594;gene33313:K11594;gene35765:K12655;gene35862:K11594;gene38352:K12655;gene39073:K08339;gene39087:…
ko04623	5. Organismal Systems	5.1 Immune system	Cytosolic DNA-sensing pathway	46	gene13261:K03021;gene13297:K03018;gene13389:K03024;gene15079:K14721;gene18611:K14721;gene22573:K03023;gene24035:K14721;gene26089:K03013;gene28734:K03027;gene29010:K03013;gene31922:K03024;gene34973:K03027;gene35711:K03014;gene38351:K03022;gene39540:K03025;gene40099:K03027;gene4197:K03007;gene42077:K03026;gene42551:K03022;gene43094:K03024;gene43399:K03019;gene44887:K03020;gene45051:K03013;gene47097…
ko04624	5. Organismal Systems	5.1 Immune system	Toll and Imd signaling pathway	110	gene10448:K04733;gene10843:K04733;gene16353:K04733;gene174:K04733;gene19533:K04730;gene22140:K04733;gene23398:K04733;gene23880:K10704;gene24415:K04733;gene24436:K04733;gene24567:K04730;gene24884:K04733;gene24896:K04733;gene24929:K04733;gene2511:K04733;gene2514:K04733;gene2672:K04733;gene27338:K04733;gene27729:K04733;gene28629:K06689;gene2864:K04733;gene29394:K04733;gene29411:K04733;gene2976:K0668…
ko04625	5. Organismal Systems	5.1 Immune system	C-type lectin receptor signaling pathway	110	gene11312:K04371;gene11562:K04371;gene11574:K02183;gene13084:K04371;gene13491:K04371;gene14070:K04371;gene15428:K04371;gene1546:K04371;gene15585:K02183;gene15728:K02183;gene18056:K04371;gene18366:K04371;gene18757:K04371;gene18864:K04371;gene19658:K04371;gene20023:K04371;gene21639:K04371;gene22241:K04371;gene22836:K04371;gene22968:K04371;gene23221:K02183;gene23531:K06268;gene23556:K04371;gene24065…
ko04626	5. Organismal Systems	5.10 Environmental adaptation	Plant-pathogen interaction	534	gene10161:K13457;gene10396:K09487;gene10453:K04079;gene10558:K09487;gene10780:K04079;gene1083:K13412;gene10927:K09487;gene11030:K09487;gene11171:K09487;gene11225:K13447;gene11245:K12795;gene11283:K14512;gene11342:K09487;gene11442:K13447;gene1155:K13412;gene11560:K04079;gene11572:K13448;gene11574:K02183;gene1161:K13412;gene11632:K13457;gene11660:K13457;gene11743:K12795;gene11771:K09487;gene11778:K…
ko04630	3. Environmental Information Processing	3.2 Signal transduction	Jak-STAT signaling pathway	15	gene10468:K07203;gene11796:K04706;gene12008:K07203;gene12017:K04706;gene12388:K04706;gene14244:K07203;gene14964:K04706;gene16130:K04706;gene19805:K04498;gene26015:K07203;gene27527:K07203;gene29839:K04498;gene42559:K07203;gene56365:K07203;gene8525:K04498
ko04650	5. Organismal Systems	5.1 Immune system	Natural killer cell mediated cytotoxicity	108	gene11312:K04371;gene11562:K04371;gene13084:K04371;gene13491:K04371;gene14070:K04371;gene15428:K04371;gene1546:K04371;gene15864:K04392;gene18056:K04371;gene18366:K04371;gene18757:K04371;gene18864:K04371;gene19241:K04368;gene19658:K04371;gene20023:K04371;gene21639:K04371;gene22241:K04371;gene22666:K04368;gene22808:K04368;gene22836:K04371;gene22968:K04371;gene23531:K06268;gene23556:K04371;gene23969…
ko04657	5. Organismal Systems	5.1 Immune system	IL-17 signaling pathway	227	gene10396:K09487;gene10453:K04079;gene10558:K09487;gene10780:K04079;gene10927:K09487;gene11030:K09487;gene11171:K09487;gene11312:K04371;gene11342:K09487;gene11560:K04079;gene11562:K04371;gene1175:K03083;gene11771:K09487;gene11824:K09487;gene11877:K09487;gene11941:K09487;gene11999:K03083;gene12066:K03083;gene12074:K09487;gene12215:K09487;gene12457:K09487;gene12499:K04079;gene12660:K09487;gene12800…
ko04658	5. Organismal Systems	5.1 Immune system	Th1 and Th2 cell differentiation	76	gene11312:K04371;gene11562:K04371;gene13084:K04371;gene13491:K04371;gene14070:K04371;gene15428:K04371;gene1546:K04371;gene18056:K04371;gene18366:K04371;gene18757:K04371;gene18864:K04371;gene19658:K04371;gene20023:K04371;gene21639:K04371;gene22241:K04371;gene22836:K04371;gene22968:K04371;gene23531:K06268;gene23556:K04371;gene24065:K04371;gene24398:K04348;gene25736:K04371;gene2641:K04371;gene26507:…
ko04659	5. Organismal Systems	5.1 Immune system	Th17 cell differentiation	165	gene10453:K04079;gene10468:K07203;gene10780:K04079;gene11312:K04371;gene11560:K04079;gene11562:K04371;gene12008:K07203;gene12499:K04079;gene12935:K04079;gene13084:K04371;gene13181:K04079;gene13397:K04079;gene13491:K04371;gene13736:K04079;gene13965:K04079;gene13995:K04079;gene14070:K04371;gene14244:K07203;gene14474:K04079;gene14529:K04079;gene15293:K04079;gene15382:K04079;gene15428:K04371;gene1546…
ko04660	5. Organismal Systems	5.1 Immune system	T cell receptor signaling pathway	122	gene11312:K04371;gene11562:K04371;gene1175:K03083;gene11999:K03083;gene12066:K03083;gene13084:K04371;gene13491:K04371;gene14070:K04371;gene1453:K03083;gene15428:K04371;gene1546:K04371;gene18056:K04371;gene18366:K04371;gene18757:K04371;gene18864:K04371;gene19241:K04368;gene19658:K04371;gene20023:K04371;gene20203:K03083;gene2130:K03083;gene21311:K03083;gene21639:K04371;gene21813:K03083;gene22241:K0…
ko04662	5. Organismal Systems	5.1 Immune system	B cell receptor signaling pathway	131	gene11312:K04371;gene11562:K04371;gene1175:K03083;gene11999:K03083;gene12066:K03083;gene13084:K04371;gene13491:K04371;gene14070:K04371;gene1453:K03083;gene15428:K04371;gene1546:K04371;gene15864:K04392;gene18056:K04371;gene18366:K04371;gene18757:K04371;gene18864:K04371;gene19241:K04368;gene19658:K04371;gene20023:K04371;gene20203:K03083;gene2130:K03083;gene21311:K03083;gene21639:K04371;gene21813:K0…
ko04664	5. Organismal Systems	5.1 Immune system	Fc epsilon RI signaling pathway	83	gene11312:K04371;gene11562:K04371;gene13084:K04371;gene13491:K04371;gene14070:K04371;gene15428:K04371;gene1546:K04371;gene15864:K04392;gene18056:K04371;gene18366:K04371;gene18757:K04371;gene18864:K04371;gene19241:K04368;gene19658:K04371;gene20023:K04371;gene21639:K04371;gene22241:K04371;gene22666:K04368;gene22808:K04368;gene22836:K04371;gene22968:K04371;gene23556:K04371;gene23969:K04368;gene24065…
ko04666	5. Organismal Systems	5.1 Immune system	Fc gamma R-mediated phagocytosis	206	gene10381:K01115;gene10898:K00889;gene11200:K05768;gene11312:K04371;gene11368:K01115;gene11562:K04371;gene11722:K01115;gene11725:K00889;gene11748:K01115;gene11993:K01115;gene12100:K01115;gene12146:K01115;gene12594:K01115;gene12659:K05756;gene12700:K00889;gene12738:K01115;gene12785:K00889;gene13084:K04371;gene13103:K01115;gene13340:K00889;gene13491:K04371;gene13696:K00889;gene13862:K01115;gene1386…
ko04668	3. Environmental Information Processing	3.2 Signal transduction	TNF signaling pathway	80	gene10587:K17065;gene11312:K04371;gene11338:K17065;gene11562:K04371;gene12896:K17065;gene13084:K04371;gene13491:K04371;gene14070:K04371;gene15428:K04371;gene1546:K04371;gene16142:K17065;gene17346:K17065;gene18056:K04371;gene18366:K04371;gene18757:K04371;gene18864:K04371;gene19241:K04368;gene19658:K04371;gene20023:K04371;gene21639:K04371;gene22241:K04371;gene22666:K04368;gene22808:K04368;gene22836…
ko04670	5. Organismal Systems	5.1 Immune system	Leukocyte transendothelial migration	16	gene15864:K04392;gene35319:K04392;gene38203:K05692;gene38891:K04392;gene41313:K05692;gene41889:K04392;gene41946:K04392;gene43197:K04392;gene45639:K04392;gene47631:K04392;gene49149:K04392;gene50133:K04392;gene53592:K05692;gene5418:K04392;gene5504:K04392;gene55338:K05692
ko04710	5. Organismal Systems	5.10 Environmental adaptation	Circadian rhythm	82	gene11205:K07198;gene12462:K07198;gene12857:K07198;gene12990:K07198;gene13037:K03347;gene1359:K07198;gene13719:K07198;gene14371:K07198;gene14442:K07198;gene15263:K03347;gene1530:K07198;gene15419:K07198;gene16045:K03094;gene18912:K03347;gene19065:K07198;gene19199:K07198;gene19482:K07198;gene19530:K07198;gene19848:K03347;gene2071:K07198;gene21625:K07198;gene21975:K07198;gene2219:K07198;gene23991:K0…
ko04711	5. Organismal Systems	5.10 Environmental adaptation	Circadian rhythm - fly	23	gene1175:K03083;gene11999:K03083;gene12066:K03083;gene1453:K03083;gene20203:K03083;gene2130:K03083;gene21311:K03083;gene21813:K03083;gene2255:K03083;gene23738:K03083;gene25576:K03083;gene25941:K03083;gene26421:K03083;gene26544:K03083;gene27459:K03083;gene27971:K03083;gene30158:K03083;gene30674:K03083;gene34155:K03083;gene42329:K03083;gene45156:K03083;gene48028:K03083;gene48999:K03083
ko04712	5. Organismal Systems	5.10 Environmental adaptation	Circadian rhythm - plant	173	gene10290:K12126;gene10742:K12130;gene10829:K03097;gene10922:K00660;gene10996:K12116;gene11208:K12127;gene11211:K12129;gene11309:K12129;gene11478:K12119;gene11640:K12129;gene12332:K12133;gene12577:K12133;gene12592:K12119;gene12747:K12124;gene12768:K12130;gene13398:K12127;gene13473:K12130;gene13589:K12119;gene13594:K12130;gene13645:K12129;gene13673:K12130;gene14125:K03115;gene14201:K12130;gene1424…
ko04713	5. Organismal Systems	5.10 Environmental adaptation	Circadian entrainment	89	gene11312:K04371;gene11562:K04371;gene11574:K02183;gene13084:K04371;gene13491:K04371;gene14070:K04371;gene15428:K04371;gene1546:K04371;gene15585:K02183;gene15728:K02183;gene18056:K04371;gene18366:K04371;gene18757:K04371;gene18864:K04371;gene19658:K04371;gene20023:K04371;gene21639:K04371;gene22241:K04371;gene22280:K04536;gene22836:K04371;gene22968:K04371;gene23221:K02183;gene23556:K04371;gene24065…
ko04714	5. Organismal Systems	5.10 Environmental adaptation	Thermogenesis	592	gene10114:K07204;gene1018:K00234;gene10211:K02256;gene10268:K03878;gene1026:K03942;gene10327:K02261;gene10398:K02262;gene10468:K07203;gene1056:K02261;gene1060:K03883;gene1061:K03878;gene10675:K02132;gene10817:K18159;gene10869:K01897;gene10872:K15601;gene10884:K15601;gene10982:K11647;gene11013:K11450;gene11023:K02261;gene11104:K03878;gene11205:K07198;gene11252:K03879;gene1139:K11650;gene11461:K038…
ko04720	5. Organismal Systems	5.6 Nervous system	Long-term potentiation	167	gene11312:K04371;gene11562:K04371;gene11574:K02183;gene13084:K04371;gene13491:K04371;gene14070:K04371;gene15428:K04371;gene1546:K04371;gene15585:K02183;gene15728:K02183;gene16185:K06269;gene18056:K04371;gene18366:K04371;gene18757:K04371;gene18864:K04371;gene19241:K04368;gene19658:K04371;gene19805:K04498;gene20023:K04371;gene20506:K06269;gene21639:K04371;gene21699:K06269;gene22241:K04371;gene22296…
ko04721	5. Organismal Systems	5.6 Nervous system	Synaptic vesicle cycle	205	gene10008:K11824;gene10222:K01528;gene10276:K01528;gene10526:K02155;gene10606:K04646;gene11035:K11824;gene11133:K11824;gene11163:K01528;gene11201:K01528;gene11279:K01528;gene11425:K02154;gene11454:K01528;gene117:K01528;gene11844:K02154;gene11891:K02155;gene12157:K01528;gene12179:K04646;gene12252:K01528;gene13034:K01528;gene13173:K01528;gene13185:K15292;gene13669:K02154;gene13743:K02154;gene1408:K…
ko04722	5. Organismal Systems	5.6 Nervous system	Neurotrophin signaling pathway	241	gene10448:K04733;gene10843:K04733;gene11312:K04371;gene11562:K04371;gene11574:K02183;gene1175:K03083;gene11999:K03083;gene12066:K03083;gene13084:K04371;gene13491:K04371;gene14070:K04371;gene1453:K03083;gene15428:K04371;gene1546:K04371;gene15585:K02183;gene15728:K02183;gene15864:K04392;gene16353:K04733;gene16432:K04505;gene174:K04733;gene17879:K04463;gene18056:K04371;gene18366:K04371;gene18757:K04…
ko04723	5. Organismal Systems	5.6 Nervous system	Retrograde endocannabinoid signaling	222	gene10268:K03878;gene1026:K03942;gene1060:K03883;gene1061:K03878;gene11104:K03878;gene11252:K03879;gene11312:K04371;gene11461:K03881;gene11562:K04371;gene11746:K03883;gene11966:K03935;gene12533:K03878;gene12602:K03934;gene13084:K04371;gene13182:K03935;gene13213:K03879;gene1339:K03942;gene13491:K04371;gene13523:K03883;gene13634:K03881;gene13699:K03881;gene14070:K04371;gene1408:K15015;gene14253:K03…
ko04724	5. Organismal Systems	5.6 Nervous system	Glutamatergic synapse	136	gene10381:K01115;gene11312:K04371;gene11368:K01115;gene11562:K04371;gene11722:K01115;gene11748:K01115;gene11993:K01115;gene12100:K01115;gene12146:K01115;gene12594:K01115;gene12738:K01115;gene13084:K04371;gene13103:K01115;gene13285:K14207;gene13491:K04371;gene13862:K01115;gene13922:K01115;gene14002:K01115;gene14070:K04371;gene14320:K01115;gene14385:K14207;gene14603:K01115;gene14705:K01115;gene1529…
ko04725	5. Organismal Systems	5.6 Nervous system	Cholinergic synapse	74	gene11312:K04371;gene11562:K04371;gene13084:K04371;gene13491:K04371;gene14070:K04371;gene15428:K04371;gene1546:K04371;gene18056:K04371;gene18366:K04371;gene18757:K04371;gene18864:K04371;gene19241:K04368;gene19658:K04371;gene20023:K04371;gene21639:K04371;gene22241:K04371;gene22280:K04536;gene22666:K04368;gene22808:K04368;gene22836:K04371;gene22968:K04371;gene23556:K04371;gene23969:K04368;gene24065…
ko04726	5. Organismal Systems	5.6 Nervous system	Serotonergic synapse	74	gene11312:K04371;gene11562:K04371;gene13084:K04371;gene13491:K04371;gene14070:K04371;gene15428:K04371;gene1546:K04371;gene18056:K04371;gene18366:K04371;gene18757:K04371;gene18864:K04371;gene19241:K04368;gene19658:K04371;gene20023:K04371;gene21639:K04371;gene22241:K04371;gene22280:K04536;gene22666:K04368;gene22808:K04368;gene22836:K04371;gene22968:K04371;gene23556:K04371;gene23969:K04368;gene24065…
ko04727	5. Organismal Systems	5.6 Nervous system	GABAergic synapse	97	gene1131:K01580;gene13285:K14207;gene13338:K08341;gene13730:K08341;gene1408:K15015;gene1430:K15015;gene14385:K14207;gene14553:K15015;gene14721:K15015;gene15175:K15015;gene15233:K06027;gene15295:K14207;gene15476:K06027;gene15747:K01580;gene1643:K15015;gene16903:K15015;gene1765:K01580;gene17895:K06027;gene18667:K15015;gene19316:K01580;gene20236:K01580;gene22012:K01580;gene22189:K01580;gene22280:K04…
ko04728	5. Organismal Systems	5.6 Nervous system	Dopaminergic synapse	165	gene10841:K04354;gene11574:K02183;gene1175:K03083;gene11999:K03083;gene12066:K03083;gene12175:K11584;gene13834:K11584;gene1453:K03083;gene14927:K04382;gene15091:K11584;gene15585:K02183;gene15728:K02183;gene16185:K06269;gene16235:K11584;gene16623:K03456;gene17485:K11584;gene17664:K04354;gene18026:K11584;gene18087:K11584;gene18958:K11584;gene19109:K04354;gene19238:K04354;gene1936:K11583;gene20203:K…
ko04730	5. Organismal Systems	5.6 Nervous system	Long-term depression	93	gene11312:K04371;gene11562:K04371;gene13084:K04371;gene13491:K04371;gene14070:K04371;gene14927:K04382;gene15428:K04371;gene1546:K04371;gene16623:K03456;gene18056:K04371;gene18366:K04371;gene18757:K04371;gene18864:K04371;gene19241:K04368;gene19658:K04371;gene20023:K04371;gene20678:K03456;gene21639:K04371;gene22241:K04371;gene22593:K03456;gene22666:K04368;gene22808:K04368;gene22836:K04371;gene22968…
ko04740	5. Organismal Systems	5.7 Sensory system	Olfactory transduction	40	gene11574:K02183;gene15585:K02183;gene15728:K02183;gene22280:K04536;gene23221:K02183;gene24546:K04536;gene25722:K04536;gene25768:K04536;gene27245:K04536;gene28032:K02183;gene34375:K02183;gene34769:K02183;gene42264:K04536;gene44754:K02183;gene46953:K02183;gene47020:K02183;gene47133:K02183;gene47697:K02183;gene48284:K02183;gene48559:K02183;gene50324:K02183;gene50599:K02183;gene50915:K02183;gene5147…
ko04744	5. Organismal Systems	5.7 Sensory system	Phototransduction	40	gene11574:K02183;gene15585:K02183;gene15728:K02183;gene22280:K04536;gene23221:K02183;gene24546:K04536;gene25722:K04536;gene25768:K04536;gene27245:K04536;gene28032:K02183;gene34375:K02183;gene34769:K02183;gene42264:K04536;gene44754:K02183;gene46953:K02183;gene47020:K02183;gene47133:K02183;gene47697:K02183;gene48284:K02183;gene48559:K02183;gene50324:K02183;gene50599:K02183;gene50915:K02183;gene5147…
ko04745	5. Organismal Systems	5.7 Sensory system	Phototransduction - fly	38	gene11574:K02183;gene15585:K02183;gene15728:K02183;gene23221:K02183;gene28032:K02183;gene34375:K02183;gene34769:K02183;gene38203:K05692;gene41313:K05692;gene44754:K02183;gene46953:K02183;gene47020:K02183;gene47133:K02183;gene47697:K02183;gene48284:K02183;gene48559:K02183;gene50324:K02183;gene50599:K02183;gene50915:K02183;gene51471:K02183;gene51633:K02183;gene51979:K02183;gene53592:K05692;gene5455…
ko04750	5. Organismal Systems	5.7 Sensory system	Inflammatory mediator regulation of TRP channels	68	gene11574:K02183;gene15585:K02183;gene15728:K02183;gene16185:K06269;gene20506:K06269;gene21699:K06269;gene22296:K06269;gene23221:K02183;gene25230:K06269;gene28032:K02183;gene28035:K06269;gene28287:K06269;gene2833:K06269;gene2858:K06269;gene28963:K06269;gene29540:K06269;gene29598:K06269;gene29640:K06269;gene30840:K06269;gene32077:K06269;gene32477:K06269;gene3308:K06269;gene33342:K06269;gene33817:K…
ko04810	4. Cellular Processes	4.5 Cell motility	Regulation of actin cytoskeleton	232	gene10898:K00889;gene11200:K05768;gene11312:K04371;gene11562:K04371;gene11725:K00889;gene12659:K05756;gene12700:K00889;gene12785:K00889;gene13084:K04371;gene13340:K00889;gene13491:K04371;gene13600:K00921;gene13696:K00889;gene13869:K00889;gene13912:K00889;gene14070:K04371;gene14606:K05765;gene14673:K00889;gene15177:K00889;gene15428:K04371;gene1546:K04371;gene15619:K00921;gene15759:K00889;gene15864…
ko04910	5. Organismal Systems	5.2 Endocrine system	Insulin signaling pathway	342	gene10114:K07204;gene10468:K07203;gene10645:K00844;gene10650:K07195;gene10739:K00688;gene11015:K07195;gene11205:K07198;gene11291:K00844;gene11312:K04371;gene11534:K03841;gene11562:K04371;gene11574:K02183;gene1175:K03083;gene11999:K03083;gene12008:K07203;gene12066:K03083;gene12172:K00688;gene12374:K00688;gene12462:K07198;gene12565:K03259;gene12857:K07198;gene12990:K07198;gene13001:K07195;gene13084…
ko04911	5. Organismal Systems	5.2 Endocrine system	Insulin secretion	15	gene32533:K18211;gene33677:K18211;gene33928:K18211;gene36776:K18211;gene37169:K18211;gene38405:K18211;gene39151:K18211;gene4193:K18211;gene42433:K18211;gene42461:K18211;gene45344:K18211;gene51062:K18211;gene55097:K18211;gene6045:K18211;gene6774:K18211
ko04912	5. Organismal Systems	5.2 Endocrine system	GnRH signaling pathway	135	gene10381:K01115;gene11312:K04371;gene11368:K01115;gene11562:K04371;gene11574:K02183;gene11722:K01115;gene11748:K01115;gene11993:K01115;gene12100:K01115;gene12146:K01115;gene12594:K01115;gene12738:K01115;gene13084:K04371;gene13103:K01115;gene13491:K04371;gene13862:K01115;gene13922:K01115;gene14002:K01115;gene14070:K04371;gene14320:K01115;gene14603:K01115;gene14705:K01115;gene15428:K04371;gene1546…
ko04913	5. Organismal Systems	5.2 Endocrine system	Ovarian steroidogenesis	17	gene10804:K01068;gene14777:K01068;gene22211:K00512;gene23662:K01068;gene26971:K01068;gene27133:K01068;gene27963:K01068;gene29305:K01068;gene29323:K01068;gene32757:K01068;gene34187:K01068;gene34841:K01068;gene40647:K01068;gene4865:K01068;gene50505:K01068;gene55517:K01068;gene7680:K01068
ko04914	5. Organismal Systems	5.2 Endocrine system	Progesterone-mediated oocyte maturation	186	gene10440:K03351;gene10453:K04079;gene10780:K04079;gene11312:K04371;gene11560:K04079;gene11562:K04371;gene12377:K03348;gene12499:K04079;gene12661:K03349;gene1284:K03364;gene12935:K04079;gene13084:K04371;gene13181:K04079;gene13397:K04079;gene13491:K04371;gene1363:K03364;gene13736:K04079;gene13965:K04079;gene13995:K04079;gene14070:K04371;gene14474:K04079;gene14529:K04079;gene15184:K03350;gene151:K0…
ko04915	5. Organismal Systems	5.2 Endocrine system	Estrogen signaling pathway	580	gene10396:K09487;gene10453:K04079;gene1053:K03283;gene10558:K09487;gene10748:K03283;gene10764:K09571;gene10780:K04079;gene10816:K03283;gene10927:K09487;gene1095:K09571;gene1099:K03283;gene11030:K09487;gene11171:K09487;gene11312:K04371;gene11342:K09487;gene11542:K09571;gene11560:K04079;gene11562:K04371;gene11574:K02183;gene11580:K03283;gene11591:K09571;gene1166:K03283;gene11771:K09487;gene11824:K0…
ko04916	5. Organismal Systems	5.2 Endocrine system	Melanogenesis	128	gene11312:K04371;gene11562:K04371;gene11574:K02183;gene1175:K03083;gene11999:K03083;gene12066:K03083;gene13084:K04371;gene13491:K04371;gene14070:K04371;gene1453:K03083;gene15428:K04371;gene1546:K04371;gene15585:K02183;gene15728:K02183;gene18056:K04371;gene18366:K04371;gene18757:K04371;gene18864:K04371;gene19241:K04368;gene19658:K04371;gene19805:K04498;gene20023:K04371;gene20203:K03083;gene2130:K0…
ko04917	5. Organismal Systems	5.2 Endocrine system	Prolactin signaling pathway	98	gene11312:K04371;gene11562:K04371;gene1175:K03083;gene11999:K03083;gene12066:K03083;gene13084:K04371;gene13491:K04371;gene14070:K04371;gene14475:K00965;gene1453:K03083;gene15428:K04371;gene1546:K04371;gene18056:K04371;gene18366:K04371;gene18757:K04371;gene18864:K04371;gene19241:K04368;gene19658:K04371;gene20023:K04371;gene20203:K03083;gene2130:K03083;gene21311:K03083;gene21639:K04371;gene21813:K0…
ko04918	5. Organismal Systems	5.2 Endocrine system	Thyroid hormone synthesis	206	gene10396:K09487;gene10558:K09487;gene10725:K00383;gene1080:K09490;gene10927:K09487;gene11030:K09487;gene11171:K09487;gene11342:K09487;gene11589:K09490;gene11771:K09487;gene11786:K09490;gene11790:K09490;gene11824:K09487;gene11877:K09487;gene11941:K09487;gene1197:K08054;gene12074:K09487;gene12188:K08054;gene12215:K09487;gene12457:K09487;gene12622:K09490;gene12660:K09487;gene12707:K08054;gene12800:…
ko04919	5. Organismal Systems	5.2 Endocrine system	Thyroid hormone signaling pathway	193	gene10216:K15164;gene10468:K07203;gene10849:K15164;gene1090:K05857;gene1102:K05857;gene1124:K05857;gene11312:K04371;gene11434:K11644;gene11545:K05853;gene11562:K04371;gene1175:K03083;gene11999:K03083;gene12008:K07203;gene12066:K03083;gene1221:K05857;gene1242:K01114;gene12488:K05857;gene13084:K04371;gene13491:K04371;gene13528:K15156;gene14070:K04371;gene14244:K07203;gene1453:K03083;gene15428:K0437…
ko04920	5. Organismal Systems	5.2 Endocrine system	Adipocytokine signaling pathway	103	gene10468:K07203;gene10869:K01897;gene11205:K07198;gene12008:K07203;gene12462:K07198;gene12857:K07198;gene12990:K07198;gene13500:K01897;gene1359:K07198;gene13719:K07198;gene14244:K07203;gene14371:K07198;gene14442:K07198;gene14640:K01897;gene1471:K01897;gene14748:K01897;gene15170:K01897;gene1530:K07198;gene15419:K07198;gene15509:K01897;gene15540:K01897;gene17020:K01897;gene17290:K01897;gene17437:K…
ko04921	5. Organismal Systems	5.2 Endocrine system	Oxytocin signaling pathway	234	gene11205:K07198;gene11312:K04371;gene11562:K04371;gene11574:K02183;gene12302:K03234;gene12462:K07198;gene12586:K03234;gene12792:K03234;gene12857:K07198;gene12990:K07198;gene13084:K04371;gene13491:K04371;gene1359:K07198;gene13719:K07198;gene14070:K04371;gene14371:K07198;gene14442:K07198;gene1530:K07198;gene15419:K07198;gene15424:K03234;gene15428:K04371;gene1546:K04371;gene15585:K02183;gene15728:K…
ko04922	5. Organismal Systems	5.2 Endocrine system	Glucagon signaling pathway	287	gene1005:K00850;gene10174:K17491;gene10591:K00873;gene1072:K00850;gene10739:K00688;gene10897:K17491;gene11205:K07198;gene11515:K15423;gene11534:K03841;gene11574:K02183;gene1179:K00873;gene11927:K17491;gene11947:K00873;gene12172:K00688;gene12374:K00688;gene12462:K07198;gene12760:K00873;gene1280:K00873;gene12857:K07198;gene12990:K07198;gene13324:K00873;gene1359:K07198;gene13719:K07198;gene13864:K00…
ko04923	5. Organismal Systems	5.2 Endocrine system	Regulation of lipolysis in adipocytes	1	gene44078:K07188
ko04924	5. Organismal Systems	5.2 Endocrine system	Renin secretion	71	gene11574:K02183;gene13159:K01363;gene15585:K02183;gene15728:K02183;gene23221:K02183;gene23531:K06268;gene24398:K04348;gene28032:K02183;gene28182:K01363;gene31984:K01363;gene34375:K02183;gene34769:K02183;gene34865:K06268;gene35782:K06268;gene3649:K01363;gene36515:K01363;gene36873:K06268;gene37958:K06268;gene39787:K06268;gene41153:K06268;gene41462:K06268;gene41874:K06268;gene42026:K06268;gene4249:…
ko04925	5. Organismal Systems	5.2 Endocrine system	Aldosterone synthesis and secretion	35	gene11574:K02183;gene15585:K02183;gene15728:K02183;gene23221:K02183;gene28032:K02183;gene34375:K02183;gene34769:K02183;gene44078:K07188;gene44754:K02183;gene46953:K02183;gene47020:K02183;gene47133:K02183;gene47697:K02183;gene48284:K02183;gene48559:K02183;gene50324:K02183;gene50599:K02183;gene50915:K02183;gene51471:K02183;gene51633:K02183;gene51979:K02183;gene54551:K02183;gene55108:K02183;gene5560…
ko04926	5. Organismal Systems	5.2 Endocrine system	Relaxin signaling pathway	74	gene11312:K04371;gene11562:K04371;gene13084:K04371;gene13491:K04371;gene14070:K04371;gene15428:K04371;gene1546:K04371;gene18056:K04371;gene18366:K04371;gene18757:K04371;gene18864:K04371;gene19241:K04368;gene19658:K04371;gene20023:K04371;gene21639:K04371;gene22241:K04371;gene22280:K04536;gene22666:K04368;gene22808:K04368;gene22836:K04371;gene22968:K04371;gene23556:K04371;gene23969:K04368;gene24065…
ko04927	5. Organismal Systems	5.2 Endocrine system	Cortisol synthesis and secretion	1	gene22211:K00512
ko04928	5. Organismal Systems	5.2 Endocrine system	Parathyroid hormone synthesis, secretion and action	116	gene10100:K03626;gene10381:K01115;gene11312:K04371;gene11368:K01115;gene11562:K04371;gene11722:K01115;gene11748:K01115;gene11993:K01115;gene12100:K01115;gene12146:K01115;gene12594:K01115;gene12738:K01115;gene12880:K03626;gene13084:K04371;gene13103:K01115;gene13491:K04371;gene13862:K01115;gene13922:K01115;gene14002:K01115;gene14070:K04371;gene14320:K01115;gene14603:K01115;gene14705:K01115;gene1542…
ko04929	5. Organismal Systems	5.2 Endocrine system	GnRH secretion	68	gene11312:K04371;gene11562:K04371;gene13084:K04371;gene13491:K04371;gene14070:K04371;gene15428:K04371;gene1546:K04371;gene18056:K04371;gene18366:K04371;gene18757:K04371;gene18864:K04371;gene19241:K04368;gene19658:K04371;gene20023:K04371;gene21639:K04371;gene22241:K04371;gene22666:K04368;gene22808:K04368;gene22836:K04371;gene22968:K04371;gene23556:K04371;gene23969:K04368;gene24065:K04371;gene25736…
ko04935	5. Organismal Systems	5.2 Endocrine system	Growth hormone synthesis, secretion and action	101	gene10468:K07203;gene11312:K04371;gene11562:K04371;gene1175:K03083;gene11999:K03083;gene12008:K07203;gene12066:K03083;gene13084:K04371;gene13491:K04371;gene14070:K04371;gene14244:K07203;gene1453:K03083;gene15428:K04371;gene1546:K04371;gene18056:K04371;gene18366:K04371;gene18757:K04371;gene18864:K04371;gene19241:K04368;gene19658:K04371;gene19805:K04498;gene20023:K04371;gene20203:K03083;gene2130:K0…
ko04960	5. Organismal Systems	5.5 Excretory system	Aldosterone-regulated sodium reabsorption	51	gene11312:K04371;gene11562:K04371;gene13084:K04371;gene13491:K04371;gene14070:K04371;gene15428:K04371;gene1546:K04371;gene18056:K04371;gene18366:K04371;gene18757:K04371;gene18864:K04371;gene19658:K04371;gene20023:K04371;gene21639:K04371;gene22241:K04371;gene22836:K04371;gene22968:K04371;gene23556:K04371;gene24065:K04371;gene25736:K04371;gene2641:K04371;gene26507:K04371;gene26650:K04371;gene28842:…
ko04961	5. Organismal Systems	5.5 Excretory system	Endocrine and other factor-regulated calcium reabsorption	82	gene10008:K11824;gene10222:K01528;gene10276:K01528;gene10606:K04646;gene11035:K11824;gene11133:K11824;gene11163:K01528;gene11201:K01528;gene11279:K01528;gene11454:K01528;gene117:K01528;gene12157:K01528;gene12179:K04646;gene12252:K01528;gene13034:K01528;gene13173:K01528;gene14208:K01528;gene17255:K04646;gene1752:K11826;gene18432:K11824;gene20473:K11827;gene22412:K04646;gene22654:K01528;gene22742:K…
ko04962	5. Organismal Systems	5.5 Excretory system	Vasopressin-regulated water reabsorption	96	gene11048:K07889;gene12798:K07889;gene15233:K06027;gene15476:K06027;gene17895:K06027;gene19400:K07889;gene21723:K07889;gene23585:K07889;gene25532:K07904;gene28656:K07889;gene31187:K12462;gene31407:K06027;gene32701:K07888;gene3485:K07904;gene35064:K12462;gene35760:K10418;gene39520:K07889;gene39522:K07904;gene39790:K07889;gene39809:K07904;gene40063:K07904;gene40216:K07904;gene40502:K07889;gene40690…
ko04964	5. Organismal Systems	5.5 Excretory system	Proximal tubule bicarbonate reclamation	18	gene20169:K00261;gene24109:K00261;gene24834:K00261;gene27063:K00261;gene27859:K00261;gene3259:K00261;gene35261:K00025;gene35579:K00025;gene35759:K00025;gene35970:K00025;gene37943:K00025;gene38776:K00025;gene4059:K00025;gene42106:K00025;gene45227:K00025;gene45835:K00025;gene50713:K00025;gene58417:K00025
ko04966	5. Organismal Systems	5.5 Excretory system	Collecting duct acid secretion	87	gene10526:K02155;gene11425:K02154;gene11844:K02154;gene11891:K02155;gene13669:K02154;gene13743:K02154;gene1419:K02147;gene14587:K02154;gene14786:K02155;gene15092:K02155;gene15237:K02153;gene15456:K02145;gene16247:K02145;gene17503:K02154;gene17945:K02155;gene19419:K02145;gene20793:K02150;gene223:K02154;gene22936:K02147;gene24865:K02145;gene25617:K02149;gene28883:K02155;gene29032:K02146;gene31228:K…
ko04970	5. Organismal Systems	5.4 Digestive system	Salivary secretion	41	gene11574:K02183;gene15585:K02183;gene15728:K02183;gene23221:K02183;gene28032:K02183;gene34375:K02183;gene34769:K02183;gene35546:K13899;gene44754:K02183;gene46953:K02183;gene47020:K02183;gene47133:K02183;gene47697:K02183;gene48284:K02183;gene48559:K02183;gene49858:K12319;gene50324:K02183;gene50599:K02183;gene50915:K02183;gene51471:K02183;gene51633:K02183;gene51979:K02183;gene54551:K02183;gene5510…
ko04971	5. Organismal Systems	5.4 Digestive system	Gastric acid secretion	34	gene11574:K02183;gene15585:K02183;gene15728:K02183;gene23221:K02183;gene28032:K02183;gene34375:K02183;gene34769:K02183;gene44754:K02183;gene46953:K02183;gene47020:K02183;gene47133:K02183;gene47697:K02183;gene48284:K02183;gene48559:K02183;gene50324:K02183;gene50599:K02183;gene50915:K02183;gene51471:K02183;gene51633:K02183;gene51979:K02183;gene54551:K02183;gene55108:K02183;gene55602:K02183;gene5648…
ko04972	5. Organismal Systems	5.4 Digestive system	Pancreatic secretion	83	gene10482:K01176;gene11545:K05853;gene15430:K01176;gene15864:K04392;gene1596:K01176;gene16194:K05853;gene20534:K01176;gene2055:K01176;gene24778:K01176;gene25414:K07901;gene25532:K07904;gene27724:K01176;gene27974:K01176;gene30533:K01176;gene31268:K07901;gene32005:K07901;gene3485:K07904;gene35319:K04392;gene37803:K07901;gene38012:K07901;gene38891:K04392;gene39522:K07904;gene39809:K07904;gene40063:K…
ko04973	5. Organismal Systems	5.4 Digestive system	Carbohydrate digestion and absorption	30	gene10482:K01176;gene10645:K00844;gene11291:K00844;gene15308:K00844;gene15430:K01176;gene1596:K01176;gene19498:K00844;gene20534:K01176;gene2055:K01176;gene20911:K00844;gene22006:K00844;gene24084:K00844;gene24778:K01176;gene24913:K00844;gene26932:K01229;gene27370:K00844;gene27724:K01176;gene27974:K01176;gene29005:K00844;gene29029:K00844;gene30533:K01176;gene32484:K00844;gene40856:K01176;gene46940:…
ko04974	5. Organismal Systems	5.4 Digestive system	Protein digestion and absorption	23	gene12060:K01278;gene12225:K01278;gene13285:K14207;gene13678:K01278;gene14385:K14207;gene15295:K14207;gene19256:K01278;gene20156:K14209;gene2453:K01285;gene26432:K01285;gene27440:K14207;gene2836:K14209;gene28989:K01285;gene29033:K01285;gene29316:K01285;gene29453:K01285;gene31829:K14209;gene34230:K14207;gene35044:K01285;gene42897:K01285;gene53093:K01278;gene55298:K01278;gene614:K14207
ko04975	5. Organismal Systems	5.4 Digestive system	Fat digestion and absorption	5	gene22916:K11155;gene2336:K14455;gene5081:K14457;gene54183:K11155;gene59323:K14457
ko04976	5. Organismal Systems	5.4 Digestive system	Bile secretion	20	gene1162:K00021;gene13763:K05658;gene15889:K05658;gene20616:K00021;gene20936:K00021;gene22378:K00021;gene23022:K00021;gene29181:K05658;gene35062:K05658;gene36757:K05658;gene38720:K05658;gene50373:K00021;gene56923:K05658;gene788:K05658;gene8727:K05658;gene9089:K05658;gene9184:K05658;gene9411:K05658;gene9424:K05658;gene9617:K05658
ko04977	5. Organismal Systems	5.4 Digestive system	Vitamin digestion and absorption	33	gene10720:K14617;gene11940:K14617;gene12211:K14611;gene1329:K14617;gene14339:K14611;gene14739:K14611;gene15594:K14617;gene17528:K14611;gene17687:K14617;gene17807:K14611;gene18159:K14617;gene18335:K14611;gene18678:K14611;gene19044:K14611;gene21035:K14617;gene22259:K14611;gene22298:K14617;gene26163:K14611;gene37077:K14617;gene38713:K14611;gene40218:K14611;gene40326:K14617;gene42908:K14611;gene44859…
ko04978	5. Organismal Systems	5.4 Digestive system	Mineral absorption	22	gene18690:K00522;gene19548:K14685;gene20196:K00510;gene20861:K14685;gene21809:K14685;gene22198:K00510;gene23689:K14685;gene28627:K00510;gene29882:K00522;gene35002:K00522;gene41129:K00510;gene41586:K00510;gene45701:K00510;gene48275:K14686;gene51460:K14686;gene54315:K14686;gene54429:K00522;gene54533:K14686;gene58644:K07213;gene7274:K14686;gene7918:K07213;gene8827:K00510
ko04979	5. Organismal Systems	5.4 Digestive system	Cholesterol metabolism	27	gene11093:K12385;gene24882:K15040;gene32380:K15040;gene34502:K15040;gene35432:K15040;gene3636:K15040;gene38367:K15040;gene40303:K15040;gene41037:K15040;gene41265:K15040;gene41932:K15040;gene42029:K15040;gene4239:K15040;gene4485:K15040;gene45103:K15040;gene45385:K15040;gene4544:K15040;gene48319:K15040;gene50016:K05770;gene53143:K05770;gene5321:K15040;gene54152:K05770;gene55279:K05770;gene55750:K15…
ko05111	4. Cellular Processes	4.4 Cellular community - prokaryotes	Biofilm formation - Vibrio cholerae	10	gene19668:K00640;gene31214:K00640;gene35517:K00640;gene37747:K00640;gene40081:K00640;gene4372:K00640;gene4742:K00640;gene50107:K00640;gene5518:K00640;gene55631:K00640
